# Supplementary material for: Single-cell sequencing reveals the landscape of the human brain metastatic microenvironment
Source: Commun Biol. 2023 Jul 21;6:760. doi: 10.1038/s42003-023-05124-2 (PMC10362065; doi:10.1038/s42003-023-05124-2)
Supplement: Supplementary file 3 — Supplementary Data 1 [file 42003_2023_5124_MOESM3_ESM.xlsx]

## Sheet: cluster_0_markers
	p_val	avg_logFC	pct.1	pct.2	p_val_adj
HSPA5	0	1.04965	0.998	0.885	0
KRT19	0	1.01193	1	0.912	0
MYC	0	0.886306	0.993	0.847	0
CALML5	0	0.882748	0.997	0.821	0
CDKN2A	0	0.864119	1	0.885	0
KRT8	0	0.839956	0.999	0.823	0
TTYH1	0	0.83686	0.998	0.902	0
MDK	0	0.833346	1	0.881	0
HES1	0	0.791618	0.987	0.768	0
AZGP1	0	0.786397	0.99	0.674	0
NCOA7	0	0.78226	0.992	0.823	0
EPCAM	0	0.71557	0.998	0.844	0
PHLDA2	0	0.714062	0.979	0.732	0
CLDN7	0	0.692144	0.99	0.782	0
CAPS	0	0.69035	0.995	0.73	0
CRABP2	0	0.684395	0.997	0.835	0
EFNA1	0	0.667035	0.982	0.644	0
TAGLN2	0	0.657829	1	0.885	0
SELENBP1	0	0.650298	0.987	0.832	0
KRT18	0	0.646654	0.998	0.748	0
MGST1	0	0.644356	0.998	0.767	0
PERP	0	0.643034	0.998	0.811	0
SOX9	0	0.642426	0.975	0.778	0
LY6E	0	0.638457	1	0.936	0
DDIT4	0	0.636003	0.991	0.828	0
KRT7	0	0.63398	0.978	0.692	0
GSTA4	0	0.611567	0.997	0.807	0
RHOV	0	0.598231	0.984	0.823	0
SOX4	0	0.597168	0.993	0.82	0
TACSTD2	0	0.592492	0.97	0.583	0
LDHB	0	0.582997	0.999	0.865	0
CITED4	0	0.579213	0.986	0.754	0
CDC5L	0	0.575279	0.996	0.804	0
FOXC1	0	0.557374	0.988	0.836	0
KLK6	0	0.545294	0.991	0.856	0
PHGDH	0	0.530043	0.987	0.833	0
FXYD3	0	0.519462	0.985	0.755	0
CRABP1	0	0.517264	0.962	0.764	0
PPP1R1B	0	0.514539	0.996	0.835	0
ARL5B	0	0.508473	0.976	0.793	0
HIST1H1C	0	0.505128	0.947	0.682	0
PCSK1N	0	0.491649	0.976	0.772	0
MCM3	0	0.488898	0.994	0.786	0
CENPV	0	0.483199	0.994	0.827	0
TM4SF1	0	0.467173	0.959	0.73	0
SDC1	0	0.464633	0.98	0.777	0
EGR4	0	0.463313	0.907	0.78	0
GATA3	0	0.46274	0.974	0.754	0
S100A14	0	0.459055	0.971	0.727	0
SQLE	0	0.441871	0.992	0.79	0
SDF2L1	0	0.432688	0.979	0.757	0
S100P	0	0.42907	0.925	0.648	0
LYPD3	0	0.419336	0.946	0.778	0
MUC1	0	0.416914	0.981	0.792	0
S100A16	0	0.404962	0.972	0.765	0
PSMD4	0	0.402034	0.996	0.817	0
FBXO32	0	0.400786	0.96	0.745	0
MESP1	0	0.390874	0.973	0.663	0
SERPINA5	0	0.388171	0.936	0.78	0
GGH	0	0.385785	0.994	0.827	0
EMP2	0	0.382968	0.976	0.749	0
CA2	0	0.365782	0.986	0.819	0
LAPTM4B	0	0.364616	0.975	0.699	0
NDRG2	0	0.363663	0.984	0.62	0
CD151	0	0.35293	0.991	0.767	0
LINP1	0	0.351606	0.904	0.762	0
TBCC	0	0.349606	0.983	0.804	0
RBP7	0	0.342595	0.969	0.731	0
FADS2	0	0.342367	0.98	0.805	0
GOLM1	0	0.339901	0.983	0.788	0
NES	0	0.338046	0.97	0.759	0
SFN	0	0.336959	0.979	0.81	0
SFRP1	0	0.330386	0.88	0.574	0
ANP32B	0	0.321236	0.996	0.843	0
CKS2	0	0.317597	0.992	0.836	0
HAPLN3	0	0.31425	0.972	0.832	0
PPIC	0	0.311015	0.979	0.796	0
KRT15	0	0.309471	0.958	0.615	0
KRT16	0	0.295555	0.848	0.694	0
BAG2	0	0.295295	0.937	0.718	0
NPW	0	0.293593	0.897	0.756	0
BSPRY	0	0.293362	0.97	0.784	0
GPRC5A	0	0.290619	0.902	0.698	0
TUBB6	0	0.290606	0.991	0.821	0
DAG1	0	0.288686	0.968	0.646	0
GAL	0	0.286096	0.959	0.796	0
ARL4C	0	0.28579	0.988	0.771	0
ARC	0	0.284847	0.903	0.731	0
RBP1	0	0.281803	0.914	0.572	0
QPCT	0	0.280371	0.936	0.69	0
CREB5	0	0.279448	0.938	0.76	0
RGS16	0	0.278894	0.923	0.621	0
SERPINH1	0	0.269811	0.971	0.695	0
OVOL1	0	0.265752	0.861	0.665	0
TINAGL1	0	0.265352	0.946	0.755	0
PDZK1IP1	0	0.262833	0.941	0.728	0
DMKN	0	0.258273	0.942	0.751	0
EGR3	2.37946e-307	0.280077	0.884	0.677	5.48941e-304
CSTB	7.2977e-307	0.442112	1	0.897	1.68358e-303
ID1	1.10167e-303	0.442412	0.919	0.748	2.54155e-300
NUPR1	5.85596e-291	0.327454	0.98	0.758	1.35097e-287
S100A6	2.93276e-284	0.556257	1	0.895	6.76587e-281
KRT17	1.17503e-283	0.388773	0.91	0.77	2.71079e-280
DUSP2	5.13325e-272	0.495318	0.967	0.824	1.18424e-268
PPP1R14A	2.7792e-261	-0.457926	0.891	0.677	6.41161e-258
TNFRSF12A	2.62025e-258	0.277689	0.919	0.663	6.04491e-255
GPM6B	1.83716e-248	-0.448015	0.867	0.544	4.23833e-245
BST2	2.81561e-243	0.33372	0.998	0.884	6.4956e-240
DOK2	2.82346e-238	-0.31074	0.156	0.441	6.51372e-235
S100A10	4.09627e-234	0.389251	0.997	0.824	9.4501e-231
GNAS	4.29684e-234	0.330381	0.999	0.855	9.91281e-231
S100A11	2.42904e-229	0.433499	0.999	0.867	5.60379e-226
DDIT3	1.09777e-226	0.297592	0.95	0.788	2.53256e-223
S100A9	1.31254e-224	-0.49289	0.954	0.787	3.02802e-221
COL1A1	3.7433e-214	-0.64622	0.885	0.683	8.63579e-211
IGFBP2	4.06022e-210	-0.251875	0.876	0.547	9.36694e-207
ZFAND2A	1.22821e-207	0.36534	0.961	0.789	2.83349e-204
MSR1	3.81464e-207	-0.289701	0.065	0.334	8.80038e-204
EDN1	4.16381e-190	0.2878	0.777	0.58	9.60592e-187
MMP9	9.75719e-188	-0.28472	0.843	0.707	2.25098e-184
IGLC2	3.97046e-182	-1.80758	0.79	0.778	9.15985e-179
IGLC3	4.25002e-171	-2.22574	0.771	0.775	9.80479e-168
TF	6.21694e-168	-0.535745	0.754	0.476	1.43425e-164
APLP1	2.70426e-164	-0.549704	0.798	0.491	6.23873e-161
PLIN2	4.17914e-141	-0.352477	0.985	0.835	9.64127e-138
CLDND1	2.02931e-140	-0.311155	0.874	0.673	4.68163e-137
PLAUR	1.64766e-137	-0.44334	0.905	0.758	3.80114e-134
CCNB1	2.3225e-133	-0.250444	0.903	0.769	5.35801e-130
S100A8	3.6633e-133	-0.355101	0.85	0.774	8.45124e-130
SPARCL1	1.12098e-131	-0.476391	0.696	0.414	2.58611e-128
CD37	2.84858e-131	-0.438661	0.36	0.556	6.57166e-128
LGMN	3.30478e-126	-0.293509	0.961	0.824	7.62413e-123
VWF	8.98844e-122	-0.286852	0.622	0.33	2.07363e-118
LY86	4.65984e-120	-0.253046	0.316	0.475	1.07502e-116
THY1	1.9096e-118	-0.388481	0.609	0.32	4.40544e-115
CYTOR	5.97483e-115	-0.268168	0.868	0.627	1.37839e-111
C11orf96	2.01356e-114	-0.372857	0.744	0.536	4.64528e-111
CD14	1.0249e-112	-0.396261	0.903	0.786	2.36446e-109
IGHA1	6.4408e-111	-0.358543	0.26	0.478	1.48589e-107
COL6A2	3.04313e-107	-0.286239	0.734	0.565	7.02049e-104
IGHG1	1.09013e-104	-1.57513	0.787	0.784	2.51492e-101
ZNF331	4.05057e-103	-0.522632	0.317	0.599	9.34467e-100
CTSB	2.11657e-100	-0.522756	0.99	0.832	4.88294e-97
FGL2	9.43925e-98	-0.332487	0.361	0.479	2.17763e-94
RGCC	7.43589e-96	-0.456432	0.922	0.797	1.71546e-92
PLTP	6.52479e-95	-0.260982	0.827	0.703	1.50527e-91
RRAD	1.56754e-89	-0.287286	0.256	0.435	3.61631e-86
CTSL	1.715e-85	-0.417276	0.916	0.672	3.95651e-82
SERPINE1	4.35517e-85	-0.343985	0.32	0.443	1.00474e-81
ITM2A	3.0317e-83	-0.290959	0.252	0.405	6.99414e-80
GPNMB	4.44957e-81	-0.601542	0.748	0.492	1.02652e-77
CTSC	6.01182e-80	-0.405582	0.899	0.665	1.38693e-76
HLA-F	1.29082e-77	-0.404354	0.337	0.431	2.97792e-74
PREX1	5.16255e-75	-0.285842	0.32	0.447	1.191e-71
KCTD12	1.30389e-74	-0.252528	0.771	0.605	3.00807e-71
APOD	6.40071e-73	-0.323991	0.742	0.594	1.47664e-69
UPP1	1.5254e-70	-0.294201	0.911	0.763	3.51909e-67
HCST	1.83691e-70	-0.369611	0.493	0.659	4.23774e-67
HCLS1	1.48219e-68	-0.358568	0.301	0.413	3.41941e-65
PDK4	8.96234e-67	-0.301926	0.25	0.34	2.06761e-63
C1orf162	1.07227e-66	-0.344213	0.201	0.383	2.47374e-63
MBP	2.14437e-66	-1.00509	0.777	0.563	4.94706e-63
CD69	7.86494e-66	-0.388868	0.344	0.453	1.81444e-62
IL7R	2.20214e-65	-0.351127	0.663	0.423	5.08033e-62
SLC2A3	1.07881e-61	-0.365794	0.435	0.534	2.48881e-58
LST1	4.21971e-61	-0.266332	0.244	0.381	9.73486e-58
HAVCR2	1.51671e-60	-0.275546	0.512	0.598	3.49905e-57
SRGN	1.19567e-59	-1.95499	0.47	0.573	2.75841e-56
COL4A1	2.86556e-59	-0.531919	0.588	0.347	6.61085e-56
TUBA1A	8.68878e-57	-0.50347	0.79	0.56	2.0045e-53
MAFB	3.73145e-56	-0.382223	0.859	0.649	8.60846e-53
ABL2	3.36168e-53	-0.332702	0.827	0.714	7.7554e-50
RGS2	1.90947e-52	-0.463974	0.863	0.683	4.40515e-49
ACSL1	5.21721e-52	-0.33396	0.271	0.393	1.20361e-48
NAMPT	7.38306e-52	-0.379545	0.922	0.71	1.70327e-48
ZEB2	1.2138e-50	-0.643341	0.459	0.54	2.80023e-47
CENPF	3.99276e-50	-0.40844	0.826	0.756	9.21129e-47
CD68	6.21667e-50	-0.745817	0.827	0.704	1.43419e-46
BCL2A1	6.76188e-50	-0.630898	0.765	0.548	1.55997e-46
TSC22D3	2.95433e-49	-0.868823	0.457	0.601	6.81565e-46
IFI6	3.57587e-49	-0.3177	0.952	0.872	8.24953e-46
HMOX1	5.548e-49	-0.618396	0.793	0.596	1.27992e-45
SOD2	1.33689e-48	-0.510605	0.927	0.737	3.0842e-45
HLA-DRB1	1.89094e-48	-1.40371	0.962	0.857	4.36241e-45
CSF1R	3.91663e-48	-0.275	0.292	0.372	9.03566e-45
ID2	1.10308e-47	-0.51058	0.896	0.668	2.5448e-44
SGK1	1.75013e-47	-0.622533	0.892	0.759	4.03754e-44
ACP5	4.27697e-47	-0.429556	0.418	0.546	9.86698e-44
SAMSN1	2.23069e-46	-0.452702	0.452	0.521	5.1462e-43
LAIR1	2.58093e-46	-0.278362	0.4	0.474	5.95422e-43
TUBB2B	1.63818e-45	-0.264964	0.668	0.467	3.77928e-42
MT2A	1.84247e-43	-0.960326	0.456	0.533	4.25059e-40
DUSP4	2.01265e-43	-0.296499	0.725	0.618	4.64318e-40
HLA-DRA	1.70043e-42	-1.8932	0.92	0.753	3.92288e-39
CPVL	1.04764e-41	-0.272202	0.797	0.753	2.41691e-38
CD83	9.88496e-41	-0.678449	0.809	0.716	2.28046e-37
PCDH9	2.23502e-40	-0.272149	0.358	0.434	5.1562e-37
FCGR2A	7.87764e-37	-0.71272	0.427	0.496	1.81737e-33
IFIT2	6.94494e-36	-0.467206	0.543	0.667	1.6022e-32
STAB1	3.38173e-35	-0.266721	0.219	0.302	7.80165e-32
CST3	1.35442e-34	-1.68158	0.394	0.458	3.12465e-31
CRYAB	1.68027e-34	-0.541261	0.641	0.481	3.87638e-31
S100B	1.72305e-34	-0.573102	0.61	0.47	3.97508e-31
IRF7	1.56585e-33	-0.278328	0.314	0.37	3.61242e-30
CXCL8	8.14788e-33	-1.95763	0.419	0.497	1.87972e-29
CXCR4	1.91543e-32	-0.697552	0.338	0.395	4.41891e-29
CALD1	5.2152e-32	-0.556951	0.614	0.453	1.20315e-28
LCP1	2.50132e-31	-0.291718	0.421	0.513	5.77055e-28
CCL4L2	2.96223e-29	-2.15051	0.655	0.698	6.83387e-26
CD74	7.71123e-29	-1.58839	0.931	0.757	1.77898e-25
NKG7	2.22934e-28	-0.328013	0.179	0.292	5.14308e-25
PMAIP1	1.09268e-26	-0.550166	0.824	0.765	2.52082e-23
MOG	1.77694e-26	-0.345597	0.333	0.31	4.09939e-23
IFITM2	4.77004e-26	-0.367552	0.325	0.353	1.10045e-22
THBD	1.10969e-25	-0.261407	0.292	0.313	2.56005e-22
COL18A1	5.28608e-24	-0.273902	0.639	0.601	1.2195e-20
HMGB2	2.68539e-23	-0.448784	0.871	0.752	6.19519e-20
CCL3L1	3.68183e-23	-2.49669	0.715	0.726	8.49397e-20
HLA-DQB1	8.29958e-23	-0.965983	0.895	0.818	1.91471e-19
MS4A4A	1.15995e-22	-0.375908	0.315	0.336	2.67601e-19
MCAM	1.50174e-22	-0.253394	0.503	0.319	3.46451e-19
GRASP	2.89704e-22	-0.287001	0.491	0.571	6.68346e-19
OLR1	3.5315e-22	-0.515501	0.449	0.444	8.14716e-19
ATP2B1-AS1	3.91771e-22	-0.43433	0.441	0.543	9.03816e-19
MS4A7	5.98769e-22	-0.548738	0.393	0.452	1.38136e-18
PTN	7.97059e-22	-0.354682	0.584	0.426	1.83882e-18
APOE	1.38805e-21	-3.36311	0.9	0.773	3.20223e-18
AIF1	2.04494e-21	-0.816437	0.32	0.364	4.71768e-18
SPP1	2.77039e-21	-1.37062	0.292	0.398	6.39129e-18
SPI1	2.01632e-20	-0.260987	0.681	0.532	4.65165e-17
S100A4	6.8602e-20	-0.659982	0.66	0.468	1.58265e-16
TCF4	1.21808e-19	-0.316476	0.365	0.389	2.8101e-16
VIM	7.34581e-19	-1.76313	0.804	0.703	1.69468e-15
SOCS3	7.63792e-19	-0.383045	0.77	0.616	1.76207e-15
HTRA1	1.43191e-18	-0.316054	0.646	0.505	3.30341e-15
B2M	1.54856e-18	-1.77211	0.993	0.907	3.57252e-15
SLC11A1	3.31536e-18	-0.288335	0.391	0.475	7.64853e-15
CCL2	6.51471e-18	-0.372126	0.366	0.411	1.50294e-14
TOP2A	7.72994e-18	-0.327126	0.797	0.718	1.7833e-14
IER3	3.79683e-17	-0.715264	0.832	0.69	8.75929e-14
IGKC	7.3024e-17	-1.85438	0.79	0.765	1.68466e-13
PTPRC	8.76323e-17	-0.337757	0.435	0.468	2.02168e-13
FGFR2	2.08377e-16	-0.267234	0.481	0.282	4.80726e-13
TNF	7.92325e-16	-0.304065	0.348	0.383	1.82789e-12
CCL3	2.51986e-15	-2.37945	0.474	0.497	5.81331e-12
HLA-B	1.1268e-14	-1.60232	0.87	0.786	2.59953e-11
CLDN11	1.68648e-14	-0.430553	0.343	0.337	3.89072e-11
GNLY	1.83555e-14	-0.311509	0.47	0.372	4.23461e-11
COL1A2	1.97104e-14	-0.534857	0.436	0.243	4.54719e-11
FN1	2.57006e-14	-0.999192	0.615	0.504	5.92913e-11
TYMP	2.63993e-14	-0.737646	0.734	0.804	6.09032e-11
LAPTM5	3.44754e-14	-1.30634	0.393	0.425	7.95349e-11
IL1B	3.52517e-14	-0.939263	0.36	0.42	8.13257e-11
HLA-DPB1	4.66709e-14	-1.53677	0.826	0.641	1.0767e-10
PLP1	6.77343e-14	-2.08242	0.475	0.514	1.56263e-10
MRC1	1.16965e-13	-0.264952	0.412	0.412	2.69839e-10
AC007952.4	3.90257e-13	-0.30897	0.679	0.632	9.00323e-10
CLEC2B	1.29559e-12	-0.380852	0.508	0.493	2.98892e-09
COL4A2	1.99219e-12	-0.37592	0.528	0.377	4.59598e-09
TXNIP	2.83242e-12	-0.416387	0.714	0.573	6.53439e-09
PTGER4	6.5164e-12	-0.264548	0.653	0.689	1.50333e-08
TYROBP	6.96293e-12	-1.30187	0.421	0.421	1.60635e-08
MAG	8.38994e-12	-0.56003	0.366	0.347	1.93556e-08
CNDP1	9.62512e-12	-0.422553	0.456	0.498	2.22051e-08
TGFBI	1.2767e-11	-0.282378	0.39	0.379	2.94536e-08
ISG15	1.3264e-11	-0.56955	0.965	0.902	3.06e-08
PTGDS	2.27851e-11	-1.09848	0.364	0.388	5.25653e-08
FCGR3A	3.67392e-11	-0.686272	0.331	0.393	8.47574e-08
FEZ1	4.64992e-11	-0.332215	0.336	0.353	1.07274e-07
HLA-DMB	1.15259e-10	-0.410734	0.551	0.505	2.65904e-07
CH25H	8.73572e-10	-0.34017	0.758	0.688	2.01533e-06
GADD45A	3.61524e-09	-0.372121	0.707	0.575	8.34036e-06
PLCG2	4.00891e-09	-0.371535	0.74	0.701	9.24854e-06
NFKBIA	6.39358e-09	-0.880559	0.94	0.846	1.475e-05
TIMP2	7.2069e-09	-0.395182	0.704	0.579	1.66263e-05
SLC1A3	7.49689e-09	-0.3316	0.597	0.568	1.72953e-05
PSMB9	8.06859e-09	-0.30284	0.709	0.742	1.86142e-05
NKX6-2	1.73009e-08	-0.308544	0.286	0.195	3.99132e-05
OTUD1	1.92417e-08	-0.495583	0.744	0.648	4.43907e-05
STX11	2.50593e-08	-0.251901	0.672	0.511	5.78119e-05
C1QC	7.92192e-08	-1.3928	0.527	0.397	0.000182759
FILIP1L	8.73824e-08	-0.302899	0.441	0.41	0.000201591
THBS1	8.8098e-08	-0.317666	0.552	0.444	0.000203242
LCP2	9.2752e-08	-0.291073	0.537	0.422	0.000213979
RGS1	2.08295e-07	-1.03964	0.518	0.56	0.000480537
C5AR1	2.8515e-07	-0.354505	0.555	0.451	0.000657841
ICAM1	3.08857e-07	-0.291222	0.698	0.658	0.000712533
CD163	4.48884e-07	-0.602848	0.496	0.47	0.00103557
TGFB1	5.09412e-07	-0.405399	0.746	0.669	0.00117521
FCER1G	5.46948e-07	-0.955366	0.589	0.537	0.00126181
EMP3	7.52016e-07	-0.576228	0.608	0.549	0.0017349
TIMP3	1.11021e-06	-0.384416	0.386	0.264	0.00256126
IGSF6	1.61805e-06	-0.27246	0.6	0.47	0.00373283
C1QA	4.73164e-06	-2.04477	0.578	0.57	0.0109159
ADM	1.09542e-05	-0.254486	0.568	0.472	0.0252713
TNFAIP3	1.10933e-05	-0.665615	0.761	0.685	0.0255923
HLA-DPA1	1.41283e-05	-1.81192	0.851	0.789	0.032594
CXCL3	2.13391e-05	-0.481983	0.535	0.432	0.0492293
GBP2	2.24865e-05	-0.27521	0.583	0.445	0.0518764
GPR183	2.27944e-05	-0.568461	0.468	0.348	0.0525867
GMFG	3.00051e-05	-0.318213	0.483	0.435	0.0692217
CCDC88A	4.23036e-05	-0.398869	0.551	0.49	0.0975945
APOC1	5.47652e-05	-1.56475	0.633	0.609	0.126343
TAGAP	9.18047e-05	-0.256211	0.576	0.435	0.211793
HLA-A	0.000119088	-1.58369	0.95	0.814	0.274736
FTL	0.000232165	-1.66256	0.998	0.913	0.535605
NNMT	0.000270126	-0.322846	0.295	0.237	0.62318
ITGB2	0.000310551	-0.553539	0.702	0.61	0.716441
KCNQ1OT1	0.00035073	-0.399077	0.362	0.299	0.809134
CD53	0.000370854	-0.398711	0.317	0.359	0.855559
UBE2C	0.000544048	-0.429987	0.813	0.773	1
SPARC	0.000567501	-0.944704	0.465	0.375	1
CPM	0.000843237	-0.365744	0.493	0.43	1
IGFBP7	0.00110141	-1.60607	0.354	0.363	1
VSIG4	0.00145499	-0.627981	0.325	0.314	1
SDS	0.00156829	-0.275798	0.535	0.464	1
CCL4	0.00486929	-2.14959	0.437	0.412	1
CFD	0.00593229	-0.816297	0.647	0.722	1
CXCL13	0.0120931	-0.321375	0.577	0.53	1
HLA-DMA	0.0136421	-0.58338	0.726	0.676	1
FYB1	0.0196671	-0.300178	0.717	0.56	1
TREM2	0.0306549	-0.329585	0.308	0.277	1
CCL5	0.0354199	-0.609271	0.678	0.562	1
IFIT3	0.0436496	-0.389959	0.814	0.774	1
SERPING1	0.0469043	-0.367769	0.746	0.645	1
NDUFA4L2	0.0500042	-0.351063	0.335	0.282	1
PLEK	0.0521858	-0.569939	0.488	0.45	1
C2	0.0606712	-0.260037	0.652	0.565	1
COL3A1	0.0700207	-0.44291	0.257	0.206	1
ITGAX	0.0737984	-0.300263	0.436	0.388	1
LYZ	0.0771549	-1.32401	0.379	0.383	1
MS4A6A	0.0922081	-0.511857	0.377	0.375	1
NLRP3	0.101411	-0.291186	0.449	0.363	1
DUSP6	0.103336	-0.301501	0.391	0.322	1
FOLR2	0.107956	-0.267609	0.514	0.423	1
FCGRT	0.160672	-0.664722	0.519	0.434	1
CXCL2	0.184663	-0.649062	0.527	0.493	1
DCN	0.214454	-0.374399	0.451	0.361	1
HIST1H4C	0.22449	-0.303094	0.651	0.68	1
MYL9	0.275944	-0.329654	0.365	0.264	1
NRP2	0.30176	-0.337584	0.521	0.494	1
HLA-DQA1	0.336338	-1.29221	0.787	0.773	1
BGN	0.356314	-0.415081	0.376	0.28	1
CD52	0.380177	-0.255078	0.519	0.472	1
SELENOP	0.38812	-0.738479	0.481	0.371	1
C1QB	0.438818	-2.05096	0.626	0.5	1
G0S2	0.466121	-0.592949	0.349	0.308	1
EREG	0.469141	-0.546834	0.572	0.466	1
RNASE1	0.47451	-0.92174	0.497	0.401	1
A2M	0.527178	-0.565748	0.586	0.502	1
CLDN5	0.61907	-0.269709	0.427	0.391	1
TIMP1	0.66505	-1.46012	0.583	0.526	1
TAGLN	0.705915	-0.855311	0.494	0.448	1
MAP1B	0.7096	-0.458325	0.385	0.273	1
VAMP5	0.760998	-0.310678	0.683	0.688	1
ACTA2	0.775126	-0.526836	0.369	0.341	1
CCL18	0.832446	-0.305179	0.628	0.55	1
HAPLN2	0.88701	-0.358557	0.394	0.301	1

## Sheet: cluster_1_markers
	p_val	avg_logFC	pct.1	pct.2	p_val_adj
APOE	0	4.44711	0.995	0.766	0
C1QB	0	3.52682	0.993	0.454	0
C1QA	0	3.48577	0.981	0.513	0
CCL4L2	0	3.34661	0.955	0.653	0
CCL3L1	0	3.34108	0.954	0.692	0
CCL4	0	3.27038	0.924	0.344	0
CCL3	0	3.17095	0.93	0.431	0
APOC1	0	3.04887	0.974	0.562	0
FTL	0	2.89466	0.999	0.918	0
C1QC	0	2.86453	0.971	0.341	0
HLA-DRA	0	2.82519	0.995	0.752	0
CD74	0	2.78428	0.996	0.758	0
HLA-DPA1	0	2.78127	0.988	0.773	0
HLA-DPB1	0	2.55091	0.988	0.628	0
HLA-DRB1	0	2.50966	0.991	0.859	0
HLA-DQA1	0	2.42588	0.981	0.746	0
TYROBP	0	2.36022	0.971	0.342	0
HLA-DQB1	0	2.15117	0.983	0.81	0
CXCL8	0	2.14424	0.891	0.425	0
FCER1G	0	2.08269	0.941	0.49	0
CFD	0	2.06405	0.966	0.672	0
LAPTM5	0	2.03623	0.987	0.338	0
CST3	0	2.00933	0.985	0.37	0
GPNMB	0	1.96539	0.905	0.485	0
CTSB	0	1.91788	0.968	0.844	0
LYZ	0	1.91641	0.949	0.301	0
CD68	0	1.88317	0.919	0.698	0
AIF1	0	1.87666	0.965	0.27	0
FCGR3A	0	1.81814	0.942	0.302	0
RGS1	0	1.81295	0.904	0.503	0
FCGR2A	0	1.79099	0.93	0.42	0
VSIG4	0	1.77739	0.947	0.226	0
CD83	0	1.7732	0.872	0.713	0
B2M	0	1.74115	0.999	0.911	0
HLA-A	0	1.71787	0.995	0.815	0
HLA-DMA	0	1.67696	0.96	0.645	0
RNASE1	0	1.65675	0.814	0.361	0
SGK1	0	1.64678	0.872	0.77	0
FCGRT	0	1.64669	0.933	0.38	0
IER3	0	1.63364	0.877	0.692	0
SRGN	0	1.608	0.947	0.499	0
CD163	0	1.59776	0.913	0.412	0
HMOX1	0	1.54958	0.872	0.596	0
MS4A6A	0	1.54092	0.914	0.299	0
MS4A7	0	1.54032	0.89	0.378	0
BCL2A1	0	1.53718	0.901	0.541	0
SOD2	0	1.50204	0.883	0.754	0
NFKBIA	0	1.47836	0.927	0.853	0
CTSC	0	1.46576	0.96	0.67	0
OLR1	0	1.46092	0.837	0.388	0
LGMN	0	1.44536	0.932	0.836	0
PLEK	0	1.44384	0.828	0.404	0
TYMP	0	1.435	0.96	0.768	0
RGS2	0	1.41721	0.917	0.685	0
ITGB2	0	1.41416	0.914	0.585	0
CTSZ	0	1.37721	0.965	0.763	0
GPR183	0	1.37252	0.795	0.308	0
CD14	0	1.36701	0.902	0.793	0
MAFB	0	1.364	0.888	0.657	0
CTSL	0	1.34789	0.883	0.691	0
ACP5	0	1.31603	0.912	0.468	0
MS4A4A	0	1.30675	0.891	0.252	0
HLA-B	0	1.27487	0.981	0.775	0
HLA-DMB	0	1.26591	0.924	0.454	0
ZNF331	0	1.23874	0.839	0.508	0
CCL18	0	1.17863	0.884	0.518	0
FGL2	0	1.13288	0.908	0.394	0
CH25H	0	1.08205	0.848	0.679	0
FOLR2	0	1.06735	0.85	0.38	0
MSR1	0	1.05497	0.814	0.212	0
TIMP2	0	1.05071	0.907	0.557	0
CPVL	0	1.03682	0.898	0.741	0
A2M	0	1.03407	0.896	0.463	0
ZEB2	0	1.02008	0.859	0.478	0
CD53	0	1.01816	0.866	0.278	0
CPM	0	1.00953	0.877	0.379	0
CSF1R	0	1.00069	0.825	0.291	0
C2	0	0.995654	0.9	0.535	0
SLC1A3	0	0.991476	0.85	0.534	0
HCLS1	0	0.980774	0.856	0.328	0
CD37	0	0.978758	0.905	0.467	0
TMIGD3	0	0.969824	0.853	0.367	0
LAIR1	0	0.968912	0.88	0.401	0
AKR1B1	0	0.96674	0.929	0.778	0
C1orf162	0	0.966193	0.839	0.281	0
CHIT1	0	0.961914	0.829	0.216	0
IGSF6	0	0.942458	0.863	0.44	0
SAMSN1	0	0.941293	0.875	0.457	0
SERPING1	0	0.937109	0.93	0.624	0
SLCO2B1	0	0.916908	0.833	0.341	0
IL18	0	0.911502	0.84	0.647	0
LY86	0	0.901143	0.905	0.381	0
VMO1	0	0.886522	0.91	0.639	0
CXCL10	0	0.865758	0.852	0.492	0
LCP2	0	0.861362	0.813	0.389	0
LILRB4	0	0.859904	0.824	0.209	0
MRC1	0	0.854981	0.833	0.352	0
LY96	0	0.810309	0.86	0.31	0
ADA2	0	0.792464	0.896	0.198	0
RNASE6	0	0.791698	0.882	0.406	0
RRAD	0	0.780328	0.803	0.347	0
NLRP3	0	0.772962	0.775	0.321	0
FCGR1A	0	0.74474	0.825	0.522	0
FYB1	0	0.729086	0.828	0.553	0
HCST	0	0.72473	0.84	0.599	0
TAGAP	0	0.720848	0.823	0.407	0
GRASP	0	0.713565	0.834	0.517	0
TGFBI	0	0.709543	0.791	0.323	0
CD4	0	0.697624	0.805	0.275	0
SERPINF1	0	0.695194	0.824	0.363	0
FCGR2B	0	0.6721	0.833	0.44	0
C3AR1	0	0.671307	0.772	0.315	0
STX11	0	0.664667	0.825	0.499	0
LPL	0	0.654582	0.869	0.283	0
EVI2B	0	0.649258	0.82	0.362	0
CD86	0	0.639527	0.862	0.417	0
SLC7A7	0	0.607398	0.778	0.355	0
HLA-F	0	0.606668	0.855	0.351	0
CLEC4E	0	0.585147	0.878	0.405	0
IRF8	0	0.577521	0.79	0.435	0
BHLHE41	0	0.575009	0.814	0.398	0
CD300A	0	0.566297	0.825	0.528	0
ALDH2	0	0.554773	0.829	0.316	0
AXL	0	0.516073	0.848	0.573	0
EPSTI1	0	0.490926	0.833	0.502	0
CD48	0	0.400704	0.883	0.55	0
AC020656.1	0	0.394129	0.878	0.436	0
KLHL6	0	0.389974	0.786	0.343	0
MFSD2A	0	0.349961	0.766	0.314	0
GPX3	0	0.338315	0.822	0.361	0
OTOA	0	0.329203	0.776	0.415	0
HCAR3	0	0.294048	0.814	0.301	0
SGCB	0	-0.270052	0.362	0.775	0
TUSC3	0	-0.310897	0.253	0.804	0
HYAL2	0	-0.34226	0.256	0.722	0
BAG2	0	-0.354009	0.433	0.802	0
CLIC3	0	-0.361643	0.536	0.812	0
SLC9A3R2	0	-0.414867	0.174	0.712	0
RBP7	0	-0.521554	0.311	0.838	0
NES	0	-0.548409	0.484	0.841	0
NPDC1	0	-0.599353	0.471	0.838	0
MCM3	0	-0.73813	0.623	0.851	0
RHOV	0	-0.773391	0.748	0.866	0
FOXC1	0	-0.789976	0.798	0.872	0
PPP1R1B	0	-0.813177	0.733	0.882	0
PHGDH	0	-0.971923	0.791	0.87	0
CAPS	0	-0.983763	0.501	0.816	0
KLK6	0	-1.32108	0.781	0.893	0
KRT18	0	-1.36748	0.51	0.832	0
CDKN2A	0	-1.87542	0.808	0.919	0
TTYH1	0	-2.06059	0.862	0.927	0
KRT19	0	-2.54933	0.863	0.937	0
STMN1	5.75294e-308	-1.00057	0.522	0.87	1.3272e-304
C5AR1	1.42961e-307	1.10927	0.79	0.424	3.29811e-304
GRN	5.21372e-307	1.24589	0.965	0.857	1.20281e-303
TSC22D3	9.42739e-307	0.59326	0.89	0.531	2.1749e-303
FXYD3	1.15966e-306	-1.00599	0.612	0.822	2.67534e-303
VIM	1.9064e-306	0.896965	0.916	0.693	4.39807e-303
PDK4	1.42981e-305	0.95742	0.784	0.258	3.29857e-302
ATAD2	2.94676e-304	-0.50771	0.626	0.853	6.79817e-301
IL4I1	1.1857e-303	0.454881	0.754	0.262	2.73541e-300
GPR34	1.86726e-302	0.720168	0.767	0.422	4.30777e-299
PECAM1	4.076e-302	0.31033	0.778	0.394	9.40333e-299
HES1	1.094e-301	-1.17223	0.491	0.852	2.52387e-298
TNFRSF1B	2.66331e-301	0.516509	0.797	0.427	6.14425e-298
NCF2	3.96324e-300	0.400931	0.763	0.342	9.14319e-297
KRT8	1.14805e-299	-1.74049	0.741	0.87	2.64856e-296
ATP2B1-AS1	9.13719e-299	0.947928	0.815	0.483	2.10795e-295
CTSD	7.78564e-297	1.56932	0.974	0.898	1.79615e-293
AIF1L	9.16527e-297	-0.399727	0.332	0.725	2.11443e-293
MUC1	1.71092e-296	-0.833842	0.661	0.849	3.9471e-293
RSAD2	1.7058e-295	0.523563	0.866	0.656	3.93527e-292
KCTD12	3.90517e-294	0.93861	0.808	0.609	9.00923e-291
SIGLEC1	4.46049e-294	0.698779	0.772	0.447	1.02904e-290
UCHL1	5.59367e-294	-0.4802	0.681	0.836	1.29046e-290
SERPINA1	9.26717e-292	0.3622	0.789	0.303	2.13793e-288
SLC15A3	3.82396e-290	0.580491	0.808	0.629	8.82189e-287
SFN	6.82462e-290	-0.610488	0.739	0.854	1.57444e-286
CMTM8	1.16768e-288	-0.251932	0.509	0.776	2.69385e-285
BSPRY	2.6273e-286	-0.394759	0.681	0.836	6.06118e-283
PCSK1N	5.62309e-286	-0.729761	0.655	0.829	1.29725e-282
GLDN	2.00782e-285	0.344968	0.788	0.546	4.63205e-282
IGKC	6.25458e-284	-1.54726	0.854	0.757	1.44293e-280
CENPV	6.89208e-284	-0.728978	0.808	0.864	1.59e-280
COL1A1	7.41828e-284	-0.977326	0.444	0.757	1.7114e-280
C3	1.25174e-283	1.04047	0.888	0.758	2.88776e-280
CD69	5.78824e-283	0.315644	0.789	0.383	1.33535e-279
PDZK1IP1	5.79835e-282	-0.264478	0.523	0.8	1.33768e-278
UBE2T	7.65927e-282	-0.530638	0.656	0.846	1.76699e-278
ID2	7.90542e-282	1.41015	0.885	0.683	1.82378e-278
TREM2	4.69501e-280	1.20043	0.754	0.215	1.08314e-276
IGLC3	1.05663e-279	-1.17683	0.867	0.761	2.43765e-276
HAPLN3	1.55583e-277	-0.520705	0.731	0.875	3.5893e-274
AL589182.1	1.53534e-276	-0.266218	0.357	0.734	3.54202e-273
CXCR4	1.09776e-275	0.564241	0.8	0.326	2.53254e-272
OTUD1	1.76837e-275	1.43755	0.855	0.638	4.07963e-272
CXCL2	1.2831e-273	1.34978	0.813	0.454	2.96012e-270
CD84	2.28378e-273	0.644556	0.743	0.211	5.26868e-270
CCDC88A	6.99413e-273	0.739805	0.812	0.456	1.61354e-269
CITED4	1.11709e-272	-0.961717	0.548	0.83	2.57712e-269
LST1	1.35419e-272	0.64057	0.758	0.3	3.12411e-269
CENPW	2.56906e-272	-0.446232	0.52	0.845	5.92682e-269
S100A16	3.33167e-272	-0.937755	0.629	0.826	7.68617e-269
MX2	8.68383e-270	0.428253	0.807	0.565	2.00336e-266
ADAP2	1.19488e-267	0.856798	0.767	0.43	2.75658e-264
ADAMDEC1	2.60059e-266	0.358117	0.719	0.304	5.99956e-263
NAMPT	9.87175e-265	1.26108	0.887	0.727	2.27741e-261
SIGLEC10	3.90139e-264	0.338003	0.716	0.206	9.00052e-261
SQLE	8.69761e-264	-0.86427	0.647	0.851	2.00654e-260
PLAUR	4.01103e-263	1.51082	0.844	0.776	9.25345e-260
SLC2A5	1.59391e-262	0.436794	0.748	0.455	3.67714e-259
PLTP	4.12767e-262	1.15173	0.819	0.711	9.52252e-259
IFITM2	6.49215e-262	0.315334	0.812	0.282	1.49774e-258
SELENBP1	9.51331e-262	-0.961026	0.771	0.872	2.19472e-258
NEAT1	1.32477e-259	1.28509	0.926	0.824	3.05624e-256
ACSL1	1.4447e-259	0.896957	0.757	0.317	3.33291e-256
SPI1	8.21656e-259	0.906969	0.773	0.527	1.89556e-255
IGLC2	1.62848e-258	-0.953242	0.863	0.768	3.75689e-255
NPL	2.8704e-258	0.664882	0.77	0.55	6.622e-255
LCP1	1.59758e-257	0.537968	0.786	0.455	3.68561e-254
KCNMA1	2.72876e-257	0.66813	0.753	0.432	6.29525e-254
MDK	3.10056e-257	-1.78421	0.841	0.911	7.15298e-254
VWA1	2.86061e-256	-0.687874	0.561	0.799	6.59943e-253
CYBA	8.56158e-256	0.823858	0.986	0.92	1.97516e-252
EPCAM	2.2772e-255	-1.49828	0.79	0.883	5.2535e-252
EREG	2.35619e-254	0.951974	0.772	0.443	5.43572e-251
NPW	5.21014e-254	-0.267816	0.617	0.804	1.20198e-250
APLP1	3.43582e-253	-0.586514	0.175	0.598	7.92645e-250
ASAH1	6.7293e-253	1.01303	0.91	0.818	1.55245e-249
IL1RN	8.32557e-253	0.609218	0.709	0.195	1.92071e-249
PERP	6.61471e-252	-1.22039	0.775	0.854	1.52601e-248
GPRC5B	7.73719e-252	-0.322753	0.625	0.814	1.78497e-248
CLDN7	8.82441e-252	-1.03349	0.633	0.845	2.03579e-248
APOD	3.44247e-251	-0.355492	0.243	0.673	7.94177e-248
CTSS	5.33637e-251	0.968831	0.969	0.876	1.2311e-247
ALDH1A1	1.49336e-250	0.49386	0.778	0.582	3.44519e-247
CALML5	1.85238e-248	-1.59522	0.83	0.855	4.27345e-245
EMP3	2.81656e-248	0.798334	0.808	0.524	6.49781e-245
TPM2	1.97571e-247	-0.583674	0.507	0.812	4.55796e-244
SCN1B	1.87276e-245	0.307624	0.772	0.46	4.32046e-242
BIRC5	2.06528e-245	-0.362576	0.62	0.813	4.7646e-242
CRABP1	5.30722e-245	-0.660743	0.647	0.821	1.22437e-241
MT2A	2.09136e-244	0.850397	0.872	0.469	4.82477e-241
TM4SF1	1.62958e-243	-0.898697	0.57	0.799	3.75944e-240
SERPINE1	2.9539e-243	0.652122	0.765	0.372	6.81465e-240
LAPTM4B	2.04287e-242	-0.602506	0.493	0.784	4.7129e-239
GADD45G	3.87181e-242	1.06281	0.894	0.769	8.93226e-239
PCNA	4.46274e-241	-0.395255	0.44	0.811	1.02955e-237
MYC	5.50152e-235	-1.24328	0.726	0.893	1.2692e-231
FPR3	2.03082e-232	0.445725	0.722	0.347	4.6851e-229
TXNIP	1.00041e-231	0.810785	0.885	0.557	2.30794e-228
PTTG1	2.55638e-231	-0.388422	0.548	0.821	5.89758e-228
TUBB6	7.72759e-231	-0.564201	0.608	0.885	1.78276e-227
MNDA	1.7143e-228	0.56421	0.705	0.199	3.95489e-225
ADM	2.7432e-228	0.922673	0.783	0.447	6.32857e-225
S100A14	7.08881e-228	-0.756824	0.584	0.796	1.63539e-224
SDC3	1.90185e-225	0.374407	0.765	0.501	4.38757e-222
SNX10	2.03999e-225	0.797777	0.779	0.662	4.70626e-222
FADS2	2.3593e-225	-0.459533	0.74	0.849	5.44292e-222
CDC5L	7.0566e-225	-0.73643	0.652	0.864	1.62796e-221
TMEM176B	1.39582e-223	0.694122	0.872	0.7	3.22016e-220
TINAGL1	5.18345e-223	-0.424832	0.612	0.814	1.19582e-219
IFI44L	7.95312e-223	0.625194	0.883	0.798	1.83478e-219
PLIN2	8.89138e-221	1.29508	0.872	0.86	2.05124e-217
TUBA4A	1.91979e-218	-0.491639	0.619	0.808	4.42895e-215
CLEC7A	2.25536e-218	0.821296	0.767	0.629	5.20311e-215
DOK2	4.12428e-218	0.269281	0.747	0.34	9.51472e-215
SLA	1.36909e-217	0.503454	0.772	0.594	3.15849e-214
FUCA1	2.26247e-217	0.525659	0.841	0.635	5.21953e-214
FBXO32	3.32446e-217	-0.852658	0.609	0.808	7.66953e-214
CYBB	1.04355e-215	0.650308	0.709	0.259	2.40747e-212
GSTA4	2.93672e-215	-0.84241	0.833	0.841	6.77501e-212
KRT15	7.54739e-215	-0.400561	0.428	0.71	1.74118e-211
DMKN	2.14686e-214	-0.302526	0.619	0.808	4.95281e-211
SLC2A3	1.85632e-213	0.424721	0.786	0.478	4.28253e-210
PHLDA2	1.93872e-213	-0.822673	0.468	0.819	4.47263e-210
TPX2	1.58173e-212	-0.256272	0.642	0.808	3.64904e-209
HAVCR2	2.37105e-211	0.914578	0.748	0.559	5.47001e-208
VAMP5	4.62898e-211	0.295891	0.847	0.664	1.06791e-207
KRT16	1.0294e-210	-0.470863	0.512	0.75	2.37484e-207
ARHGAP29	1.747e-207	-0.31736	0.391	0.694	4.03034e-204
THBS1	9.71914e-207	0.47578	0.808	0.413	2.24221e-203
NRP2	1.16614e-205	1.03033	0.742	0.464	2.69027e-202
CD72	3.00718e-205	0.390057	0.747	0.519	6.93756e-202
TYMS	3.05549e-205	-0.403737	0.802	0.828	7.04902e-202
CRABP2	8.40098e-205	-1.31333	0.816	0.87	1.93811e-201
SOX4	3.70648e-203	-0.927946	0.645	0.88	8.55085e-200
SLPI	2.3947e-202	-0.720389	0.63	0.787	5.52458e-199
GM2A	1.38252e-201	0.539433	0.81	0.674	3.18946e-198
EGFL7	2.66153e-201	-0.435322	0.517	0.717	6.14015e-198
CD33	8.73267e-200	0.264544	0.661	0.135	2.01463e-196
AZGP1	1.62653e-199	-1.05273	0.585	0.75	3.7524e-196
SOCS3	4.87279e-198	0.700683	0.851	0.613	1.12415e-194
UBE2C	2.06261e-196	-0.453187	0.598	0.806	4.75845e-193
PTGER4	2.95442e-196	0.707833	0.777	0.669	6.81584e-193
SERPINA5	5.37932e-193	-0.435663	0.742	0.817	1.24101e-189
MIR155HG	1.19766e-191	0.663749	0.756	0.615	2.76299e-188
BASP1	7.16677e-191	0.836542	0.79	0.593	1.65337e-187
GATA3	1.35938e-189	-0.448198	0.67	0.81	3.1361e-186
SLC11A1	2.12103e-189	0.837812	0.714	0.424	4.89323e-186
TK1	3.68248e-189	-0.322574	0.679	0.82	8.49548e-186
IFIT2	3.7103e-189	0.932224	0.781	0.626	8.55965e-186
LCN2	3.84751e-189	-0.667256	0.819	0.804	8.87621e-186
CCL2	1.36854e-188	0.661735	0.737	0.355	3.15722e-185
CD320	7.93638e-188	-0.316603	0.617	0.784	1.83092e-184
ABCA2	5.82924e-187	-0.303778	0.349	0.703	1.3448e-183
EMP2	5.14476e-186	-0.5559	0.576	0.819	1.1869e-182
GNA15	5.35844e-186	0.327158	0.794	0.718	1.23619e-182
IL1B	1.1266e-185	1.30807	0.71	0.367	2.59906e-182
GOLM1	2.42714e-184	-0.547333	0.808	0.824	5.5994e-181
PREX1	2.35417e-183	0.324502	0.737	0.38	5.43108e-180
FAM171A1	1.86677e-181	-0.289261	0.562	0.717	4.30665e-178
KRT7	1.23444e-179	-0.776554	0.637	0.758	2.84786e-176
GGH	2.1107e-179	-0.846593	0.785	0.866	4.86938e-176
DTYMK	4.54368e-179	-0.282127	0.616	0.821	1.04823e-175
SOX9	5.81826e-179	-0.632399	0.729	0.825	1.34227e-175
NCOA7	6.57931e-179	-0.863817	0.731	0.87	1.51785e-175
SPTBN1	1.93117e-178	-0.476321	0.615	0.784	4.45522e-175
TNFAIP3	2.49245e-178	0.767311	0.823	0.681	5.75009e-175
MGP	4.69795e-178	-1.51508	0.665	0.772	1.08382e-174
IRF7	6.31227e-178	0.376778	0.748	0.305	1.45624e-174
OPTN	9.83482e-177	-0.449302	0.76	0.849	2.26889e-173
RILPL2	1.06422e-176	0.769462	0.827	0.762	2.45515e-173
CCL5	8.36138e-176	0.840078	0.739	0.56	1.92897e-172
PYCARD	1.13132e-175	0.679002	0.868	0.8	2.60995e-172
PLD4	1.51665e-175	0.310788	0.659	0.267	3.4989e-172
PPIC	5.12149e-175	-0.448394	0.722	0.843	1.18153e-171
CCL8	3.84543e-174	0.534831	0.648	0.182	8.87141e-171
DAB2	4.00287e-173	0.797513	0.719	0.49	9.23463e-170
KRT17	2.59501e-172	-1.22723	0.704	0.808	5.98668e-169
NDRG2	1.12624e-171	-0.486016	0.529	0.706	2.59824e-168
SPP1	1.02692e-170	1.72768	0.701	0.334	2.3691e-167
FEZ1	5.43428e-170	-0.329884	0.11	0.384	1.25369e-166
SDS	1.15408e-169	0.999847	0.703	0.444	2.66246e-166
TAGLN2	1.76381e-169	-1.24516	0.833	0.915	4.06912e-166
MGST1	3.17027e-169	-1.08741	0.738	0.817	7.31382e-166
RND3	2.18807e-167	-0.25183	0.343	0.73	5.04787e-164
DNAJB1	1.24579e-166	0.812518	0.962	0.922	2.87405e-163
PMP22	1.42801e-165	0.460373	0.793	0.459	3.29442e-162
PDE4B	4.34042e-165	0.545781	0.72	0.375	1.00133e-161
RAB31	1.2464e-163	0.42503	0.743	0.571	2.87544e-160
SDC1	4.67093e-162	-0.59141	0.764	0.819	1.07758e-158
UGT8	7.90326e-162	-0.267759	0.461	0.673	1.82328e-158
NCF1	1.2677e-161	0.521449	0.703	0.496	2.92459e-158
LDHB	3.34513e-161	-0.959498	0.869	0.891	7.71721e-158
CKS1B	1.18128e-160	-0.651237	0.655	0.825	2.72521e-157
TGFB1	1.66146e-160	0.595249	0.77	0.67	3.83299e-157
NMB	1.72239e-160	-0.285202	0.54	0.776	3.97356e-157
ID3	6.07776e-160	-0.590207	0.53	0.786	1.40214e-156
PPP1R14A	1.58611e-158	-0.639326	0.579	0.734	3.65915e-155
ENTPD1	9.82901e-158	0.304171	0.709	0.402	2.26755e-154
GBP2	1.22152e-157	0.714711	0.711	0.435	2.81804e-154
FBP1	1.58664e-156	0.28037	0.722	0.433	3.66038e-153
STAB1	2.79487e-156	0.762731	0.667	0.233	6.44776e-153
GAL	1.57677e-155	-0.361464	0.792	0.829	3.63761e-152
EFNA1	3.22906e-155	-0.852296	0.598	0.718	7.44945e-152
ID1	1.07586e-154	-0.78299	0.666	0.794	2.48201e-151
AQP9	5.04335e-154	0.334665	0.672	0.383	1.1635e-150
C15orf48	6.25827e-154	0.794911	0.788	0.671	1.44378e-150
ITGAX	7.79917e-154	0.873814	0.686	0.355	1.79927e-150
SELENOP	1.01378e-153	0.541627	0.725	0.343	2.33879e-150
CCNB1	3.36064e-153	-0.411991	0.666	0.811	7.753e-150
ABL2	7.14636e-153	1.01129	0.775	0.728	1.64867e-149
GAS6	2.66355e-152	0.370001	0.707	0.439	6.14481e-149
PTPRC	4.009e-152	0.421304	0.713	0.426	9.24875e-149
HAPLN2	6.28868e-152	-0.333021	0.612	0.275	1.4508e-148
KLF6	1.67685e-151	0.819946	0.927	0.914	3.86848e-148
SAMHD1	4.58708e-151	0.490525	0.81	0.729	1.05824e-147
TBCC	1.628e-150	-0.428097	0.787	0.842	3.75579e-147
GPM6B	2.39376e-149	-0.872885	0.383	0.632	5.52241e-146
GIMAP4	1.63631e-147	0.378055	0.681	0.41	3.77496e-144
CSF3R	2.92054e-145	0.334631	0.643	0.259	6.73769e-142
ALOX5AP	3.92358e-145	0.695033	0.676	0.354	9.05169e-142
CHST11	3.47614e-140	0.306596	0.674	0.324	8.01946e-137
GMFG	3.81651e-140	0.442299	0.699	0.407	8.80469e-137
DAG1	3.79512e-139	-0.297391	0.646	0.711	8.75535e-136
COL6A1	4.5929e-138	-0.481327	0.647	0.726	1.05958e-134
SLC44A1	4.70711e-138	-0.311187	0.593	0.81	1.08593e-134
IGHG1	1.19447e-136	-0.987962	0.85	0.775	2.75565e-133
CXCL1	4.59754e-134	0.334349	0.701	0.4	1.06065e-130
PSMD4	3.45286e-133	-0.548234	0.736	0.865	7.96574e-130
CA2	3.90343e-133	-0.647859	0.8	0.855	9.00522e-130
BIN1	2.43826e-132	0.422541	0.7	0.461	5.62506e-129
LGALS9	2.62937e-132	0.566678	0.873	0.83	6.06596e-129
MAP3K8	4.55008e-132	0.756385	0.855	0.821	1.0497e-128
CXCL3	4.80098e-132	1.26559	0.688	0.416	1.10759e-128
MYBL2	2.82152e-131	-0.260328	0.771	0.816	6.50926e-128
TPM1	7.10529e-131	-0.60296	0.5	0.664	1.63919e-127
TNF	9.11856e-131	0.844394	0.667	0.336	2.10365e-127
DDR1	1.67687e-130	-0.382927	0.527	0.671	3.86855e-127
NAP1L4	2.7977e-129	-0.315623	0.604	0.81	6.4543e-126
CHI3L2	2.26813e-128	-0.416011	0.612	0.704	5.23258e-125
SMIM3	6.22507e-127	0.277255	0.712	0.567	1.43612e-123
2022-09-08	9.92673e-127	-0.260907	0.491	0.697	2.2901e-123
UPP1	1.1672e-126	0.65302	0.821	0.784	2.69273e-123
G0S2	2.04943e-126	1.55717	0.64	0.269	4.72804e-123
LYPD3	2.13307e-126	-0.336588	0.744	0.816	4.92099e-123
IFI6	4.95838e-126	0.492803	0.938	0.879	1.1439e-122
CAMLG	2.6081e-125	-0.291397	0.593	0.807	6.01689e-122
CTGF	4.27929e-125	-0.813443	0.553	0.657	9.87233e-122
EGR4	2.48011e-121	-0.257515	0.673	0.821	5.72162e-118
IFIT3	2.76751e-121	0.580272	0.788	0.781	6.38464e-118
AC007952.4	2.39664e-120	0.636984	0.739	0.626	5.52905e-117
MIR4435-2HG	9.01766e-120	-0.381049	0.568	0.797	2.08038e-116
TOP2A	1.07481e-119	-0.328168	0.645	0.744	2.47958e-116
CXCL13	7.11616e-119	-0.274561	0.664	0.52	1.6417e-115
BTG3	3.07271e-118	-0.271772	0.524	0.799	7.08873e-115
CSF2RA	5.02822e-118	0.439356	0.731	0.653	1.16001e-114
LRP1	5.31804e-118	0.600301	0.647	0.293	1.22687e-114
THY1	4.0686e-117	-0.371749	0.129	0.405	9.38627e-114
COL6A2	6.10211e-115	-0.434941	0.383	0.625	1.40776e-111
TACSTD2	2.66891e-114	-0.627297	0.549	0.665	6.15717e-111
HIST1H1C	8.34978e-112	-0.490063	0.523	0.758	1.92629e-108
S100A4	3.40019e-111	0.53274	0.716	0.472	7.84425e-108
ICAM1	5.93343e-111	0.74297	0.733	0.655	1.36884e-107
CALD1	6.54786e-111	-0.693907	0.205	0.521	1.51059e-107
LY6E	3.46688e-108	-1.26819	0.949	0.947	7.99809e-105
CNP	1.77305e-107	-0.478946	0.662	0.838	4.09044e-104
MIR3945HG	5.93278e-106	0.267204	0.61	0.246	1.36869e-102
S100A1	7.21858e-106	-0.271855	0.404	0.598	1.66533e-102
SDF2L1	1.00895e-105	-0.397159	0.581	0.827	2.32764e-102
VAMP2	1.14816e-105	-0.359916	0.526	0.808	2.64881e-102
KPNA2	1.21908e-104	-0.450095	0.651	0.821	2.81242e-101
CAPG	1.69808e-104	0.704534	0.919	0.853	3.91746e-101
PDLIM1	2.47813e-104	-0.322639	0.606	0.716	5.71706e-101
TGFBR2	6.09492e-104	0.267115	0.721	0.624	1.4061e-100
OASL	1.05592e-103	0.378877	0.796	0.741	2.43601e-100
LPAR6	5.75943e-103	0.370518	0.623	0.252	1.3287e-99
CITED2	7.59945e-102	0.627054	0.768	0.632	1.75319e-98
S100P	2.23526e-101	-0.497387	0.698	0.696	5.15674e-98
SCD	6.5657e-101	-0.387824	0.62	0.826	1.51471e-97
FXYD5	5.7626e-100	0.454429	0.869	0.789	1.32943e-96
DDIT4	2.24284e-99	-0.593059	0.747	0.872	5.17424e-96
CD151	2.61598e-98	-0.452848	0.703	0.821	6.03507e-95
LIPA	2.68981e-98	0.755523	0.772	0.732	6.20538e-95
SNRPD1	2.94214e-98	-0.329378	0.645	0.83	6.78751e-95
ANXA1	2.59948e-96	0.868494	0.858	0.799	5.99701e-93
SERPINH1	3.32769e-95	-0.472369	0.684	0.752	7.67699e-92
OLFML3	5.41224e-95	0.286302	0.673	0.519	1.2486e-91
SCIN	8.05022e-95	0.275999	0.626	0.401	1.85719e-91
S100A8	1.58823e-93	-0.336641	0.624	0.81	3.66404e-90
FOSB	2.33192e-92	0.718025	0.872	0.879	5.37974e-89
LUCAT1	3.16539e-92	0.358347	0.603	0.237	7.30256e-89
SPARCL1	4.12451e-90	-0.524127	0.325	0.483	9.51523e-87
TCN2	4.77193e-90	0.396625	0.788	0.64	1.10088e-86
KLF2	6.72349e-90	0.766567	0.789	0.771	1.55111e-86
IGFBP2	1.46166e-89	-0.910353	0.496	0.621	3.37205e-86
NR4A2	2.07734e-89	0.809552	0.786	0.76	4.79243e-86
FKBP1A	8.09239e-89	-0.436472	0.685	0.846	1.86691e-85
TNFAIP2	2.16027e-86	0.628857	0.649	0.457	4.98374e-83
PEG10	1.74552e-85	-0.294819	0.234	0.528	4.02692e-82
RBP1	2.26414e-85	-0.434057	0.57	0.64	5.22336e-82
ZFP36L2	2.59774e-85	0.515612	0.856	0.824	5.99299e-82
CKS2	7.14273e-85	-0.526418	0.727	0.883	1.64783e-81
GYPC	3.8314e-83	0.510678	0.737	0.626	8.83904e-80
MOG	1.29299e-82	-0.323262	0.572	0.277	2.98293e-79
ISG20	3.51171e-82	-0.458675	0.779	0.853	8.10152e-79
PTGDS	4.47988e-82	-0.883899	0.678	0.342	1.03351e-78
CLEC2B	6.00158e-82	0.501951	0.661	0.472	1.38456e-78
SFRP1	5.51178e-79	-0.263342	0.566	0.636	1.27157e-75
CLDND1	1.06865e-78	-0.384684	0.502	0.738	2.46537e-75
C1orf54	3.07695e-78	0.27917	0.664	0.578	7.09852e-75
COL3A1	5.80529e-78	-0.423709	0.094	0.232	1.33928e-74
PHLDA1	2.20262e-75	0.879988	0.745	0.773	5.08145e-72
COL4A1	3.53121e-75	-0.527165	0.232	0.412	8.14649e-72
S100A7	6.18754e-74	-0.373408	0.836	0.783	1.42747e-70
CLDN5	7.30875e-74	-0.255905	0.258	0.417	1.68613e-70
BAG3	1.00029e-73	0.663141	0.75	0.704	2.30766e-70
MESP1	1.61618e-72	-0.514281	0.812	0.704	3.72852e-69
CCRL2	1.67656e-72	0.457207	0.594	0.283	3.86782e-69
MX1	4.67932e-72	0.330505	0.907	0.847	1.07952e-68
S100A6	8.87133e-72	-0.970772	0.902	0.915	2.04662e-68
FPR1	1.83135e-71	0.289005	0.594	0.36	4.22493e-68
C11orf96	5.07014e-71	-0.510916	0.46	0.588	1.16968e-67
TUBB	5.81889e-71	-0.434256	0.695	0.861	1.34242e-67
NUPR1	7.93395e-70	0.623189	0.907	0.781	1.83036e-66
AC004687.1	1.40567e-68	0.332835	0.602	0.365	3.24287e-65
PTGS2	3.09774e-67	0.510165	0.608	0.41	7.1465e-64
FGR	8.66516e-67	0.273065	0.595	0.402	1.99905e-63
S100A9	2.08279e-66	-0.718618	0.609	0.846	4.805e-63
TENT5A	3.85979e-66	0.590947	0.793	0.789	8.90453e-63
PMAIP1	4.51775e-66	0.545712	0.779	0.775	1.04224e-62
MARCO	4.55343e-66	0.339017	0.662	0.587	1.05048e-62
CLU	6.61261e-66	-0.638478	0.416	0.551	1.52553e-62
ATP1B3	1.27914e-65	0.63873	0.889	0.869	2.95097e-62
SLC31A2	1.1832e-64	0.397366	0.651	0.557	2.72965e-61
TAGLN	1.34117e-64	-0.646228	0.698	0.422	3.09407e-61
ABI3	1.9709e-64	0.267138	0.563	0.155	4.54687e-61
METRN	2.66248e-64	-0.316546	0.363	0.57	6.14234e-61
BLVRB	2.94651e-64	0.469467	0.827	0.765	6.79761e-61
TUBA1A	1.32903e-62	-0.872561	0.451	0.621	3.06606e-59
ARHGDIB	3.73705e-62	0.429198	0.781	0.828	8.62136e-59
DUSP6	9.3246e-62	0.530515	0.585	0.298	2.15119e-58
OAS1	2.51815e-61	0.297133	0.836	0.829	5.80937e-58
HIST1H4C	4.95269e-61	-0.258363	0.516	0.698	1.14259e-57
ISG15	2.83438e-60	0.350892	0.94	0.91	6.53892e-57
CYR61	6.20649e-60	-0.604923	0.446	0.578	1.43184e-56
CYP27A1	1.12563e-59	0.379428	0.827	0.776	2.59682e-56
CKB	1.20774e-59	-0.486794	0.602	0.696	2.78625e-56
XAF1	5.91112e-59	0.289728	0.876	0.85	1.3637e-55
IFI30	1.25513e-57	0.662347	0.63	0.619	2.89558e-54
MEF2C	2.72987e-57	0.414799	0.583	0.301	6.29781e-54
IL6	1.70949e-56	0.374309	0.758	0.767	3.9438e-53
PCDH9	1.76072e-56	-0.258125	0.658	0.387	4.06198e-53
CENPF	3.18182e-53	-0.428447	0.748	0.771	7.34046e-50
IGHA1	3.88572e-53	-0.333924	0.581	0.42	8.96435e-50
HSPA6	8.02838e-53	0.863084	0.872	0.849	1.85215e-49
GBP1	4.13009e-52	0.293501	0.711	0.593	9.52811e-49
ITGAM	4.9307e-52	0.35678	0.564	0.275	1.13751e-48
S100A10	6.91689e-52	-0.492294	0.833	0.857	1.59573e-48
GLRX	1.20807e-51	0.338134	0.801	0.651	2.78703e-48
HAMP	1.43955e-50	0.26045	0.548	0.291	3.32105e-47
UACA	1.46646e-50	-0.258745	0.546	0.674	3.38312e-47
IL10	1.56336e-49	0.408923	0.546	0.231	3.60668e-46
TIMP1	1.60304e-49	-0.814088	0.692	0.513	3.69821e-46
Z93241.1	1.30378e-48	0.380845	0.62	0.518	3.00783e-45
COL1A2	1.21814e-47	-0.572105	0.156	0.294	2.81025e-44
TRIB1	8.18731e-45	0.606309	0.736	0.756	1.88881e-41
PDGFB	1.24832e-44	0.264512	0.535	0.298	2.87987e-41
BGN	1.34871e-44	-0.411508	0.393	0.284	3.11148e-41
PLAU	3.54485e-44	0.435563	0.579	0.352	8.17796e-41
ITM2A	1.4348e-43	-0.273752	0.573	0.351	3.31009e-40
MMP19	1.81892e-41	0.545688	0.559	0.349	4.19624e-38
EGR2	1.03169e-40	0.500924	0.623	0.546	2.3801e-37
PRCP	1.32731e-40	0.270924	0.732	0.743	3.0621e-37
RBM3	2.33704e-40	-0.289255	0.746	0.817	5.39156e-37
LGALS1	2.16228e-39	0.307488	0.92	0.869	4.98837e-36
GPR84	2.41104e-39	0.274082	0.567	0.432	5.56228e-36
F13A1	5.39058e-38	0.321202	0.535	0.251	1.24361e-34
LILRB2	9.03591e-36	0.251614	0.559	0.407	2.08458e-32
KCNQ1OT1	1.1266e-35	0.653881	0.515	0.281	2.59907e-32
THBD	2.97164e-35	0.482474	0.551	0.275	6.85558e-32
NR4A3	3.24353e-35	0.58032	0.77	0.804	7.48283e-32
ZC3HAV1	1.04359e-34	0.301121	0.744	0.732	2.40756e-31
ALCAM	1.54813e-34	0.279364	0.633	0.512	3.57154e-31
CRYAB	4.17399e-34	-0.895423	0.432	0.52	9.62939e-31
RGCC	4.91501e-34	0.629877	0.743	0.83	1.13389e-30
TF	1.68786e-33	-0.533776	0.435	0.538	3.8939e-30
TNFRSF12A	1.55022e-32	-0.27887	0.62	0.721	3.57637e-29
IFI44	5.57818e-32	0.294306	0.728	0.696	1.28689e-28
ANP32B	1.09031e-30	-0.293628	0.852	0.873	2.51534e-27
CAMK2N1	6.61942e-29	-0.39931	0.338	0.519	1.5271e-25
MIR222HG	6.79333e-28	0.45245	0.62	0.666	1.56722e-24
TNFSF13B	4.90314e-27	0.307147	0.839	0.826	1.13115e-23
ARID5A	9.11056e-27	0.266123	0.589	0.448	2.10181e-23
COL18A1	1.6619e-26	-0.311026	0.512	0.621	3.834e-23
HSPA5	6.26694e-26	-0.602301	0.862	0.911	1.44578e-22
PLXND1	9.15963e-26	0.31191	0.643	0.637	2.11313e-22
CNDP1	2.11357e-25	-0.407113	0.585	0.477	4.876e-22
CEBPA	7.05462e-25	0.381844	0.72	0.783	1.6275e-21
SPARC	1.23105e-23	-0.885679	0.333	0.399	2.84004e-20
CCL20	2.40469e-23	0.734244	0.569	0.44	5.54762e-20
B3GNT5	5.71535e-23	0.453669	0.659	0.739	1.31853e-19
IL32	5.17871e-22	-0.298862	0.58	0.591	1.19473e-18
SLC16A3	5.25415e-22	0.338653	0.651	0.707	1.21213e-18
HBEGF	7.02388e-21	0.374232	0.536	0.359	1.62041e-17
GNAS	1.11249e-20	-0.320874	0.904	0.877	2.56652e-17
MMP9	8.5885e-19	0.254925	0.718	0.732	1.98137e-15
PLP1	6.86271e-16	-2.0077	0.413	0.52	1.58323e-12
LSP1	1.29756e-15	0.285464	0.612	0.655	2.99347e-12
PRDM1	7.19157e-15	0.39449	0.521	0.362	1.6591e-11
BTG2	1.0826e-13	0.294134	0.717	0.733	2.49756e-10
CSTB	2.15693e-13	-0.380981	0.893	0.918	4.97603e-10
VWF	2.41639e-13	-0.279276	0.258	0.399	5.57461e-10
QDPR	3.89764e-13	-0.322935	0.681	0.712	8.99186e-10
DUSP4	5.56309e-11	-0.265168	0.763	0.619	1.2834e-07
TUBB4B	1.33691e-10	-0.270282	0.807	0.871	3.08426e-07
NNMT	1.71269e-09	-0.314776	0.155	0.26	3.95117e-06
TIMP3	2.65759e-09	-0.318287	0.275	0.287	6.13105e-06
COL4A2	1.41849e-07	-0.34491	0.377	0.407	0.000327246
DUSP2	7.05901e-07	0.267547	0.767	0.86	0.00162851
FGFR2	4.52735e-06	-0.293491	0.172	0.337	0.0104446
ACTA2	5.61215e-06	-0.485646	0.46	0.329	0.0129472
AREG	7.36633e-06	0.256641	0.64	0.799	0.0169941
NDUFA4L2	4.84187e-05	-0.35875	0.297	0.29	0.111702
CNN3	0.000156452	-0.269389	0.368	0.422	0.360935
INSIG1	0.000235438	0.372444	0.71	0.782	0.543155
MAP1B	0.000320281	-0.554703	0.179	0.309	0.738889
DCN	0.000738217	-0.349344	0.396	0.374	1
NKX6-2	0.000822574	-0.292539	0.187	0.214	1
PTN	0.0022564	-0.361433	0.493	0.448	1
IGFBP7	0.00324249	-1.49892	0.395	0.356	1
MCAM	0.00775747	-0.268333	0.184	0.375	1
MYL9	0.00829735	-0.353958	0.198	0.293	1
CLDN11	0.0269173	-0.409806	0.441	0.323	1
CASP1	0.0802171	0.250128	0.643	0.793	1
MAG	0.0888379	-0.528083	0.367	0.348	1
FN1	0.0894237	-0.589024	0.506	0.526	1
NDRG1	0.126754	-0.261988	0.814	0.81	1
S100B	0.130227	-0.567406	0.562	0.485	1
SLC16A10	0.133752	0.462374	0.477	0.609	1
MBP	0.277552	-0.676496	0.57	0.605	1
FCGBP	0.818125	0.376223	0.421	0.269	1

## Sheet: cluster_2_markers
	p_val	avg_logFC	pct.1	pct.2	p_val_adj
SFRP1	0	-0.264823	0.141	0.686	0
UGT8	0	-0.266077	0.141	0.707	0
FAM171A1	0	-0.282025	0.109	0.769	0
TMEM176A	0	-0.291159	0.105	0.727	0
IFI44	0	-0.30302	0.142	0.767	0
EVA1B	0	-0.318305	0.191	0.764	0
2022-09-11	0	-0.319266	0.035	0.712	0
OASL	0	-0.326898	0.391	0.791	0
DAG1	0	-0.343989	0.113	0.774	0
OAS1	0	-0.355114	0.743	0.841	0
GYPC	0	-0.38656	0.018	0.714	0
IFI44L	0	-0.457179	0.693	0.822	0
TNFSF10	0	-0.45811	0.743	0.839	0
EGFL7	0	-0.481188	0.159	0.757	0
GLRX	0	-0.496197	0.026	0.748	0
S100P	0	-0.505136	0.166	0.76	0
TMEM176B	0	-0.505636	0.223	0.782	0
MS4A6A	0	-0.508495	0.025	0.418	0
QDPR	0	-0.522702	0.144	0.776	0
XAF1	0	-0.535124	0.749	0.865	0
HAPLN3	0	-0.565896	0.749	0.87	0
LGALS9	0	-0.566613	0.735	0.847	0
MESP1	0	-0.569027	0.063	0.797	0
OPTN	0	-0.571422	0.74	0.85	0
WARS	0	-0.577301	0.745	0.87	0
PRNP	0	-0.588803	0.13	0.797	0
VSIG4	0	-0.616115	0.002	0.354	0
BCL2A1	0	-0.633982	0.065	0.649	0
BLVRB	0	-0.660017	0.394	0.818	0
CYTOR	0	-0.672278	0.067	0.742	0
ARHGDIB	0	-0.679478	0.74	0.832	0
SF1	0	-0.696373	0.354	0.805	0
MX1	0	-0.718536	0.747	0.868	0
SCD	0	-0.733052	0.593	0.826	0
TACSTD2	0	-0.736008	0.061	0.722	0
MAP3K8	0	-0.736408	0.742	0.836	0
OTUD1	0	-0.737595	0.156	0.726	0
CD151	0	-0.769847	0.578	0.833	0
SERPINH1	0	-0.776328	0.142	0.816	0
CTSL	0	-0.784413	0.155	0.783	0
UBE2L3	0	-0.787923	0.741	0.861	0
CTSC	0	-0.788411	0.14	0.775	0
RGS2	0	-0.810949	0.285	0.766	0
LGMN	0	-0.817323	0.72	0.863	0
PDXK	0	-0.826589	0.616	0.85	0
DDIT3	0	-0.829446	0.684	0.833	0
ASAH1	0	-0.844547	0.687	0.847	0
ISG20	0	-0.869192	0.747	0.855	0
PSMD4	0	-0.904964	0.751	0.86	0
UBE2S	0	-0.938282	0.483	0.823	0
NAP1L1	0	-0.946077	0.303	0.845	0
ANP32B	0	-0.962119	0.751	0.885	0
LGALS3BP	0	-0.990626	0.749	0.881	0
RBM3	0	-0.993918	0.401	0.857	0
ZFAND2A	0	-1.00084	0.592	0.847	0
FKBP1A	0	-1.00407	0.706	0.841	0
CAPG	0	-1.05549	0.714	0.879	0
NCOA7	0	-1.10702	0.756	0.864	0
CKS2	0	-1.11861	0.761	0.875	0
ATP1B3	0	-1.12769	0.718	0.89	0
ZFP36L2	0	-1.13371	0.719	0.841	0
PLIN2	0	-1.17123	0.74	0.876	0
MGST1	0	-1.17258	0.433	0.853	0
AZGP1	0	-1.17948	0.174	0.796	0
CTSZ	0	-1.24568	0.099	0.871	0
DDIT4	0	-1.26865	0.755	0.869	0
FABP5	0	-1.32171	0.764	0.88	0
ID2	0	-1.34216	0.101	0.782	0
IFI6	0	-1.37848	0.751	0.903	0
CTSS	0	-1.42494	0.751	0.904	0
SOX4	0	-1.42722	0.732	0.865	0
GRN	0	-1.43089	0.682	0.893	0
GSN	0	-1.45243	0.153	0.851	0
CTSB	0	-1.45572	0.743	0.873	0
TUBB4B	0	-1.4631	0.615	0.893	0
LDHB	0	-1.48977	0.773	0.902	0
HLA-DPB1	0	-1.61414	0.103	0.742	0
BST2	0	-1.64171	0.762	0.921	0
IFITM3	0	-1.67103	0.655	0.915	0
FOSB	0	-1.69956	0.729	0.896	0
TUBA1B	0	-1.7164	0.674	0.915	0
GNAS	0	-1.76233	0.558	0.919	0
LGALS1	0	-1.84232	0.633	0.904	0
S100A10	0	-1.8592	0.504	0.896	0
MDK	0	-1.87133	0.783	0.916	0
NFKBIA	0	-1.94886	0.731	0.878	0
CYBA	0	-1.98387	0.783	0.946	0
TAGLN2	0	-1.99744	0.775	0.92	0
ISG15	0	-2.00353	0.776	0.93	0
CSTB	0	-2.03106	0.801	0.929	0
HLA-DRB1	0	-2.05127	0.738	0.892	0
HSPA5	0	-2.18869	0.791	0.918	0
CTSD	0	-2.25237	0.749	0.927	0
KLF6	0	-2.26907	0.763	0.934	0
DNAJB1	0	-2.28009	0.775	0.945	0
IFI27	0	-2.30006	0.818	0.958	0
CD74	0	-2.30111	0.186	0.86	0
S100A11	0	-2.30854	0.569	0.929	0
S100A6	0	-2.35573	0.72	0.937	0
HSPA6	0	-2.37382	0.523	0.892	0
LY6E	0	-2.3815	0.835	0.961	0
HLA-A	0	-2.41869	0.485	0.88	0
HLA-DRA	0	-2.44306	0.287	0.842	0
NEAT1	0	-2.86412	0.423	0.887	0
B2M	0	-3.15014	0.751	0.943	0
FTL	0	-3.5197	0.725	0.952	0
TPM1	2.21715e-306	-0.680243	0.049	0.716	5.11496e-303
DUSP2	1.63576e-305	-1.41951	0.766	0.859	3.7737e-302
SQLE	6.9221e-304	-0.923966	0.69	0.842	1.59693e-300
HLA-B	1.76538e-302	-2.12248	0.587	0.827	4.07274e-299
SDC1	5.37999e-302	-0.636886	0.592	0.839	1.24116e-298
HLA-DPA1	7.15212e-302	-1.90612	0.662	0.817	1.64999e-298
RGCC	1.85301e-301	-0.976375	0.739	0.829	4.27489e-298
PLK2	4.55275e-301	-0.446452	0.1	0.713	1.05032e-297
TUBA1C	1.39754e-300	-1.08547	0.757	0.862	3.22414e-297
TNFSF13B	5.24404e-299	-0.493178	0.747	0.837	1.2098e-295
SRGN	5.6287e-299	-1.89108	0.093	0.611	1.29854e-295
NUPR1	1.86406e-298	-1.11217	0.531	0.829	4.30039e-295
TUBB6	3.39034e-298	-0.785854	0.752	0.863	7.82151e-295
RARRES3	4.00889e-298	-0.494997	0.745	0.829	9.24851e-295
LEPROTL1	1.52361e-297	-0.495484	0.672	0.821	3.51497e-294
NAMPT	5.44251e-294	-0.955229	0.389	0.791	1.25559e-290
CRABP2	4.29026e-292	-1.35465	0.763	0.876	9.89762e-289
MIR4435-2HG	2.93787e-291	-0.602208	0.542	0.796	6.77767e-288
CA2	1.16975e-290	-0.848868	0.753	0.86	2.69862e-287
IGFBP2	4.87046e-290	-0.968511	0.066	0.67	1.12362e-286
SGK1	3.71112e-289	-1.01332	0.599	0.804	8.56156e-286
FDX1	7.42968e-285	-0.34461	0.742	0.815	1.71403e-281
GGH	8.49262e-283	-0.944662	0.756	0.868	1.95925e-279
QPCT	3.89838e-280	-0.257826	0.395	0.774	8.99355e-277
MAFB	6.14934e-280	-0.92076	0.246	0.738	1.41865e-276
RGS16	8.15711e-280	-0.647995	0.24	0.726	1.88185e-276
YME1L1	3.30858e-279	-0.774168	0.667	0.824	7.63288e-276
C1QC	4.75927e-279	-1.3479	0.023	0.468	1.09796e-275
ZC3HAV1	7.45217e-279	-0.388716	0.392	0.775	1.71922e-275
CLDN7	3.75413e-276	-1.10442	0.667	0.837	8.66077e-273
EFNA1	4.02449e-276	-0.857066	0.284	0.754	9.2845e-273
CNP	5.36901e-274	-0.710851	0.741	0.825	1.23863e-270
SERPING1	1.2097e-271	-0.402916	0.153	0.724	2.79077e-268
VIM	2.96595e-270	-2.2068	0.283	0.774	6.84245e-267
NDRG1	8.49533e-270	-0.853637	0.738	0.819	1.95987e-266
GSTA4	9.46207e-270	-0.844092	0.747	0.851	2.1829e-266
ANXA1	1.70439e-268	-1.62096	0.651	0.825	3.93202e-265
UPP1	1.65214e-267	-0.566993	0.706	0.799	3.81148e-264
ARL4C	1.08237e-266	-0.780959	0.746	0.817	2.49702e-263
CDKN2A	3.34509e-266	-1.8469	0.793	0.919	7.71712e-263
LYPD3	1.1026e-263	-0.379674	0.728	0.817	2.5437e-260
CD68	5.72139e-263	-0.843295	0.483	0.754	1.31992e-259
PHLDA1	4.18677e-262	-0.776387	0.636	0.785	9.65888e-259
SOCS3	6.03884e-262	-0.71142	0.197	0.697	1.39316e-258
FXYD5	4.80979e-261	-0.587681	0.744	0.805	1.10962e-257
SCARB2	1.5021e-260	-0.590509	0.737	0.819	3.46535e-257
ARL5B	3.14398e-260	-0.6101	0.749	0.834	7.25316e-257
MYC	3.58162e-260	-1.51805	0.79	0.882	8.2628e-257
KRT8	4.99906e-259	-1.67985	0.641	0.879	1.15328e-255
CDC5L	8.3843e-259	-0.928515	0.754	0.848	1.93426e-255
TTYH1	4.93431e-258	-1.99031	0.806	0.933	1.13835e-254
KRT7	3.4636e-257	-0.810206	0.413	0.782	7.99052e-254
PYCARD	1.68448e-256	-0.470281	0.744	0.816	3.88609e-253
GOLM1	2.30362e-256	-0.5755	0.742	0.832	5.31445e-253
MGLL	9.82078e-256	-0.492373	0.743	0.821	2.26565e-252
CITED2	1.25349e-254	-0.572713	0.165	0.707	2.8918e-251
TENT5A	8.6629e-253	-0.540148	0.728	0.797	1.99853e-249
NDRG2	4.29253e-252	-0.537855	0.24	0.738	9.90288e-249
DTYMK	4.78215e-252	-0.381522	0.684	0.809	1.10324e-248
NAP1L4	6.47035e-252	-0.524921	0.705	0.793	1.49271e-248
PERP	7.58777e-252	-1.23978	0.713	0.86	1.7505e-248
SFN	8.03681e-250	-0.610191	0.741	0.851	1.85409e-246
PMEPA1	7.38958e-248	-0.423334	0.108	0.681	1.70478e-244
SERPINA5	1.05713e-247	-0.43964	0.745	0.815	2.4388e-244
AKR1B1	3.56658e-247	-0.475191	0.746	0.803	8.2281e-244
GPNMB	5.09196e-247	-0.843638	0.044	0.597	1.17472e-243
FADS2	2.68651e-246	-0.479638	0.744	0.846	6.19777e-243
SAMHD1	3.19288e-245	-0.358769	0.494	0.769	7.36598e-242
SNX10	7.45013e-245	-0.260845	0.275	0.726	1.71875e-241
SMC4	9.43045e-245	-0.422168	0.743	0.803	2.1756e-241
TRIB1	1.03145e-244	-0.682783	0.579	0.775	2.37956e-241
AL589182.1	7.61148e-243	-0.257915	0.368	0.725	1.75597e-239
SULF2	1.15815e-242	-0.279731	0.744	0.798	2.67185e-239
PLAUR	1.71305e-242	-0.915791	0.721	0.792	3.952e-239
BHLHE40	3.57827e-242	-0.746149	0.656	0.787	8.25508e-239
CAMLG	4.60905e-242	-0.50494	0.613	0.8	1.06331e-238
AREG	7.75776e-242	-0.476915	0.738	0.784	1.78972e-238
APOE	7.81199e-242	-3.58799	0.65	0.812	1.80223e-238
CCNB1	1.75671e-241	-0.483149	0.743	0.799	4.05273e-238
BATF	1.72411e-240	-0.338777	0.729	0.781	3.97752e-237
INSIG1	3.53353e-239	-0.473663	0.702	0.782	8.15185e-236
SELENBP1	1.74976e-238	-0.961857	0.747	0.872	4.03669e-235
S100A16	3.43616e-238	-0.91059	0.591	0.827	7.92722e-235
TUBB	3.94292e-237	-1.02104	0.754	0.85	9.09633e-234
NR4A3	4.43505e-237	-0.54201	0.747	0.806	1.02317e-233
S100A1	6.48316e-236	-0.429985	0.113	0.63	1.49566e-232
CHI3L2	6.64816e-236	-0.478738	0.358	0.732	1.53373e-232
KLK6	8.07685e-235	-1.25677	0.766	0.893	1.86333e-231
GADD45G	1.20443e-233	-0.78093	0.705	0.794	2.77862e-230
ARL6IP1	4.20354e-233	-0.693966	0.653	0.789	9.69758e-230
CD14	3.75289e-230	-0.773263	0.733	0.815	8.65791e-227
CKS1B	1.56409e-229	-0.793827	0.715	0.815	3.60835e-226
SNRPD1	3.05182e-229	-0.630701	0.743	0.814	7.04055e-226
PPIC	3.52799e-229	-0.501207	0.745	0.838	8.13906e-226
PHLDA2	4.83555e-228	-1.07839	0.6	0.796	1.11556e-224
GATA3	9.71156e-228	-0.467122	0.679	0.807	2.24046e-224
FSCN1	1.5487e-227	-0.297542	0.251	0.679	3.57286e-224
HLA-DQB1	9.97346e-226	-1.09236	0.744	0.842	2.30088e-222
RRAS	1.06707e-225	-0.252828	0.055	0.62	2.46174e-222
TBCC	5.43208e-225	-0.537624	0.751	0.846	1.25318e-221
C5AR1	1.00467e-224	-0.336179	0.026	0.523	2.31777e-221
MSMO1	1.33645e-224	-0.289919	0.471	0.735	3.08318e-221
TYMP	1.45312e-224	-0.968128	0.71	0.801	3.35234e-221
CENPW	4.53872e-224	-0.524391	0.747	0.811	1.04708e-220
SDF2L1	1.58852e-223	-0.747507	0.74	0.803	3.66472e-220
PMAIP1	1.74516e-223	-0.917894	0.734	0.781	4.02608e-220
FBXO32	2.76313e-222	-0.926146	0.665	0.797	6.37453e-219
FOXC1	4.10969e-222	-0.788664	0.751	0.877	9.48105e-219
EGR2	1.05121e-221	-0.267604	0.064	0.615	2.42513e-218
HLA-DMA	1.57894e-221	-0.696947	0.345	0.725	3.64262e-218
RILPL2	4.87908e-221	-0.494299	0.741	0.774	1.1256e-217
EPCAM	3.30348e-220	-1.49573	0.748	0.886	7.62113e-217
TXNIP	5.48054e-219	-0.845679	0.068	0.662	1.26436e-215
VWF	8.28287e-219	-0.286767	0.004	0.427	1.91086e-215
KRT19	1.1254e-218	-2.47445	0.836	0.938	2.5963e-215
CORO1A	1.14353e-218	-0.401025	0.739	0.776	2.63812e-215
CD59	2.77334e-218	-0.609626	0.737	0.792	6.3981e-215
SERPINB1	3.19615e-218	-0.366593	0.465	0.738	7.37352e-215
KRT15	8.14649e-218	-0.476456	0.333	0.716	1.8794e-214
CYP1B1	5.79928e-217	-0.328252	0.743	0.79	1.33789e-213
RBP1	2.19497e-216	-0.482039	0.257	0.677	5.0638e-213
GCHFR	3.15395e-216	-0.348749	0.743	0.796	7.27617e-213
ID1	6.18202e-215	-0.893108	0.693	0.788	1.42619e-211
RHOV	1.26881e-214	-0.759603	0.749	0.863	2.92715e-211
SOD2	2.39589e-214	-1.14371	0.655	0.784	5.52732e-211
TGFB1	5.82754e-214	-0.467084	0.374	0.72	1.34441e-210
GPRC5B	2.04414e-213	-0.324336	0.74	0.796	4.71584e-210
CREB5	3.86989e-213	-0.437998	0.746	0.797	8.92784e-210
PLA2G16	4.67648e-212	-0.496341	0.668	0.762	1.07886e-208
NR4A2	4.44991e-211	-0.858002	0.696	0.772	1.0266e-207
KPNA2	8.30679e-210	-0.748926	0.748	0.806	1.91638e-206
MCM3	2.46493e-209	-0.740482	0.75	0.832	5.68659e-206
DUSP4	6.67197e-209	-0.642479	0.204	0.689	1.53922e-205
CENPV	8.24921e-209	-0.726037	0.752	0.869	1.90309e-205
BIN1	9.84114e-209	-0.263171	0.023	0.548	2.27035e-205
VWA1	1.02502e-208	-0.69325	0.639	0.785	2.36472e-205
KLF2	5.59271e-208	-1.00062	0.7	0.782	1.29024e-204
DDR1	9.10166e-208	-0.402508	0.255	0.701	2.09975e-204
UBE2T	9.91407e-208	-0.540589	0.749	0.832	2.28718e-204
PPP1R2	3.98471e-207	-0.530194	0.708	0.789	9.19273e-204
VAMP2	1.31649e-205	-0.616643	0.743	0.776	3.03715e-202
SPTBN1	2.13107e-205	-0.521716	0.683	0.772	4.91637e-202
STOM	3.21607e-205	-0.432078	0.717	0.779	7.41947e-202
SLC25A37	3.89602e-204	-0.35807	0.718	0.761	8.98811e-201
TINAGL1	6.37916e-204	-0.453014	0.747	0.793	1.47167e-200
IFI35	1.16911e-202	-0.294126	0.744	0.791	2.69715e-199
CYP27A1	2.7485e-202	-0.259829	0.739	0.788	6.34078e-199
STMN1	7.91128e-202	-1.23734	0.763	0.834	1.82513e-198
EGR4	9.0849e-202	-0.553857	0.749	0.809	2.09589e-198
ITGB2	2.13299e-201	-0.592234	0.147	0.684	4.92081e-198
PHGDH	3.39203e-201	-0.924527	0.752	0.873	7.82542e-198
TSPAN14	5.4939e-201	-0.334138	0.74	0.788	1.26744e-197
C11orf96	1.99564e-200	-0.606184	0.13	0.626	4.60395e-197
BTG2	1.67352e-199	-0.836241	0.558	0.752	3.86082e-196
HLA-DQA1	2.37635e-199	-1.26709	0.743	0.779	5.48224e-196
FN1	8.19389e-198	-0.970963	0.08	0.577	1.89033e-194
LCP2	1.61316e-197	-0.276661	0.075	0.486	3.72156e-194
PLEK	1.94342e-197	-0.539416	0.044	0.507	4.48347e-194
CERCAM	4.03927e-196	-0.278452	0.742	0.79	9.31861e-193
GBP1	4.85819e-196	-0.30431	0.243	0.651	1.12078e-192
BTG3	1.35612e-195	-0.517809	0.716	0.771	3.12857e-192
UCHL1	1.63564e-195	-0.469903	0.749	0.825	3.77342e-192
NMB	9.78882e-194	-0.358379	0.668	0.756	2.25828e-190
CITED4	2.4273e-193	-1.04202	0.754	0.799	5.59978e-190
CEBPA	3.149e-193	-0.290571	0.743	0.779	7.26474e-190
TPX2	5.99989e-193	-0.267259	0.746	0.792	1.38417e-189
ENG	1.69187e-192	-0.35128	0.662	0.742	3.90315e-189
C3	4.03429e-192	-0.49131	0.743	0.778	9.3071e-189
TAP1	4.61238e-192	-0.28357	0.639	0.739	1.06408e-188
GAL	7.25654e-192	-0.369626	0.744	0.834	1.67408e-188
COL6A1	4.14439e-191	-0.522843	0.454	0.748	9.56112e-188
PCNA	4.68276e-191	-0.506895	0.742	0.767	1.08031e-187
NPW	6.24314e-191	-0.261775	0.662	0.795	1.44029e-187
IL18	2.55343e-190	-0.305586	0.37	0.708	5.89077e-187
CD320	6.82329e-189	-0.333741	0.721	0.768	1.57413e-185
NPDC1	2.2136e-188	-0.601597	0.727	0.8	5.10677e-185
IER5L	2.78249e-188	-0.782023	0.749	0.789	6.4192e-185
FYB1	6.83903e-188	-0.291544	0.138	0.642	1.57776e-184
EMP2	2.68798e-187	-0.617753	0.749	0.794	6.20116e-184
TNFAIP3	2.23729e-186	-0.983028	0.498	0.723	5.16144e-183
PLA2G7	2.4353e-186	-0.272564	0.746	0.784	5.61824e-183
ARC	2.63142e-186	-0.496256	0.743	0.764	6.07068e-183
FXYD6	2.77898e-186	-0.284673	0.743	0.804	6.41111e-183
HILPDA	5.22043e-186	-0.27006	0.049	0.647	1.20435e-182
S100A9	5.93109e-185	-1.39009	0.76	0.823	1.3683e-181
FXYD3	8.73609e-185	-0.953282	0.595	0.82	2.01542e-181
S100A14	8.76936e-184	-0.787938	0.597	0.79	2.02309e-180
MYBL2	2.10033e-183	-0.295557	0.749	0.818	4.84547e-180
PDLIM2	3.51046e-183	-0.271062	0.633	0.733	8.09863e-180
KRT18	2.78166e-182	-1.31039	0.63	0.811	6.4173e-179
SOX9	5.03447e-182	-0.656756	0.74	0.821	1.16145e-178
BAG3	1.03032e-181	-0.808019	0.522	0.732	2.37695e-178
FLNA	5.80912e-181	-0.666394	0.179	0.676	1.34016e-177
HMGB2	1.07689e-180	-0.742843	0.72	0.779	2.48439e-177
CDKN3	3.26279e-178	-0.264299	0.709	0.747	7.52725e-175
CALML5	4.02953e-178	-1.52899	0.792	0.859	9.29612e-175
KLF9	4.39325e-178	-0.371029	0.743	0.758	1.01352e-174
MKI67	7.01115e-178	-0.299918	0.741	0.768	1.61747e-174
PSMB9	1.26097e-177	-0.362752	0.736	0.736	2.90907e-174
ID3	3.51755e-177	-0.826789	0.732	0.757	8.11498e-174
ATL2	4.65384e-175	-0.253628	0.691	0.753	1.07364e-171
TUBA4A	1.01849e-174	-0.554772	0.747	0.789	2.34965e-171
KRT17	1.33744e-174	-1.26402	0.763	0.799	3.08548e-171
IGHA1	6.51366e-174	-0.327164	0.739	0.404	1.5027e-170
BAG2	6.17263e-172	-0.374344	0.743	0.758	1.42403e-168
SMC2	7.49866e-171	-0.279756	0.743	0.764	1.72994e-167
TM4SF1	1.33551e-170	-0.927765	0.668	0.782	3.08103e-167
PCSK1N	1.53438e-170	-0.710331	0.743	0.815	3.53981e-167
MBP	3.19348e-170	-0.985592	0.211	0.647	7.36736e-167
PPP1R1B	4.33416e-170	-0.769289	0.754	0.877	9.99891e-167
ATAD2	5.58269e-170	-0.511315	0.749	0.833	1.28793e-166
CCL5	2.38927e-169	-0.586333	0.129	0.637	5.51205e-166
CPVL	1.06705e-168	-0.346482	0.729	0.765	2.46168e-165
GNB4	2.33797e-168	-0.254633	0.739	0.748	5.39369e-165
TPM2	4.59828e-167	-0.671498	0.731	0.779	1.06082e-163
HES1	2.17059e-166	-1.27627	0.772	0.811	5.00755e-163
PTTG1	1.50819e-164	-0.500356	0.754	0.791	3.4794e-161
CCL18	9.54062e-164	-0.289038	0.152	0.613	2.20102e-160
MGP	1.26112e-163	-1.54726	0.6	0.778	2.90941e-160
TUBA1A	1.16502e-162	-1.19604	0.194	0.649	2.68771e-159
CLDND1	3.57145e-162	-0.531829	0.628	0.718	8.23933e-159
TNFAIP2	4.29228e-162	-0.280208	0.017	0.537	9.90228e-159
DMKN	1.98362e-161	-0.297332	0.743	0.789	4.57622e-158
TYMS	2.92297e-161	-0.444331	0.749	0.834	6.74328e-158
TK1	1.52168e-160	-0.405394	0.748	0.809	3.51051e-157
LINP1	1.81865e-160	-0.256932	0.738	0.792	4.19562e-157
ABL2	5.99835e-160	-0.541485	0.738	0.734	1.38382e-156
HMOX1	2.35569e-158	-0.830862	0.284	0.673	5.43457e-155
RPA1	5.60029e-158	-0.296719	0.734	0.759	1.29199e-154
AES	9.21777e-158	-0.50565	0.199	0.657	2.12654e-154
HYAL2	3.46777e-157	-0.347533	0.451	0.689	8.00013e-154
C2	6.84437e-157	-0.265721	0.157	0.631	1.579e-153
TOP2A	4.54009e-156	-0.364774	0.679	0.738	1.0474e-152
LIPA	7.34596e-156	-0.337045	0.743	0.736	1.69471e-152
TAGLN	4.56844e-155	-0.917179	0.048	0.505	1.05394e-151
THBS1	3.29609e-154	-0.480806	0.049	0.512	7.60408e-151
A2M	1.60824e-153	-0.589046	0.062	0.572	3.7102e-150
TMC6	2.32097e-153	-0.282273	0.747	0.778	5.35448e-150
GPRC5A	6.05085e-153	-0.286285	0.743	0.733	1.39593e-149
MMP9	8.82587e-153	-0.480123	0.742	0.729	2.03613e-149
CTGF	9.39338e-153	-0.793255	0.325	0.683	2.16705e-149
B3GNT5	1.78397e-152	-0.264257	0.742	0.728	4.11562e-149
TAF9	1.4411e-150	-0.328873	0.664	0.721	3.32462e-147
CD53	3.76121e-150	-0.382034	0.081	0.385	8.67711e-147
SPI1	6.56615e-150	-0.258655	0.108	0.612	1.51481e-146
IFITM1	7.63664e-148	-0.285767	0.73	0.725	1.76177e-144
SLC1A3	1.27217e-147	-0.322548	0.142	0.625	2.93489e-144
CAPS	1.92726e-147	-0.922602	0.716	0.784	4.44618e-144
TF	2.23433e-147	-0.537314	0.099	0.576	5.15459e-144
RCAN1	3.24307e-147	-0.276446	0.049	0.549	7.48177e-144
UBE2C	1.84844e-146	-0.467384	0.748	0.784	4.26436e-143
GADD45A	1.00861e-145	-0.598706	0.244	0.64	2.32687e-142
PEG10	1.14432e-145	-0.305339	0.104	0.538	2.63994e-142
MT2A	1.50466e-145	-1.18546	0.046	0.577	3.47125e-142
RBP7	3.02613e-145	-0.527158	0.746	0.776	6.98127e-142
CD83	1.03968e-144	-0.905334	0.738	0.732	2.39854e-141
PDZK1IP1	6.06409e-144	-0.258113	0.745	0.768	1.39899e-140
CCL3	1.05002e-143	-2.31289	0.135	0.536	2.42238e-140
TYROBP	5.22096e-143	-1.25017	0.066	0.464	1.20448e-139
TNFRSF12A	7.03347e-143	-0.599684	0.58	0.724	1.62262e-139
CENPF	2.80821e-142	-0.575126	0.749	0.771	6.47853e-139
CLU	3.02909e-142	-0.621643	0.148	0.58	6.98811e-139
IER3	1.41665e-141	-1.43188	0.645	0.723	3.26821e-138
APLP1	1.47661e-141	-0.578715	0.152	0.592	3.40654e-138
BIRC5	6.20364e-141	-0.391689	0.749	0.794	1.43118e-137
AIF1L	1.50816e-138	-0.378617	0.518	0.695	3.47933e-135
SLC44A1	2.32963e-138	-0.376211	0.743	0.788	5.37445e-135
PPP1R14A	3.20167e-136	-0.655205	0.688	0.718	7.38625e-133
GBP2	1.08798e-135	-0.305235	0.024	0.523	2.50998e-132
C1QB	1.25378e-135	-2.00108	0.261	0.553	2.89248e-132
NES	1.37343e-135	-0.527017	0.749	0.802	3.16851e-132
BSPRY	2.84701e-135	-0.368441	0.747	0.825	6.56805e-132
TUSC3	6.33873e-135	-0.294126	0.737	0.735	1.46234e-131
EDN1	1.20903e-134	-0.330354	0.342	0.647	2.78924e-131
LAPTM4B	1.44374e-134	-0.605408	0.743	0.748	3.3307e-131
PMP22	2.8627e-133	-0.515403	0.086	0.55	6.60425e-130
MUC1	4.05343e-133	-0.761883	0.722	0.837	9.35126e-130
EPAS1	5.92811e-130	-0.328568	0.535	0.695	1.36761e-126
PDLIM1	2.31717e-129	-0.348655	0.643	0.71	5.34571e-126
S100A7	1.25552e-128	-0.39639	0.749	0.795	2.89649e-125
CLIC3	9.49272e-128	-0.340358	0.747	0.781	2.18997e-124
MS4A7	8.62125e-126	-0.522284	0.157	0.476	1.98892e-122
AHI1	1.88755e-125	-0.323759	0.744	0.737	4.35459e-122
PLTP	1.05704e-124	-0.467011	0.732	0.723	2.4386e-121
IL32	4.05119e-121	-0.345709	0.303	0.624	9.3461e-118
SLC16A3	3.42803e-119	-0.281288	0.742	0.695	7.90847e-116
EMP1	5.77915e-119	-0.349275	0.163	0.597	1.33325e-115
S100A8	7.99466e-119	-0.596594	0.749	0.792	1.84437e-115
SGCB	2.12173e-118	-0.264803	0.739	0.721	4.89484e-115
CXCL3	1.08386e-117	-0.650316	0.061	0.497	2.50046e-114
CRABP1	4.37471e-117	-0.626449	0.752	0.805	1.00924e-113
IFIT3	8.66276e-117	-0.459303	0.743	0.786	1.9985e-113
APOC1	4.81192e-116	-1.5075	0.473	0.63	1.11011e-112
S100A4	1.35142e-114	-0.796244	0.061	0.555	3.11773e-111
HIST1H1C	7.47407e-114	-0.706265	0.664	0.737	1.72427e-110
HTRA1	1.34539e-111	-0.326915	0.11	0.581	3.10381e-108
CEMIP2	3.06628e-111	-0.270882	0.737	0.696	7.07391e-108
C15orf48	5.4566e-111	-0.451941	0.626	0.693	1.25884e-107
AL121944.1	2.37261e-110	-0.281816	0.743	0.718	5.47362e-107
ADM	2.76327e-110	-0.497808	0.077	0.539	6.37487e-107
LAPTM5	1.70244e-109	-1.23674	0.063	0.462	3.92753e-106
CDKN1C	1.82868e-108	-0.428055	0.741	0.695	4.21877e-105
NFIB	6.76216e-108	-0.262909	0.083	0.49	1.56003e-104
SLPI	1.23992e-107	-0.670245	0.75	0.77	2.8605e-104
TUBB2B	2.44849e-107	-0.259096	0.124	0.548	5.64865e-104
SCRG1	1.78678e-106	-0.252854	0.731	0.681	4.1221e-103
CPM	2.24413e-105	-0.413468	0.008	0.494	5.1772e-102
SLC9A3R2	6.01938e-104	-0.408059	0.57	0.654	1.38867e-100
EMP3	2.22571e-103	-0.572254	0.191	0.604	5.13472e-100
SPARC	3.49949e-103	-0.970852	0.037	0.434	8.07333e-100
LCN2	5.60296e-101	-0.627684	0.756	0.812	1.2926e-97
MCAM	1.05273e-100	-0.296337	0	0.394	2.42864e-97
PPP2R5C	2.36759e-100	-0.374253	0.737	0.729	5.46204e-97
FGL2	8.76097e-100	-0.315192	0.058	0.507	2.02115e-96
CFD	2.60048e-99	-0.840562	0.736	0.706	5.9993e-96
PON2	5.05794e-99	-0.293984	0.718	0.68	1.16687e-95
GPR183	6.81075e-99	-0.548	0.003	0.413	1.57124e-95
HLA-DMB	7.55005e-99	-0.405055	0.075	0.566	1.7418e-95
FCGRT	6.32838e-97	-0.748024	0.049	0.497	1.45996e-93
BASP1	7.26584e-97	-0.434466	0.517	0.63	1.67623e-93
TIMP2	2.69544e-95	-0.584971	0.454	0.619	6.21838e-92
ACP5	1.43282e-94	-0.40823	0.247	0.557	3.30552e-91
VAMP5	2.16204e-93	-0.393663	0.73	0.682	4.98783e-90
CST3	1.24089e-91	-1.69631	0.045	0.495	2.86274e-88
IGSF6	1.30381e-89	-0.259031	0.129	0.536	3.00788e-86
KRT16	4.66184e-88	-0.45583	0.746	0.718	1.07549e-84
SPARCL1	1.41374e-87	-0.537265	0.101	0.507	3.2615e-84
PLP1	1.4749e-87	-1.99699	0.724	0.481	3.4026e-84
CKB	9.45245e-87	-0.691476	0.684	0.684	2.18068e-83
CD37	4.50768e-84	-0.415448	0.144	0.567	1.03992e-80
G0S2	5.76581e-82	-0.622166	0.02	0.351	1.33017e-78
NDUFA4L2	3.22697e-81	-0.359781	0.002	0.326	7.44462e-78
BGN	4.83074e-81	-0.411529	0.036	0.329	1.11445e-77
CRYAB	4.99812e-81	-1.04591	0.234	0.542	1.15307e-77
GPM6B	1.24708e-79	-0.864566	0.435	0.62	2.87702e-76
CNN3	1.4336e-79	-0.270103	0.057	0.459	3.30732e-76
ACTA2	1.62686e-78	-0.544464	0.025	0.384	3.75317e-75
RASD1	2.5827e-78	-0.328365	0.021	0.485	5.95829e-75
EREG	9.96358e-77	-0.525833	0.098	0.531	2.2986e-73
IL7R	2.28056e-76	-0.316834	0.079	0.512	5.26124e-73
FYN	4.60494e-76	-0.257937	0.116	0.557	1.06236e-72
EGR3	1.31257e-74	-0.362573	0.724	0.712	3.02809e-71
CCDC88A	4.74623e-74	-0.422837	0.093	0.55	1.09496e-70
FOLR2	2.21208e-73	-0.250082	0.072	0.483	5.10326e-70
CLEC7A	3.27353e-72	-0.263433	0.711	0.638	7.55204e-69
APOD	4.66244e-71	-0.356307	0.639	0.617	1.07563e-67
RNASE1	2.95618e-68	-0.946893	0.061	0.46	6.81991e-65
CXCL2	1.04305e-67	-0.814374	0.257	0.528	2.40632e-64
SAMSN1	1.0192e-65	-0.422814	0.144	0.553	2.35128e-62
FCGR3A	1.09749e-65	-0.658462	0.236	0.4	2.53192e-62
GNLY	1.58184e-65	-0.295207	0.083	0.426	3.64931e-62
2022-09-08	1.81201e-64	-0.279477	0.739	0.663	4.1803e-61
HIST1H4C	1.44252e-60	-0.494941	0.7	0.672	3.32788e-57
CNDP1	8.31233e-56	-0.407623	0.223	0.523	1.91766e-52
AL355075.4	5.45949e-55	-0.260034	0.742	0.659	1.25951e-51
CLDN11	1.84956e-54	-0.417906	0.003	0.378	4.26694e-51
PTN	2.14152e-54	-0.374937	0.109	0.495	4.94048e-51
LYZ	8.22925e-54	-1.27224	0.207	0.403	1.89849e-50
CCL3L1	2.03905e-53	-2.43636	0.737	0.723	4.70408e-50
COL1A1	8.19078e-53	-0.929752	0.747	0.715	1.88961e-49
CXCL13	3.11087e-50	-0.302856	0.3	0.567	7.17679e-47
TIMP1	3.40657e-50	-1.54877	0.324	0.561	7.85896e-47
C1orf162	5.09752e-50	-0.330921	0.026	0.39	1.176e-46
CDK18	4.11008e-49	-0.280617	0.735	0.649	9.48196e-46
KCTD12	8.62663e-49	-0.283981	0.487	0.652	1.99016e-45
CLEC2B	3.25738e-48	-0.360896	0.224	0.529	7.51477e-45
NKX6-2	2.59266e-47	-0.284663	0.034	0.232	5.98126e-44
CAVIN1	1.28411e-46	-0.263387	0.106	0.41	2.96245e-43
PLCG2	4.39767e-46	-0.697774	0.754	0.703	1.01454e-42
S100B	1.07239e-44	-0.688992	0.339	0.513	2.474e-41
PCDH9	1.85184e-44	-0.266666	0.068	0.463	4.2722e-41
UACA	2.51438e-44	-0.327448	0.687	0.654	5.80066e-41
CXCL8	3.29453e-44	-2.08538	0.284	0.507	7.60048e-41
IGFBP4	2.41909e-43	-0.282958	0.036	0.488	5.58084e-40
IFITM2	3.76482e-43	-0.392692	0.016	0.388	8.68544e-40
RND3	6.13988e-43	-0.522674	0.748	0.674	1.41647e-39
FCER1G	1.16498e-41	-0.903518	0.364	0.568	2.6876e-38
ABCA2	3.44157e-41	-0.317412	0.74	0.649	7.9397e-38
AC007952.4	4.0076e-39	-0.499956	0.743	0.627	9.24554e-36
CSF1R	1.22204e-38	-0.255588	0.439	0.348	2.81925e-35
LAIR1	5.44155e-38	-0.265409	0.113	0.503	1.25537e-34
TAGAP	6.92875e-38	-0.27768	0.083	0.505	1.59846e-34
THY1	1.67998e-37	-0.367614	0.06	0.408	3.87571e-34
CCL4L2	2.66477e-37	-2.08301	0.742	0.685	6.14762e-34
ARID5A	1.90357e-36	-0.275415	0.096	0.51	4.39154e-33
ICAM1	2.49308e-35	-0.429272	0.743	0.656	5.75154e-32
PREX1	4.26228e-35	-0.280314	0.061	0.468	9.83307e-32
CD69	1.45797e-34	-0.367675	0.131	0.47	3.36354e-31
CCND1	1.4964e-34	-0.271204	0.255	0.522	3.4522e-31
DUSP5	3.08196e-34	-0.325181	0.08	0.503	7.11008e-31
ITGAX	3.23065e-34	-0.278847	0.09	0.434	7.4531e-31
IFIT2	2.4142e-33	-0.498782	0.743	0.634	5.56956e-30
CCL4	8.74208e-33	-2.06064	0.186	0.444	2.0168e-29
SLC2A3	1.41154e-32	-0.349909	0.352	0.536	3.25642e-29
OLR1	3.6715e-32	-0.486419	0.16	0.479	8.47014e-29
ATP2B1-AS1	1.14196e-31	-0.462739	0.374	0.543	2.6345e-28
ANKRD37	2.11473e-31	-0.267968	0.352	0.549	4.87868e-28
ANGPTL4	2.226e-31	-0.275891	0.681	0.606	5.13538e-28
HCST	3.53455e-31	-0.35882	0.679	0.623	8.1542e-28
DUSP6	7.40354e-31	-0.386637	0.03	0.371	1.708e-27
MYL9	4.63067e-30	-0.35706	0.041	0.31	1.0683e-26
CCL20	6.55859e-30	-0.547679	0.16	0.492	1.51307e-26
TIMP3	3.90464e-27	-0.366968	0.061	0.313	9.00799e-24
PTPRC	1.69991e-26	-0.316962	0.185	0.496	3.9217e-23
PTGER4	5.86211e-26	-0.270083	0.744	0.675	1.35239e-22
IGHG1	6.1461e-25	-1.3971	0.754	0.788	1.4179e-21
RGS1	2.2471e-24	-1.01222	0.599	0.547	5.18407e-21
RRAD	3.91179e-24	-0.342794	0.072	0.444	9.02449e-21
ARHGAP29	5.07981e-24	-0.299795	0.733	0.647	1.17191e-20
TCF4	5.25587e-24	-0.317165	0.093	0.42	1.21253e-20
IRF7	1.0975e-22	-0.274704	0.005	0.403	2.53194e-19
IL1B	1.30716e-21	-0.883053	0.264	0.427	3.01562e-18
METRN	1.3473e-21	-0.351261	0.563	0.542	3.10821e-18
MAP1B	5.03076e-21	-0.557121	0.023	0.325	1.1606e-17
COL3A1	1.09083e-20	-0.415042	0.053	0.234	2.51654e-17
LCP1	1.41504e-20	-0.288479	0.364	0.512	3.26449e-17
CALD1	2.53998e-20	-0.685073	0.409	0.49	5.85973e-17
FILIP1L	3.85041e-20	-0.291018	0.127	0.45	8.8829e-17
CAMK2N1	6.26284e-20	-0.377436	0.492	0.497	1.44484e-16
CYR61	4.23988e-19	-0.60341	0.5	0.569	9.78141e-16
COL6A2	8.88943e-19	-0.469845	0.731	0.578	2.05079e-15
IGFBP7	1.29245e-18	-1.5789	0.14	0.388	2.98169e-15
FCGR2A	3.23773e-17	-0.678564	0.275	0.509	7.46945e-14
GMFG	1.01473e-16	-0.294539	0.171	0.476	2.34099e-13
C1QA	1.02586e-16	-1.98511	0.62	0.566	2.36666e-13
SELENOP	1.04166e-16	-0.793081	0.02	0.435	2.40312e-13
COL4A2	1.9577e-15	-0.367265	0.124	0.437	4.51641e-12
DOK2	2.08597e-15	-0.28922	0.113	0.424	4.81234e-12
CH25H	1.18758e-14	-0.327364	0.737	0.695	2.73974e-11
NLRP3	2.24122e-14	-0.268679	0.079	0.414	5.17048e-11
FEZ1	3.04838e-14	-0.31714	0.089	0.381	7.03261e-11
ZEB2	6.18882e-14	-0.611802	0.466	0.533	1.42776e-10
DCN	1.60743e-13	-0.351405	0.129	0.407	3.70834e-10
IGLC3	1.66004e-13	-2.03467	0.753	0.777	3.82972e-10
TGFBI	2.15016e-13	-0.292756	0.106	0.414	4.96041e-10
HAPLN2	3.65606e-13	-0.336741	0.014	0.354	8.43452e-10
ITM2A	4.24112e-12	-0.28831	0.139	0.407	9.78427e-09
SPP1	6.1484e-12	-1.25048	0.196	0.402	1.41844e-08
CCL2	3.0597e-11	-0.474634	0.211	0.426	7.05872e-08
CXCR4	6.07494e-11	-0.708294	0.018	0.429	1.40149e-07
TSC22D3	6.43209e-11	-0.933671	0.678	0.564	1.48388e-07
TMEM144	1.07634e-10	-0.250806	0.737	0.589	2.48311e-07
MSR1	1.27799e-10	-0.267728	0.126	0.306	2.94832e-07
COL18A1	1.16512e-09	-0.333818	0.737	0.592	2.68794e-06
COL4A1	5.27747e-09	-0.528905	0.106	0.423	1.21751e-05
TNF	1.36353e-08	-0.347317	0.139	0.406	3.14566e-05
KCNQ1OT1	1.5879e-08	-0.496081	0.012	0.346	3.66328e-05
CD163	1.81155e-08	-0.570106	0.356	0.489	4.17925e-05
HLA-F	4.27758e-08	-0.392433	0.176	0.443	9.86837e-05
SERPINE1	1.35991e-06	-0.321072	0.442	0.418	0.00313731
NKG7	2.89092e-06	-0.308385	0.003	0.304	0.00666936
HCLS1	6.48533e-06	-0.322289	0.137	0.425	0.0149617
MOG	1.04273e-05	-0.328178	0.053	0.345	0.0240558
SDS	2.35472e-05	-0.278506	0.483	0.476	0.0543234
SLC11A1	0.000125521	-0.285071	0.676	0.434	0.289576
AIF1	0.00184461	-0.773579	0.083	0.39	1
IGKC	0.00528929	-1.75677	0.754	0.771	1
COL1A2	0.00671195	-0.560528	0.061	0.303	1
HAVCR2	0.0139626	-0.257826	0.738	0.564	1
IGLC2	0.0194634	-1.63458	0.754	0.783	1
PDK4	0.0368299	-0.328544	0.025	0.36	1
NNMT	0.0532999	-0.317792	0.054	0.271	1
TREM2	0.0830513	-0.308271	0.042	0.312	1
NRP2	0.170601	-0.395121	0.639	0.482	1
MAG	0.188307	-0.529598	0.188	0.37	1
MS4A4A	0.205584	-0.354518	0.099	0.36	1
ZNF331	0.423572	-0.526752	0.72	0.529	1
PTGDS	0.460724	-1.07139	0.204	0.405	1
ACSL1	0.467495	-0.328126	0.331	0.377	1
FGFR2	0.832613	-0.282684	0.108	0.342	1
GRASP	0.909491	-0.280065	0.726	0.536	1

## Sheet: cluster_3_markers
	p_val	avg_logFC	pct.1	pct.2	p_val_adj
NEAT1	3.46746e-161	-1.27953	0.703	0.852	7.99944e-158
HLA-F	7.06079e-161	-0.372271	0.137	0.447	1.62892e-157
KRT19	2.07826e-157	0.774149	0.992	0.92	4.79455e-154
AIF1	2.76789e-155	-0.784157	0.186	0.376	6.38553e-152
S100A7	5.7057e-154	0.281351	0.851	0.783	1.3163e-150
KRT6B	8.81708e-150	0.25495	0.846	0.726	2.0341e-146
MGP	6.98178e-132	0.281735	0.871	0.746	1.6107e-128
S100A11	6.66992e-131	0.726493	0.964	0.882	1.53875e-127
TTYH1	8.16731e-116	0.556793	0.974	0.913	1.8842e-112
LY6E	2.43234e-108	0.621782	0.989	0.942	5.6114e-105
SELENOP	9.18775e-101	-0.663811	0.214	0.411	2.11961e-97
TAGAP	1.50533e-100	-0.277177	0.298	0.478	3.47279e-97
KRT8	2.01952e-99	0.70403	0.949	0.843	4.65904e-96
LAPTM5	4.26479e-94	-1.22309	0.255	0.438	9.83887e-91
IFI27	9.68979e-94	0.451415	0.983	0.938	2.23544e-90
TCF4	3.10926e-92	-0.285377	0.164	0.41	7.17306e-89
FCGRT	1.24285e-91	-0.640254	0.267	0.47	2.86724e-88
S100A6	2.33479e-90	0.71115	0.981	0.905	5.38637e-87
CSTB	3.6768e-90	0.745486	0.967	0.909	8.48239e-87
HLA-B	1.60017e-89	-1.3202	0.632	0.821	3.69159e-86
COL3A1	4.52226e-87	-0.385451	0.153	0.222	1.04329e-83
LYZ	9.66794e-87	-1.27371	0.221	0.401	2.23039e-83
FOSB	1.24766e-84	-0.799264	0.852	0.881	2.87836e-81
TSC22D3	1.76712e-83	-0.816617	0.372	0.6	4.07674e-80
ZFP36L2	3.23697e-83	-0.572339	0.716	0.841	7.46769e-80
MESP1	1.42222e-82	0.425834	0.868	0.7	3.28106e-79
HLA-A	4.37681e-82	-1.41436	0.715	0.852	1.00973e-78
EPCAM	2.62684e-81	0.678042	0.925	0.865	6.06012e-78
S100A10	3.55626e-81	0.667071	0.944	0.844	8.20428e-78
KRT18	2.80218e-80	0.720718	0.892	0.78	6.46463e-77
HAPLN2	1.41718e-75	-0.329815	0.206	0.33	3.26944e-72
CDKN2A	5.50942e-75	0.501095	0.971	0.898	1.27102e-71
TREM2	3.89892e-72	-0.305688	0.134	0.3	8.99481e-69
IER3	4.72701e-72	-0.661099	0.485	0.741	1.09052e-68
NAMPT	2.31795e-71	-0.532847	0.637	0.76	5.34752e-68
PMP22	3.64645e-70	-0.260716	0.337	0.519	8.41236e-67
NNMT	3.70703e-70	-0.279731	0.194	0.253	8.55212e-67
CST3	7.53166e-69	-1.36302	0.299	0.464	1.73755e-65
CRABP2	3.52981e-68	0.623045	0.917	0.857	8.14328e-65
CALML5	2.52929e-65	0.469254	0.893	0.847	5.83508e-62
MDK	7.24459e-65	0.492935	0.968	0.894	1.67133e-61
PPP1R1B	8.5024e-65	0.506942	0.9	0.859	1.9615e-61
S100A14	5.81237e-64	0.500391	0.868	0.758	1.34091e-60
ZC3HAV1	1.30077e-63	-0.288126	0.745	0.732	3.00088e-60
NLRP3	5.1054e-62	-0.275496	0.242	0.394	1.17782e-58
KCNQ1OT1	1.37801e-60	-0.424797	0.115	0.333	3.17907e-57
ID2	4.48945e-59	-0.592785	0.626	0.718	1.03572e-55
KRT7	2.12258e-58	0.509463	0.831	0.732	4.8968e-55
VAMP5	3.79446e-58	-0.280253	0.619	0.695	8.75383e-55
HLA-DQB1	3.44155e-57	-0.964161	0.821	0.833	7.93965e-54
CITED4	2.05776e-56	0.65142	0.9	0.782	4.74725e-53
KLF2	2.71438e-56	-0.526753	0.722	0.779	6.26207e-53
TF	1.84485e-55	-0.487707	0.78	0.495	4.25607e-52
SELENBP1	8.58382e-54	0.464774	0.91	0.853	1.98029e-50
S100A8	2.5137e-53	-0.251397	0.854	0.779	5.7991e-50
KRT17	2.65091e-53	0.510794	0.872	0.786	6.11566e-50
CTSC	5.79275e-52	-0.470396	0.679	0.709	1.33639e-48
NFKBIA	1.34793e-51	-0.931415	0.799	0.87	3.10968e-48
PLP1	1.88067e-50	-1.97147	0.418	0.517	4.3387e-47
IFIT3	3.83174e-50	-0.33314	0.822	0.777	8.83983e-47
CA9	5.64097e-50	0.301371	0.688	0.555	1.30137e-46
CD53	5.85082e-50	-0.362522	0.152	0.375	1.34978e-46
CYTOR	2.19922e-49	-0.476123	0.66	0.67	5.0736e-46
IGKC	5.78032e-48	-1.75984	0.832	0.762	1.33352e-44
MAFB	4.39772e-47	-0.660986	0.691	0.685	1.01455e-43
HMOX1	1.39832e-45	-0.664553	0.582	0.637	3.22593e-42
FXYD3	1.46758e-45	0.499238	0.873	0.786	3.3857e-42
SF1	1.68442e-45	-0.310901	0.759	0.756	3.88595e-42
RGCC	1.78686e-45	-0.701506	0.841	0.817	4.1223e-42
CHI3L2	9.45891e-45	0.359058	0.806	0.679	2.18217e-41
CSF1R	9.82955e-45	-0.258608	0.222	0.373	2.26768e-41
STMN1	2.30887e-44	0.3819	0.925	0.815	5.32655e-41
TRIB1	2.76618e-44	-0.385969	0.745	0.755	6.38157e-41
TNFAIP3	7.89035e-44	-0.675456	0.643	0.705	1.8203e-40
C1QA	1.00009e-43	-1.89366	0.418	0.589	2.30722e-40
BAG3	1.78292e-43	-0.408483	0.636	0.718	4.11319e-40
COL1A2	1.98397e-43	-0.471239	0.235	0.281	4.57702e-40
PMAIP1	3.55626e-43	-0.577518	0.744	0.779	8.2043e-40
BASP1	4.29299e-42	-0.322915	0.541	0.626	9.90394e-39
KRT23	8.40885e-40	0.250979	0.695	0.54	1.93992e-36
TAGLN2	1.58325e-39	0.430163	0.961	0.898	3.65257e-36
OLR1	3.34918e-39	-0.457785	0.607	0.426	7.72657e-36
IGSF6	5.193e-39	-0.256698	0.411	0.502	1.19802e-35
SERPINE1	7.64162e-39	-0.324435	0.254	0.44	1.76292e-35
TIMP3	1.42194e-38	-0.370253	0.207	0.295	3.28042e-35
MAP1B	3.57279e-38	-0.27014	0.237	0.299	8.24243e-35
KRT15	1.40207e-37	0.430799	0.801	0.661	3.23457e-34
GSTA4	1.4556e-37	0.431118	0.9	0.833	3.35806e-34
RNASE1	1.96692e-37	-0.73945	0.338	0.427	4.53768e-34
MAP3K8	3.79789e-37	-0.361311	0.821	0.826	8.76174e-34
DCN	4.51095e-37	-0.346092	0.538	0.358	1.04068e-33
BCL2A1	9.30292e-37	-0.601331	0.541	0.591	2.14618e-33
TYMP	1.6389e-36	-0.490266	0.726	0.799	3.78095e-33
AZGP1	1.93959e-36	0.254067	0.883	0.711	4.47463e-33
NR4A3	2.97022e-36	-0.41114	0.824	0.797	6.85229e-33
SFN	3.17119e-36	0.277353	0.886	0.834	7.31594e-33
GBP2	7.70758e-36	-0.259952	0.402	0.477	1.77814e-32
CAPS	8.31744e-36	0.330584	0.882	0.764	1.91883e-32
LCN2	1.59545e-35	0.415058	0.822	0.804	3.68071e-32
MT1G	3.34889e-35	0.332037	0.444	0.241	7.7259e-32
NKG7	4.66647e-35	-0.306321	0.467	0.249	1.07655e-31
SLPI	5.43304e-35	0.786189	0.784	0.766	1.2534e-31
MGST1	6.9341e-35	0.363541	0.903	0.796	1.5997e-31
PLCG2	9.44489e-35	-0.4112	0.64	0.716	2.17894e-31
GGH	3.00244e-34	0.319667	0.907	0.85	6.92663e-31
KLF6	6.10393e-34	-0.429097	0.921	0.915	1.40818e-30
CLDN7	8.1597e-34	0.358097	0.905	0.809	1.88244e-30
HLA-DPA1	1.32284e-33	-1.71547	0.786	0.801	3.05179e-30
GNLY	2.74218e-33	-0.287012	0.611	0.363	6.32621e-30
GPR183	5.52944e-33	-0.547583	0.211	0.387	1.27564e-29
HCST	2.83018e-32	-0.329059	0.755	0.615	6.52923e-29
SOD2	6.2253e-32	-0.494726	0.711	0.777	1.43618e-28
TXNIP	3.98657e-31	-0.291561	0.511	0.608	9.19703e-28
LDHB	5.08367e-31	0.342648	0.951	0.881	1.1728e-27
DNAJB1	3.38412e-30	-0.408128	0.906	0.929	7.80716e-27
S100A16	2.03562e-29	0.31085	0.883	0.792	4.69618e-26
CPM	2.83051e-29	-0.352391	0.378	0.449	6.52999e-26
SOCS3	3.97115e-29	-0.29138	0.646	0.643	9.16144e-26
RILPL2	1.07009e-28	-0.261319	0.714	0.777	2.4687e-25
HLA-DRB1	1.79104e-28	-1.37895	0.839	0.88	4.13193e-25
CH25H	2.47385e-28	-0.34108	0.771	0.692	5.70717e-25
SGK1	2.56297e-28	-0.711848	0.838	0.776	5.91277e-25
APLP1	3.3065e-28	-0.522063	0.801	0.515	7.62809e-25
PLAUR	4.19493e-28	-0.714666	0.795	0.783	9.6777e-25
FGL2	2.74704e-27	-0.312387	0.401	0.465	6.33742e-24
GADD45G	3.29212e-27	-0.378466	0.806	0.782	7.59493e-24
ICAM1	6.79759e-27	-0.274908	0.613	0.671	1.5682e-23
HSPA5	1.27333e-26	-0.429959	0.891	0.906	2.93757e-23
PTN	1.52198e-26	-0.334159	0.414	0.458	3.51122e-23
YME1L1	2.15995e-26	-0.254847	0.82	0.806	4.983e-23
PEG10	2.22806e-26	0.253769	0.69	0.468	5.14013e-23
RGS1	2.82102e-26	-0.989006	0.485	0.561	6.50809e-23
CTSB	1.1171e-25	-0.672094	0.865	0.859	2.57716e-22
RGS2	2.2973e-25	-0.376173	0.724	0.713	5.29988e-22
GNAS	2.47011e-25	0.498662	0.926	0.875	5.69854e-22
B2M	3.34164e-25	-1.2002	0.891	0.926	7.70916e-22
PLIN2	4.35676e-24	-0.475042	0.872	0.861	1.0051e-20
ACTA2	7.82892e-24	-0.403808	0.297	0.351	1.80613e-20
CTSL	9.68948e-24	-0.465152	0.767	0.709	2.23536e-20
COL18A1	1.90862e-23	-0.310387	0.59	0.61	4.40319e-20
TIMP2	3.72413e-23	-0.318717	0.575	0.604	8.59157e-20
ITGAX	8.7714e-23	-0.274381	0.331	0.404	2.02356e-19
DUSP6	1.11972e-22	-0.274073	0.184	0.352	2.5832e-19
PERP	1.4434e-22	0.417759	0.876	0.84	3.32993e-19
NRP2	1.68586e-22	-0.327133	0.436	0.506	3.88929e-19
IGFBP7	2.16879e-22	-1.04289	0.31	0.367	5.0034e-19
SCGB2A1	3.82472e-22	0.529536	0.212	0.137	8.82364e-19
MT2A	3.70298e-21	-0.589239	0.447	0.528	8.54277e-18
VSIG4	1.7569e-20	-0.592159	0.169	0.333	4.05316e-17
NR4A2	2.34467e-20	-0.481345	0.807	0.758	5.40916e-17
CXCL13	2.39678e-20	-0.303816	0.53	0.539	5.52937e-17
TIMP1	4.01023e-20	-1.28715	0.5	0.54	9.2516e-17
ACSL1	6.94798e-20	-0.289041	0.288	0.381	1.6029e-16
CNDP1	1.20502e-19	-0.394797	0.47	0.493	2.77998e-16
CRABP1	1.26453e-19	0.360584	0.8	0.799	2.91728e-16
CD74	4.26754e-19	-1.43177	0.778	0.789	9.84522e-16
PHGDH	5.71867e-19	0.302771	0.886	0.857	1.3193e-15
FN1	1.62018e-18	-0.9424	0.712	0.501	3.73775e-15
CCL4	3.07624e-18	-2.02616	0.357	0.423	7.09688e-15
WFDC2	4.56079e-18	0.273745	0.575	0.398	1.05217e-14
MS4A4A	2.12135e-17	-0.349591	0.298	0.336	4.89396e-14
PTGDS	2.23241e-17	-0.933539	0.325	0.391	5.15016e-14
IGHA1	2.27673e-17	-0.324842	0.41	0.444	5.2524e-14
ABL2	2.69862e-17	-0.453211	0.763	0.731	6.22571e-14
S100B	3.69043e-17	-0.340813	0.617	0.48	8.51382e-14
C11orf96	9.39297e-17	-0.371811	0.778	0.548	2.16696e-13
IFI44L	1.14594e-16	-0.285516	0.831	0.806	2.64367e-13
CD37	1.31921e-16	-0.409179	0.749	0.495	3.04341e-13
AC007952.4	1.87469e-16	-0.412208	0.676	0.636	4.32492e-13
PHLDA1	2.72543e-16	-0.375975	0.833	0.762	6.28757e-13
SCGB1D2	2.80617e-16	0.381958	0.264	0.161	6.47384e-13
MBP	4.0602e-16	-0.769893	0.654	0.594	9.36687e-13
CD163	4.10058e-16	-0.56015	0.435	0.479	9.46004e-13
IGHG1	4.42464e-16	-1.48452	0.836	0.778	1.02076e-12
CCDC88A	6.28781e-16	-0.382683	0.531	0.497	1.4506e-12
SPARCL1	2.08164e-15	-0.323596	0.631	0.444	4.80235e-12
SPARC	2.73197e-15	-0.641483	0.572	0.37	6.30265e-12
GOLM1	5.31819e-15	0.25474	0.864	0.817	1.22691e-11
NKX6-2	6.54264e-15	-0.287114	0.31	0.2	1.50939e-11
S100A4	1.32173e-14	-0.500854	0.508	0.501	3.04923e-11
CENPF	1.68295e-14	-0.433831	0.754	0.77	3.88257e-11
SDS	2.26344e-14	-0.256387	0.674	0.454	5.22176e-11
HLA-DRA	3.53856e-14	-1.67834	0.807	0.78	8.16347e-11
CTGF	4.63861e-14	-0.306314	0.62	0.647	1.07013e-10
TAGLN	5.8496e-14	-0.582896	0.59	0.441	1.3495e-10
TACSTD2	9.5625e-14	0.324778	0.798	0.634	2.20607e-10
SLC11A1	1.78359e-13	-0.27136	0.398	0.467	4.11473e-10
APOE	2.60092e-13	-3.20208	0.822	0.792	6.00031e-10
KRT81	6.00182e-13	0.343944	0.474	0.309	1.38462e-09
ZNF331	7.71395e-13	-0.488866	0.569	0.547	1.77961e-09
CD83	2.12542e-12	-0.661198	0.773	0.728	4.90334e-09
FKBP1A	2.32273e-12	0.35091	0.878	0.82	5.35855e-09
HLA-DMB	2.4523e-12	-0.34029	0.512	0.513	5.65745e-09
FEZ1	8.07395e-12	-0.305281	0.503	0.332	1.86266e-08
CTSZ	1.13076e-11	-0.30371	0.867	0.779	2.60867e-08
EMP3	1.20819e-11	-0.519243	0.578	0.557	2.7873e-08
BST2	1.84852e-11	0.276354	0.926	0.901	4.26453e-08
ZFAND2A	1.18247e-10	-0.271052	0.873	0.813	2.72797e-07
GPNMB	1.89996e-10	-0.56178	0.546	0.536	4.38322e-07
THBS1	2.14362e-10	-0.364293	0.493	0.459	4.94533e-07
FILIP1L	2.72708e-10	-0.28541	0.412	0.415	6.29138e-07
DUSP4	3.08572e-10	-0.349985	0.678	0.632	7.11875e-07
SCGB3A1	3.40206e-10	0.317003	0.522	0.4	7.84855e-07
PLTP	3.72472e-10	-0.256381	0.706	0.727	8.59293e-07
FCGR3A	4.58271e-10	-0.643466	0.282	0.394	1.05723e-06
MMP9	7.38279e-10	-0.294528	0.842	0.718	1.70321e-06
HSPA6	9.88513e-10	-0.67558	0.89	0.848	2.2805e-06
ITM2A	1.03292e-09	-0.269132	0.564	0.357	2.38295e-06
GMFG	2.6823e-09	-0.296126	0.44	0.444	6.18807e-06
CXCR4	3.20592e-09	-0.576473	0.43	0.38	7.39606e-06
ITGB2	3.98272e-09	-0.508862	0.802	0.606	9.18814e-06
LAPTM4B	1.29885e-08	0.384602	0.761	0.746	2.99644e-05
HCLS1	1.44192e-08	-0.30455	0.399	0.393	3.3265e-05
ANXA1	1.64171e-08	-0.366153	0.769	0.811	3.78741e-05
COL4A1	2.54818e-08	-0.503858	0.549	0.371	5.87866e-05
DOK2	2.68299e-08	-0.285199	0.535	0.374	6.18966e-05
MS4A7	3.41472e-08	-0.509521	0.564	0.428	7.87777e-05
GRASP	3.96554e-08	-0.277993	0.585	0.553	9.1485e-05
TUBB2B	4.17029e-08	-0.255706	0.568	0.495	9.62086e-05
CKB	4.35881e-08	0.409093	0.724	0.679	0.000100558
COL1A1	4.39397e-08	-0.851065	0.765	0.713	0.000101369
CCL4L2	1.11203e-07	-2.03253	0.711	0.688	0.000256546
CPVL	1.26707e-07	-0.256747	0.838	0.752	0.000292313
HLA-DMA	1.6775e-07	-0.569333	0.7	0.683	0.000387
MSR1	2.08627e-07	-0.260311	0.377	0.276	0.000481302
PSMD4	2.31777e-07	0.293026	0.878	0.845	0.00053471
CXCL2	2.97883e-07	-0.531705	0.515	0.497	0.000687217
CFD	5.42402e-07	-0.780692	0.77	0.702	0.00125132
PCDH9	7.27478e-07	-0.252175	0.598	0.4	0.00167829
TYROBP	7.31065e-07	-1.22019	0.387	0.425	0.00168657
VIM	8.46698e-07	-0.934708	0.681	0.726	0.00195333
TENT5A	9.11244e-07	-0.296188	0.838	0.784	0.00210224
C1QC	3.07737e-06	-1.28295	0.495	0.411	0.00709949
PTPRC	4.35382e-06	-0.318476	0.665	0.439	0.0100443
ACP5	4.82073e-06	-0.37567	0.664	0.508	0.0111214
CD68	5.24127e-06	-0.710183	0.786	0.718	0.0120916
SLC2A3	5.5799e-06	-0.323447	0.634	0.503	0.0128728
IL1B	5.72775e-06	-0.787266	0.531	0.395	0.0132139
CD69	9.89138e-06	-0.347405	0.478	0.428	0.0228194
CCL5	1.04423e-05	-0.561529	0.681	0.571	0.0240904
ZEB2	1.75614e-05	-0.589822	0.552	0.523	0.0405141
CRYAB	1.98571e-05	-0.49507	0.604	0.498	0.0458103
TUBA1A	2.35716e-05	-0.407064	0.621	0.598	0.0543798
CD14	2.6709e-05	-0.449964	0.837	0.803	0.0616178
IGLC2	3.37183e-05	-1.56424	0.846	0.773	0.077788
GPM6B	3.62266e-05	-0.504863	0.597	0.601	0.0835748
SERPING1	5.14818e-05	-0.342427	0.776	0.649	0.118768
MOG	7.50296e-05	-0.321196	0.307	0.314	0.173093
HIST1H1C	7.83756e-05	0.34711	0.766	0.724	0.180812
BGN	0.000106317	-0.364273	0.327	0.294	0.245272
KCTD12	0.000125283	-0.281429	0.818	0.613	0.289027
LAIR1	0.000151389	-0.259368	0.538	0.452	0.349255
RBP1	0.000178928	0.27581	0.675	0.627	0.412788
THY1	0.000194585	-0.366965	0.523	0.353	0.448908
RBM3	0.000221597	0.270342	0.886	0.799	0.511224
SLC1A3	0.000257275	-0.289846	0.732	0.555	0.593533
PPP1R14A	0.000338388	-0.455027	0.777	0.707	0.780662
CXCL3	0.000417576	-0.457955	0.462	0.449	0.963349
FABP5	0.000707477	0.318538	0.904	0.864	1
LCP1	0.000756986	-0.259302	0.61	0.483	1
NDRG1	0.00104474	0.266068	0.722	0.821	1
CCL3L1	0.00142402	-2.32371	0.79	0.717	1
HLA-DQA1	0.00313048	-1.20352	0.835	0.769	1
HLA-DPB1	0.00316881	-1.43497	0.767	0.663	1
LGMN	0.00319416	-0.277007	0.857	0.847	1
VWF	0.00361882	-0.273209	0.492	0.369	1
SPI1	0.0037943	-0.250026	0.683	0.543	1
C5AR1	0.00560343	-0.34377	0.529	0.463	1
PREX1	0.00632653	-0.253924	0.514	0.414	1
QDPR	0.010097	-0.283186	0.771	0.701	1
MS4A6A	0.0102264	-0.443819	0.338	0.38	1
UPP1	0.0204115	-0.306335	0.846	0.782	1
FCGR2A	0.0224571	-0.659521	0.554	0.476	1
LCP2	0.024155	-0.26851	0.484	0.437	1
ABCA2	0.0258899	-0.251642	0.738	0.65	1
TFF3	0.0284576	0.400051	0.301	0.225	1
CLDND1	0.0321445	-0.346071	0.771	0.702	1
CLEC2B	0.0353794	-0.338699	0.57	0.487	1
KRT16	0.0380025	0.388093	0.701	0.723	1
TGFB1	0.0391781	-0.403297	0.812	0.668	1
EREG	0.0406351	-0.516624	0.566	0.475	1
CXCL8	0.0450894	-1.67114	0.549	0.476	1
HTRA1	0.0461371	-0.286881	0.737	0.506	1
IGLC3	0.0498671	-2.00718	0.81	0.77	1
FCER1G	0.0545783	-0.870898	0.629	0.537	1
FYB1	0.0572295	-0.273852	0.703	0.574	1
C3	0.0683413	-0.254029	0.833	0.768	1
CHI3L1	0.0850087	0.287947	0.492	0.494	1
C1orf162	0.0929384	-0.291832	0.447	0.34	1
IFIT2	0.0939329	-0.387009	0.706	0.638	1
HMGB2	0.0946694	-0.318121	0.823	0.767	1
CALD1	0.131079	-0.498953	0.531	0.475	1
CCL3	0.173749	-2.2146	0.565	0.485	1
ARHGDIB	0.174612	-0.260281	0.85	0.819	1
FTL	0.204963	-1.42998	0.937	0.927	1
IL7R	0.268634	-0.332084	0.552	0.455	1
AREG	0.277195	-0.262719	0.84	0.772	1
SRGN	0.293126	-1.78016	0.65	0.544	1
PLEK	0.324798	-0.537142	0.538	0.447	1
ATP2B1-AS1	0.442281	-0.439978	0.666	0.508	1
SPP1	0.466247	-1.19204	0.457	0.371	1
A2M	0.503257	-0.464215	0.616	0.505	1
C1QB	0.55016	-1.89231	0.545	0.519	1
APOC1	0.594258	-1.4216	0.662	0.608	1
CCL18	0.605321	-0.285134	0.657	0.553	1
CLDN11	0.72773	-0.383127	0.409	0.33	1
OTUD1	0.730396	-0.510098	0.804	0.649	1
MAG	0.812828	-0.517199	0.43	0.341	1
G0S2	0.846714	-0.482047	0.306	0.316	1
COL4A2	0.895511	-0.341442	0.504	0.391	1
TNF	0.898895	-0.265774	0.401	0.374	1
SAMSN1	0.940709	-0.419011	0.665	0.491	1

## Sheet: cluster_4_markers
	p_val	avg_logFC	pct.1	pct.2	p_val_adj
CCNB1	2.53256e-298	1.49732	0.903	0.783	5.84261e-295
BIRC5	7.59539e-286	1.25816	0.892	0.78	1.75226e-282
PTTG1	1.31928e-269	1.3767	0.899	0.777	3.04358e-266
UBE2C	3.10506e-267	1.51838	0.892	0.77	7.16337e-264
NUF2	6.28762e-263	1.05679	0.857	0.738	1.45055e-259
AURKB	9.44228e-258	0.877886	0.864	0.747	2.17833e-254
MAD2L1	3.85143e-256	0.778979	0.869	0.756	8.88524e-253
CDKN3	1.12018e-254	0.920617	0.869	0.732	2.58425e-251
TPX2	1.86802e-253	1.00746	0.868	0.78	4.30953e-250
AURKA	4.23369e-253	0.996607	0.854	0.727	9.76713e-250
CENPA	1.97259e-250	0.853465	0.853	0.775	4.55077e-247
SPAG5	2.03466e-249	0.639012	0.861	0.755	4.69396e-246
CKS1B	3.68197e-249	1.36936	0.914	0.794	8.49431e-246
NDC80	1.07514e-246	0.751424	0.836	0.697	2.48035e-243
PIMREG	5.27962e-243	0.701853	0.84	0.725	1.21801e-239
CCNA2	1.26635e-242	0.659381	0.831	0.693	2.92146e-239
CDCA3	9.71444e-242	0.889802	0.842	0.635	2.24112e-238
KIF20A	2.64675e-234	0.3653	0.804	0.591	6.10606e-231
TUBA1B	2.47107e-226	1.05332	0.97	0.882	5.70075e-223
DLGAP5	2.53928e-222	0.519844	0.811	0.645	5.85813e-219
CENPW	1.09061e-220	0.911041	0.909	0.795	2.51604e-217
HMGB2	1.09855e-220	1.11553	0.896	0.762	2.53436e-217
CENPF	4.08698e-220	1.6075	0.861	0.761	9.42867e-217
MKI67	1.97301e-213	0.952691	0.853	0.757	4.55173e-210
FOXM1	2.8985e-212	0.469156	0.844	0.759	6.68684e-209
PRC1	4.41328e-211	0.492639	0.831	0.703	1.01814e-207
CDC20	1.68259e-209	1.03739	0.818	0.676	3.88173e-206
CKS2	1.00731e-208	1.21111	0.935	0.857	2.32387e-205
DEPDC1B	3.53231e-208	0.276428	0.781	0.612	8.14905e-205
GTSE1	5.53136e-207	0.503156	0.796	0.591	1.27608e-203
PLK1	1.33614e-205	0.789397	0.828	0.726	3.08248e-202
MYBL2	2.81256e-205	0.611652	0.87	0.806	6.48857e-202
TOP2A	8.98067e-203	1.26536	0.834	0.723	2.07184e-199
NCAPD2	9.82043e-203	0.379175	0.819	0.62	2.26557e-199
KIF20B	3.26622e-202	0.639305	0.826	0.684	7.53517e-199
MELK	2.77731e-198	0.617975	0.853	0.806	6.40725e-195
TYMS	7.37082e-196	0.735034	0.879	0.82	1.70045e-192
UBE2S	1.97102e-195	1.09951	0.882	0.778	4.54714e-192
MXD3	1.87061e-193	0.457519	0.812	0.724	4.31549e-190
STMN1	5.82781e-193	0.964127	0.924	0.818	1.34448e-189
CENPE	1.07515e-189	0.605718	0.791	0.674	2.48038e-186
SAPCD2	3.26426e-188	0.455389	0.842	0.748	7.53064e-185
CEP55	6.11692e-188	0.569774	0.789	0.662	1.41117e-184
PRR11	6.25459e-184	0.364085	0.798	0.69	1.44293e-180
UBE2T	8.29007e-184	0.825955	0.892	0.817	1.91252e-180
PBK	4.57178e-183	0.570765	0.801	0.717	1.05471e-179
CCNB2	4.39592e-181	0.843485	0.824	0.718	1.01414e-177
TK1	1.62038e-180	0.746026	0.87	0.797	3.73822e-177
NUSAP1	3.52338e-178	0.674579	0.815	0.737	8.12844e-175
RACGAP1	7.61992e-178	0.379435	0.791	0.678	1.75792e-174
DTYMK	4.3029e-177	0.650829	0.871	0.789	9.9268e-174
NEK2	1.41712e-176	0.634228	0.747	0.479	3.2693e-173
KPNA2	8.88822e-176	1.15815	0.906	0.79	2.05051e-172
TUBB4B	3.71784e-175	1.04223	0.948	0.855	8.57706e-172
ASPM	1.79092e-174	0.736427	0.759	0.553	4.13166e-171
NCAPG	6.85943e-174	0.48915	0.791	0.727	1.58247e-170
TUBA1C	4.2945e-172	1.07998	0.927	0.844	9.90742e-169
SMC2	2.70037e-171	0.590518	0.855	0.753	6.22975e-168
TUBB6	3.28206e-171	0.703721	0.922	0.845	7.57171e-168
FAM83D	9.67867e-171	0.478454	0.801	0.717	2.23287e-167
SGO1	8.60464e-170	0.500943	0.787	0.634	1.98509e-166
CDKN2A	4.71385e-167	0.678067	0.976	0.899	1.08749e-163
SQLE	2.27212e-166	0.880529	0.906	0.818	5.24179e-163
CDCA8	1.16156e-165	0.532484	0.78	0.706	2.67972e-162
ECT2	4.52038e-165	0.520101	0.783	0.65	1.04285e-161
CENPM	7.20699e-162	0.456004	0.828	0.742	1.66265e-158
TAGLN2	2.78057e-155	0.804601	0.968	0.899	6.41476e-152
HMMR	2.09101e-153	0.526568	0.771	0.691	4.82395e-150
GGH	4.62323e-153	0.830698	0.915	0.851	1.06658e-149
KIFC1	2.03887e-148	0.441109	0.783	0.72	4.70367e-145
FANCI	4.80095e-148	0.314229	0.804	0.747	1.10758e-144
TACC3	4.10555e-147	0.497194	0.764	0.634	9.4715e-144
KIF11	4.56206e-147	0.36149	0.735	0.611	1.05247e-143
KIF2C	1.54315e-140	0.367396	0.757	0.733	3.56005e-137
SMC4	1.31161e-135	0.816283	0.841	0.793	3.0259e-132
TTK	3.3232e-131	0.350837	0.742	0.649	7.66662e-128
KIF23	3.41848e-128	0.622328	0.798	0.778	7.88642e-125
CDKN2C	1.89126e-127	0.34262	0.72	0.559	4.36313e-124
ATAD2	1.98903e-124	0.534071	0.879	0.819	4.58869e-121
KIF14	3.24005e-124	0.334429	0.695	0.485	7.4748e-121
NMU	1.19414e-123	0.263671	0.768	0.653	2.75489e-120
KNSTRN	1.15358e-122	0.456676	0.76	0.676	2.6613e-119
DHFR	4.99382e-121	0.272725	0.817	0.743	1.15207e-117
AZGP1	1.24783e-120	0.605106	0.9	0.714	2.87875e-117
BSPRY	2.07187e-120	0.511705	0.861	0.813	4.7798e-117
LY6E	3.22411e-119	0.622345	0.985	0.944	7.43802e-116
POC1A	4.72986e-118	0.412842	0.74	0.674	1.09118e-114
SGO2	8.83456e-118	0.420828	0.724	0.661	2.03813e-114
TUBB	1.72059e-117	0.807302	0.895	0.835	3.9694e-114
EPCAM	8.03341e-117	0.697247	0.932	0.866	1.85331e-113
UCHL1	4.07983e-115	0.400584	0.829	0.816	9.41216e-112
CDKN2D	2.31004e-113	0.38072	0.76	0.568	5.32927e-110
PHGDH	4.52698e-113	0.641264	0.912	0.856	1.04437e-109
LDHB	5.37928e-111	0.632769	0.948	0.883	1.241e-107
CENPV	3.43892e-109	0.552832	0.885	0.854	7.9336e-106
HJURP	1.0226e-108	0.346363	0.706	0.603	2.35914e-105
CBR3	2.5733e-108	0.345613	0.793	0.736	5.93661e-105
MDK	9.82249e-106	0.570874	0.955	0.897	2.26605e-102
ANP32B	3.0889e-103	0.606201	0.916	0.866	7.1261e-100
FYB1	8.12844e-103	-0.272176	0.262	0.616	1.87523e-99
LMNB1	2.20757e-100	0.438361	0.753	0.651	5.09286e-97
HIST1H2BJ	3.84354e-100	0.294512	0.774	0.66	8.86706e-97
PERP	4.43456e-98	0.593798	0.914	0.838	1.02305e-94
SPC25	2.76455e-96	0.257612	0.7	0.684	6.37781e-93
FADS2	1.88244e-95	0.438546	0.864	0.833	4.3428e-92
CAPS	4.54956e-95	0.646385	0.897	0.766	1.04958e-91
PPP1R1B	4.75083e-94	0.441067	0.884	0.862	1.09602e-90
ASF1B	4.9298e-94	0.251129	0.72	0.67	1.1373e-90
KRT8	1.00342e-92	0.535461	0.948	0.846	2.3149e-89
CA2	7.2541e-92	0.473893	0.888	0.845	1.67352e-88
MYC	9.86806e-92	0.714909	0.919	0.868	2.27656e-88
CRABP2	3.50698e-91	0.604912	0.91	0.859	8.0906e-88
RBP7	2.17125e-90	0.369628	0.84	0.767	5.00907e-87
SELENBP1	6.59917e-90	0.425989	0.91	0.855	1.52243e-86
MND1	1.22443e-89	0.286304	0.71	0.667	2.82475e-86
SFN	1.63217e-89	0.366853	0.87	0.837	3.76542e-86
FABP5	1.22043e-87	0.54106	0.917	0.864	2.81553e-84
TROAP	1.14378e-86	0.478185	0.724	0.705	2.6387e-83
PSMD4	2.09306e-86	0.514297	0.906	0.844	4.82868e-83
RRM2	8.27724e-84	0.26088	0.726	0.72	1.90956e-80
ANLN	4.73877e-83	0.326564	0.728	0.697	1.09323e-79
HIST1H4C	1.30367e-82	0.603283	0.785	0.665	3.00757e-79
TRIP13	7.09266e-81	0.319189	0.733	0.73	1.63628e-77
ARL6IP1	1.42134e-80	0.78629	0.787	0.774	3.27902e-77
BUB1	1.69867e-79	0.333087	0.672	0.649	3.91884e-76
CLDN7	2.03288e-79	0.498607	0.891	0.812	4.68985e-76
IGLC2	2.2422e-79	-1.64523	0.636	0.793	5.17275e-76
RPA1	2.70006e-79	0.303555	0.843	0.749	6.22903e-76
EMP2	1.19139e-78	0.498482	0.857	0.783	2.74855e-75
CALML5	1.31248e-78	0.486391	0.922	0.846	3.02789e-75
ZEB2	1.14797e-77	-0.596426	0.188	0.555	2.64837e-74
CDCA5	1.76916e-77	0.277398	0.688	0.649	4.08145e-74
GAL	2.0556e-76	0.422041	0.809	0.826	4.74227e-73
C1QA	1.77087e-75	-1.8541	0.251	0.599	4.08539e-72
CLEC2B	1.79522e-75	-0.344988	0.185	0.523	4.14157e-72
KRT19	1.46913e-73	0.418061	0.982	0.923	3.38928e-70
CDK1	4.39532e-72	0.514053	0.659	0.573	1.014e-68
GSTA4	1.35869e-70	0.388434	0.888	0.836	3.13449e-67
CRABP1	8.26745e-70	0.529185	0.82	0.797	1.9073e-66
AL589182.1	9.55036e-70	0.279083	0.794	0.677	2.20327e-66
GNAS	1.04547e-69	0.472946	0.95	0.874	2.4119e-66
GOLM1	1.42433e-69	0.378963	0.879	0.817	3.28594e-66
CCL18	1.70337e-69	-0.278696	0.302	0.586	3.92967e-66
TSC22D3	2.07771e-69	-0.863516	0.258	0.603	4.79328e-66
CSTB	6.82225e-69	0.384757	0.964	0.911	1.57389e-65
CKAP2	6.95182e-68	0.302423	0.713	0.684	1.60378e-64
DAG1	4.22685e-66	0.265739	0.831	0.692	9.75135e-63
IGHG1	1.00378e-65	-1.44503	0.645	0.796	2.31573e-62
DEPDC1	1.86191e-64	0.29717	0.615	0.542	4.29543e-61
FOXC1	2.32688e-64	0.371025	0.876	0.862	5.3681e-61
MGST1	2.34073e-64	0.40923	0.888	0.801	5.40006e-61
BAG2	7.54587e-64	0.316374	0.805	0.752	1.74083e-60
HES1	9.2345e-64	0.524535	0.892	0.799	2.1304e-60
TTYH1	3.3277e-63	0.454447	0.956	0.916	7.67701e-60
PCLAF	4.69586e-63	0.476196	0.72	0.71	1.08333e-59
CITED4	1.03664e-61	0.415251	0.866	0.788	2.39152e-58
PCSK1N	1.50187e-60	0.294106	0.877	0.802	3.46482e-57
GNB4	7.05019e-60	0.255218	0.783	0.744	1.62648e-56
RHOV	2.14922e-59	0.363295	0.874	0.849	4.95825e-56
IGLC3	1.75803e-58	-2.07655	0.621	0.788	4.05577e-55
CDC5L	2.28594e-57	0.377614	0.891	0.833	5.27365e-54
KRT18	2.34888e-57	0.395445	0.895	0.783	5.41887e-54
SLPI	5.50685e-57	0.257508	0.831	0.762	1.27043e-53
ZWINT	1.03829e-55	0.408878	0.683	0.628	2.39533e-52
S100A16	1.78684e-53	0.354529	0.876	0.795	4.12224e-50
SDC1	2.73374e-51	0.290084	0.861	0.808	6.30674e-48
EREG	9.20309e-51	-0.511739	0.251	0.504	2.12315e-47
PTPRC	5.57286e-50	-0.307676	0.176	0.487	1.28566e-46
CD151	1.24552e-49	0.360231	0.849	0.802	2.8734e-46
FXYD3	8.29478e-48	0.295322	0.879	0.788	1.91361e-44
HLA-DQA1	1.1668e-47	-1.19772	0.621	0.789	2.69182e-44
SERPINA5	1.69676e-47	0.259113	0.811	0.807	3.91442e-44
S100A14	1.87896e-47	0.355814	0.839	0.764	4.33477e-44
IGKC	5.37999e-46	-1.72213	0.629	0.781	1.24116e-42
HCST	2.32355e-45	-0.348369	0.439	0.646	5.36043e-42
HLA-B	1.11598e-44	-1.47583	0.688	0.811	2.57457e-41
TBCC	2.42667e-44	0.286447	0.853	0.834	5.59832e-41
SLC1A3	2.97267e-44	-0.298017	0.399	0.588	6.85794e-41
TCF4	3.20524e-43	-0.299076	0.104	0.409	7.39449e-40
HMOX1	4.45428e-43	-0.635862	0.438	0.648	1.0276e-39
FKBP1A	6.07927e-43	0.328498	0.871	0.822	1.40249e-39
TGFBI	6.20114e-42	-0.254841	0.107	0.405	1.4306e-38
S100A11	1.78059e-41	0.311057	0.97	0.884	4.10783e-38
PPIC	7.23242e-41	0.276785	0.815	0.829	1.66852e-37
SERPING1	8.93308e-41	-0.35469	0.594	0.668	2.06086e-37
KLK6	1.1028e-40	0.255836	0.907	0.877	2.54416e-37
SNRPD1	1.13213e-39	0.380879	0.794	0.808	2.61183e-36
IFIT3	3.64327e-39	-0.267315	0.684	0.79	8.40503e-36
DDIT4	5.95973e-39	0.395717	0.881	0.854	1.37491e-35
ITGB2	8.69117e-39	-0.540014	0.482	0.639	2.00505e-35
PDXK	1.51474e-38	0.282153	0.887	0.82	3.4945e-35
APLP1	2.21714e-38	-0.485805	0.668	0.534	5.11495e-35
HLA-A	2.26252e-38	-1.53005	0.752	0.845	5.21964e-35
BTG3	3.06776e-38	0.257088	0.821	0.76	7.07731e-35
CKAP2L	3.53836e-38	0.287941	0.584	0.517	8.16299e-35
BST2	1.50062e-37	0.342858	0.923	0.902	3.46193e-34
UBE2L3	7.92323e-37	0.34799	0.871	0.846	1.82789e-33
ID1	1.78672e-36	0.419381	0.809	0.775	4.12197e-33
TM4SF1	1.17251e-35	0.304245	0.805	0.767	2.70499e-32
SGK1	3.25512e-34	-0.804674	0.707	0.789	7.50956e-31
NDRG2	9.04757e-34	0.272478	0.787	0.675	2.08727e-30
SOX4	1.27995e-33	0.278649	0.874	0.849	2.95284e-30
EMP3	3.12849e-33	-0.544032	0.435	0.57	7.21742e-30
IFI44L	5.64822e-33	-0.281532	0.696	0.818	1.30304e-29
THBS1	1.83417e-31	-0.341499	0.252	0.481	4.23144e-28
SRGN	2.21595e-31	-1.82624	0.366	0.571	5.1122e-28
LAPTM4B	2.73928e-31	0.361606	0.753	0.747	6.31952e-28
VIM	2.87567e-31	-1.61434	0.608	0.731	6.63418e-28
FCER1G	5.83969e-31	-0.86341	0.364	0.562	1.34722e-27
IFIT2	1.26537e-30	-0.42528	0.478	0.66	2.91921e-27
B2M	1.35939e-30	-1.60266	0.869	0.927	3.13611e-27
CD37	4.34233e-30	-0.374709	0.38	0.534	1.00178e-26
SPP1	2.23243e-29	-1.22104	0.144	0.4	5.15022e-26
SOX9	6.41593e-29	0.314338	0.812	0.813	1.48016e-25
LAPTM5	6.73071e-29	-1.20476	0.154	0.442	1.55277e-25
BCL2A1	2.38073e-28	-0.594655	0.469	0.596	5.49235e-25
TIMP2	3.63529e-28	-0.391161	0.427	0.616	8.38662e-25
FGL2	5.85491e-28	-0.300719	0.23	0.478	1.35073e-24
GNLY	6.82559e-28	-0.287573	0.166	0.408	1.57466e-24
RNASE1	7.60053e-28	-0.843665	0.212	0.435	1.75344e-24
HCLS1	7.90908e-28	-0.325528	0.166	0.413	1.82463e-24
CPM	2.05023e-27	-0.317829	0.257	0.457	4.72989e-24
HSPA5	5.81096e-27	0.305399	0.927	0.903	1.34059e-23
LCP1	5.81856e-27	-0.270693	0.312	0.512	1.34234e-23
SLC2A3	2.03976e-26	-0.336753	0.356	0.53	4.70572e-23
SERPINE1	2.52938e-26	-0.29695	0.175	0.442	5.83529e-23
IL7R	2.72958e-26	-0.327194	0.245	0.484	6.29713e-23
PLCG2	3.13093e-26	-0.368065	0.508	0.725	7.22306e-23
CH25H	3.97692e-26	-0.304772	0.596	0.709	9.17475e-23
RBM3	8.20693e-26	0.250815	0.859	0.804	1.89334e-22
PHLDA1	3.15289e-25	-0.54552	0.685	0.776	7.27371e-22
CD163	5.60789e-25	-0.542142	0.297	0.49	1.29374e-21
HLA-DMB	1.10291e-24	-0.357563	0.399	0.523	2.54441e-21
TYMP	1.60317e-24	-0.646751	0.694	0.8	3.69851e-21
IGHA1	2.93012e-24	-0.326641	0.226	0.459	6.75979e-21
CCL4	9.43672e-24	-1.94713	0.219	0.433	2.17705e-20
CD69	1.36571e-23	-0.360757	0.229	0.451	3.15068e-20
RGS1	5.54269e-23	-0.979658	0.38	0.568	1.2787e-19
CST3	6.87421e-23	-1.56741	0.265	0.462	1.58588e-19
NKX6-2	1.21179e-22	-0.281337	0.066	0.224	2.7956e-19
RRAD	2.16984e-22	-0.257751	0.28	0.414	5.00581e-19
HLA-DQB1	2.35862e-22	-0.939117	0.743	0.84	5.44134e-19
MAG	2.44134e-22	-0.515486	0.182	0.365	5.63218e-19
TIMP1	4.67465e-22	-1.47982	0.401	0.547	1.07844e-18
CKB	4.83327e-22	0.391566	0.685	0.684	1.11503e-18
ADM	5.08211e-22	-0.377407	0.338	0.502	1.17244e-18
CCL5	1.10376e-21	-0.537637	0.476	0.592	2.54638e-18
CPVL	1.15304e-21	-0.280266	0.642	0.771	2.66005e-18
ANXA1	1.35001e-21	-0.692268	0.749	0.811	3.11447e-18
CCL3L1	1.74127e-21	-2.33137	0.594	0.736	4.01711e-18
CCL4L2	3.67392e-21	-1.98363	0.562	0.702	8.47572e-18
S100A4	5.44162e-21	-0.645065	0.328	0.517	1.25538e-17
TNFAIP3	9.13773e-21	-0.62348	0.576	0.709	2.10807e-17
FGFR2	1.64843e-20	-0.265374	0.21	0.326	3.80292e-17
NRP2	2.97062e-20	-0.303304	0.294	0.517	6.85322e-17
TYROBP	6.03285e-20	-1.19821	0.185	0.441	1.39178e-16
PCDH9	1.04412e-19	-0.251593	0.257	0.435	2.40878e-16
CD68	4.59699e-19	-0.706305	0.637	0.733	1.06053e-15
IL1B	5.84508e-19	-0.865728	0.217	0.426	1.34846e-15
HLA-F	9.13995e-19	-0.364749	0.214	0.432	2.10859e-15
NDRG1	1.32697e-18	-0.328091	0.706	0.819	3.06132e-15
C1QB	2.06101e-18	-1.78001	0.366	0.535	4.75474e-15
AREG	3.05322e-18	-0.255064	0.681	0.788	7.04379e-15
BGN	4.14582e-18	-0.359852	0.164	0.309	9.5644e-15
OLR1	1.10638e-17	-0.470869	0.262	0.46	2.55242e-14
CXCL2	1.51437e-17	-0.489304	0.318	0.515	3.49365e-14
RBP1	2.56698e-17	0.272011	0.672	0.628	5.92202e-14
NFIB	2.7372e-17	0.255104	0.54	0.438	6.31473e-14
GADD45A	3.53955e-17	-0.284953	0.488	0.607	8.16575e-14
C1QC	4.19588e-17	-1.2028	0.25	0.435	9.6799e-14
ITM2A	7.07709e-17	-0.277978	0.181	0.395	1.63268e-13
CD14	7.96366e-17	-0.498072	0.73	0.813	1.83722e-13
CXCL8	1.33762e-16	-1.79363	0.336	0.496	3.08588e-13
NLRP3	3.8713e-16	-0.261937	0.158	0.397	8.93108e-13
PTN	6.03267e-16	-0.313353	0.336	0.464	1.39174e-12
S100B	1.22318e-15	-0.612986	0.347	0.507	2.82189e-12
PCNA	2.70435e-15	0.296702	0.77	0.764	6.23892e-12
A2M	3.41968e-15	-0.531431	0.389	0.528	7.8892e-12
PLAUR	6.67852e-15	-0.653833	0.705	0.791	1.54074e-11
GRASP	8.05193e-15	-0.266067	0.4	0.57	1.85758e-11
CCL3	1.45977e-14	-2.15736	0.365	0.504	3.36769e-11
PTGDS	2.13487e-14	-1.0212	0.238	0.396	4.92515e-11
SELENOP	3.32104e-14	-0.734448	0.29	0.399	7.66165e-11
RGCC	4.24261e-14	-0.641305	0.762	0.824	9.78771e-11
MT2A	6.11934e-14	-0.790523	0.4	0.53	1.41173e-10
KRT17	8.72367e-14	0.393966	0.788	0.795	2.01255e-10
CALD1	2.19213e-13	-0.538741	0.327	0.494	5.05724e-10
ISG20	2.7229e-13	-0.288278	0.748	0.852	6.28173e-10
FCGRT	5.47811e-13	-0.618112	0.325	0.46	1.2638e-09
DOK2	1.2241e-12	-0.279531	0.219	0.406	2.82399e-09
CD83	2.29195e-12	-0.657888	0.65	0.74	5.28752e-09
BASP1	4.87759e-12	-0.348007	0.533	0.625	1.12526e-08
COL1A2	1.15244e-11	-0.529212	0.179	0.285	2.65868e-08
MSR1	2.46456e-11	-0.252811	0.089	0.304	5.68575e-08
GBP2	4.81417e-11	-0.270298	0.382	0.477	1.11063e-07
PDK4	5.37723e-11	-0.291404	0.132	0.341	1.24053e-07
OTUD1	9.36601e-11	-0.498407	0.603	0.67	2.16074e-07
TGFB1	9.63786e-11	-0.394237	0.603	0.689	2.22345e-07
FTL	1.9081e-10	-1.72148	0.927	0.928	4.402e-07
MAP1B	2.13197e-10	-0.384655	0.181	0.302	4.91846e-07
CRYAB	2.50592e-10	-0.710947	0.373	0.521	5.78116e-07
CXCL13	2.92008e-10	-0.296083	0.434	0.547	6.73663e-07
SLC11A1	3.05923e-10	-0.270296	0.274	0.476	7.05765e-07
VWF	3.12446e-10	-0.256902	0.392	0.381	7.20812e-07
VAMP5	4.07108e-10	-0.253657	0.585	0.696	9.39198e-07
NAMPT	5.63799e-10	-0.48921	0.694	0.752	1.30068e-06
COL6A2	8.95016e-10	-0.303228	0.44	0.608	2.0648e-06
ITGAX	1.9767e-09	-0.276101	0.249	0.409	4.56025e-06
ATP2B1-AS1	3.00581e-09	-0.403881	0.417	0.534	6.93441e-06
MS4A7	3.36467e-09	-0.495865	0.234	0.46	7.7623e-06
HTRA1	7.8592e-09	-0.293729	0.598	0.524	1.81312e-05
NFKBIA	1.2484e-08	-0.859563	0.805	0.867	2.88005e-05
C15orf48	1.79282e-08	-0.256738	0.604	0.693	4.13602e-05
SPARCL1	2.03477e-08	-0.490782	0.399	0.469	4.69421e-05
CFD	2.4152e-08	-0.769927	0.618	0.717	5.57186e-05
PMP22	2.86056e-08	-0.323549	0.418	0.507	6.5993e-05
SOCS3	3.46712e-08	-0.405829	0.597	0.647	7.99864e-05
FCGR2A	4.65473e-08	-0.627256	0.423	0.489	0.000107385
IFITM2	8.17635e-08	-0.280219	0.174	0.363	0.000188628
GPNMB	8.55371e-08	-0.675315	0.485	0.542	0.000197334
APOE	2.10744e-07	-3.18965	0.75	0.799	0.000486187
PLP1	2.73579e-07	-1.98731	0.421	0.514	0.000631146
COL18A1	5.88719e-07	-0.286748	0.503	0.617	0.00135817
ACP5	7.5305e-07	-0.383938	0.479	0.528	0.00173729
COL4A1	7.94247e-07	-0.498289	0.29	0.398	0.00183233
MAP3K8	9.33477e-07	-0.278822	0.766	0.831	0.00215353
COL1A1	9.52459e-07	-0.693226	0.733	0.717	0.00219732
LCP2	1.0754e-06	-0.266542	0.273	0.457	0.00248095
CXCL3	1.26235e-06	-0.357447	0.347	0.459	0.00291225
ABL2	1.36817e-06	-0.399544	0.666	0.74	0.00315638
CD74	1.90517e-06	-1.4498	0.762	0.79	0.00439523
DCN	1.94111e-06	-0.320736	0.263	0.387	0.00447814
NEAT1	3.40069e-06	-0.547724	0.849	0.836	0.00784538
AC007952.4	3.79836e-06	-0.320157	0.535	0.649	0.00876282
CXCR4	7.43003e-06	-0.561341	0.31	0.392	0.0171411
PMAIP1	1.06408e-05	-0.389079	0.705	0.782	0.0245484
AIF1	1.12831e-05	-0.727667	0.204	0.37	0.0260302
NNMT	1.44667e-05	-0.312026	0.137	0.257	0.0333748
PPP1R14A	1.7224e-05	-0.465318	0.683	0.717	0.0397357
ZNF331	2.71966e-05	-0.428336	0.582	0.547	0.0627426
APOC1	3.11983e-05	-1.41815	0.54	0.62	0.0719746
IER3	3.23314e-05	-0.541992	0.634	0.722	0.0745885
CTSC	3.41143e-05	-0.377671	0.688	0.708	0.0787018
THY1	4.80446e-05	-0.356296	0.431	0.365	0.110839
ZFP36L2	0.000143788	-0.363495	0.765	0.833	0.331718
SOD2	0.000153891	-0.52419	0.748	0.772	0.355025
PLEK	0.000210461	-0.517971	0.371	0.464	0.485533
CD53	0.000218204	-0.357476	0.174	0.367	0.503397
TXNIP	0.000338411	-0.372445	0.563	0.601	0.780714
FCGR3A	0.000342777	-0.63041	0.219	0.396	0.790786
ARHGDIB	0.000402727	-0.314997	0.781	0.826	0.92909
HLA-DPB1	0.000570408	-1.41758	0.691	0.672	1
CITED2	0.000899258	-0.264885	0.641	0.65	1
CLDN11	0.00180776	-0.397838	0.217	0.348	1
CCDC88A	0.00291381	-0.356997	0.485	0.502	1
GMFG	0.00339493	-0.288314	0.363	0.45	1
CLDND1	0.00367431	-0.299563	0.698	0.71	1
KCNQ1OT1	0.00371335	-0.346102	0.189	0.32	1
DUSP4	0.00380742	-0.334865	0.684	0.633	1
C5AR1	0.00553469	-0.325972	0.497	0.467	1
HLA-DPA1	0.00605027	-1.62465	0.728	0.806	1
PLIN2	0.00625313	-0.35525	0.862	0.862	1
MS4A4A	0.00693882	-0.325821	0.184	0.345	1
RGS2	0.00745429	-0.344827	0.698	0.716	1
MAFB	0.00835096	-0.487426	0.703	0.684	1
GSN	0.0095319	-0.40084	0.855	0.769	1
CYTOR	0.010599	-0.41128	0.684	0.668	1
APOD	0.0129056	-0.324433	0.611	0.62	1
CNDP1	0.0157732	-0.396854	0.45	0.494	1
HLA-DMA	0.0175555	-0.5279	0.658	0.687	1
SPARC	0.0204481	-0.840439	0.328	0.396	1
LYZ	0.0206015	-1.23448	0.293	0.39	1
COL3A1	0.0285211	-0.401857	0.175	0.218	1
MS4A6A	0.0312977	-0.456208	0.192	0.391	1
GPR183	0.0358043	-0.516874	0.243	0.38	1
FILIP1L	0.0431253	-0.256326	0.341	0.421	1
COL4A2	0.0476388	-0.321011	0.353	0.407	1
ISG15	0.0524834	-0.304667	0.893	0.915	1
DUSP6	0.054836	-0.254717	0.315	0.336	1
LGMN	0.0606497	-0.313744	0.789	0.853	1
FEZ1	0.0773421	-0.304919	0.329	0.351	1
SAMSN1	0.0878367	-0.415089	0.499	0.51	1
MGP	0.0937734	-0.267417	0.742	0.76	1
CLU	0.0991364	-0.272363	0.552	0.532	1
FN1	0.102749	-0.947022	0.506	0.525	1
C11orf96	0.118675	-0.457028	0.576	0.572	1
TREM2	0.147236	-0.299403	0.241	0.286	1
C1orf162	0.157729	-0.312621	0.249	0.36	1
IGFBP7	0.236769	-1.30661	0.297	0.366	1
MMP9	0.238419	-0.324468	0.681	0.735	1
HLA-DRB1	0.249009	-1.29248	0.846	0.878	1
ACSL1	0.337357	-0.309761	0.288	0.379	1
HAPLN2	0.343793	-0.329202	0.326	0.316	1
VSIG4	0.371741	-0.566408	0.149	0.33	1
C3	0.386835	-0.261756	0.74	0.778	1
KLF2	0.387712	-0.333714	0.776	0.773	1
CTSL	0.437536	-0.422078	0.781	0.709	1
TAGLN	0.457925	-0.664481	0.389	0.462	1
NKG7	0.482074	-0.298637	0.144	0.283	1
TF	0.56864	-0.514332	0.565	0.521	1
ACTA2	0.595414	-0.36655	0.297	0.35	1
G0S2	0.606652	-0.441067	0.203	0.325	1
TIMP3	0.60833	-0.354884	0.243	0.289	1
MOG	0.618051	-0.316568	0.291	0.316	1
HLA-DRA	0.641093	-1.70885	0.815	0.78	1
MBP	0.702377	-0.908964	0.596	0.601	1
CTSB	0.752664	-0.59524	0.866	0.859	1
TUBA1A	0.784744	-0.432919	0.569	0.603	1
NDUFA4L2	0.788225	-0.331464	0.224	0.297	1
HSPA6	0.837825	-0.296323	0.871	0.851	1
PREX1	0.880731	-0.255806	0.429	0.424	1
GPM6B	0.953766	-0.435337	0.547	0.605	1
ID2	0.968285	-0.402993	0.706	0.709	1

## Sheet: cluster_5_markers
	p_val	avg_logFC	pct.1	pct.2	p_val_adj
B2M	1.65401e-157	-2.39808	0.799	0.93	3.8158e-154
BCL2A1	4.13614e-146	-0.609269	0.149	0.613	9.54207e-143
VSIG4	2.95094e-139	-0.588679	0.011	0.335	6.80782e-136
C1QB	5.47658e-138	-1.96394	0.105	0.548	1.26345e-134
CYBA	7.98418e-131	-1.18874	0.857	0.933	1.84195e-127
DNAJB1	1.3708e-130	-1.44428	0.854	0.931	3.16243e-127
KLF6	5.09527e-129	-1.50177	0.845	0.92	1.17548e-125
HLA-DRB1	5.69108e-129	-1.79595	0.745	0.884	1.31293e-125
ATP1B3	7.29474e-127	-0.836707	0.752	0.879	1.6829e-123
HLA-A	2.13092e-126	-2.09851	0.737	0.844	4.91603e-123
CTSD	1.12302e-125	-1.51472	0.807	0.914	2.59082e-122
CTSS	3.0093e-123	-1.15114	0.782	0.894	6.94244e-120
NEAT1	2.6252e-122	-1.46855	0.619	0.85	6.05633e-119
IFI6	1.42785e-121	-1.05531	0.787	0.893	3.29405e-118
PLIN2	8.4291e-121	-0.950805	0.752	0.869	1.94459e-117
FCGR3A	1.02231e-117	-0.631411	0.063	0.402	2.35847e-114
FTL	1.23688e-116	-2.31099	0.835	0.934	2.85349e-113
CTSB	6.03638e-114	-1.20299	0.76	0.866	1.39259e-110
GLRX	4.89823e-113	-0.340895	0.324	0.692	1.13002e-109
PLEK	7.0478e-111	-0.523048	0.052	0.482	1.62593e-107
TUBA1B	1.22494e-110	-1.09059	0.792	0.895	2.82594e-107
XAF1	3.67318e-110	-0.451828	0.768	0.858	8.47402e-107
IFI35	6.34985e-110	-0.273467	0.693	0.792	1.46491e-106
SGK1	1.73799e-108	-0.856381	0.596	0.794	4.00954e-105
DUSP4	6.67927e-108	-0.59906	0.295	0.658	1.54091e-104
HLA-DPA1	2.45657e-106	-1.84193	0.655	0.809	5.66731e-103
ISG15	4.23687e-106	-1.37274	0.843	0.918	9.77445e-103
UBE2L3	5.25272e-104	-0.416122	0.687	0.858	1.2118e-100
MX1	1.13911e-103	-0.579832	0.776	0.86	2.62793e-100
IFITM3	7.16981e-103	-1.17945	0.801	0.892	1.65408e-99
ZFAND2A	2.51568e-102	-0.702725	0.669	0.829	5.80367e-99
BST2	3.02579e-102	-1.0172	0.812	0.91	6.9805e-99
OAS1	3.27174e-102	-0.304569	0.757	0.835	7.54789e-99
LGMN	3.98706e-102	-0.628902	0.716	0.856	9.19814e-99
TUBB4B	6.22222e-101	-1.01256	0.798	0.867	1.43547e-97
GNAS	1.17237e-100	-0.896008	0.81	0.884	2.70465e-97
HLA-DQB1	3.31336e-100	-1.04555	0.749	0.837	7.64392e-97
CTSZ	3.54194e-100	-0.873126	0.685	0.794	8.17126e-97
LGALS1	3.87337e-100	-1.15507	0.752	0.883	8.93587e-97
GRN	4.11767e-100	-0.993751	0.795	0.875	9.49948e-97
ANP32B	5.50452e-100	-0.545453	0.755	0.877	1.26989e-96
TNFRSF12A	6.88787e-100	-0.421305	0.361	0.73	1.58903e-96
FOSB	8.92187e-98	-1.17723	0.828	0.881	2.05827e-94
CD74	5.78314e-96	-1.98944	0.68	0.794	1.33417e-92
LGALS3BP	1.98738e-95	-0.692747	0.776	0.873	4.58489e-92
HSPA5	2.99858e-95	-1.44185	0.854	0.908	6.91772e-92
HLA-B	8.91539e-95	-1.86885	0.668	0.809	2.05678e-91
LYZ	9.80979e-95	-1.23458	0.033	0.404	2.26312e-91
TAGAP	4.65119e-94	-0.271258	0.052	0.485	1.07303e-90
C1QC	2.69206e-92	-1.30296	0.116	0.439	6.21058e-89
ZC3HAV1	4.05896e-92	-0.31929	0.625	0.74	9.36401e-89
GSN	4.49346e-91	-1.19563	0.713	0.78	1.03664e-87
IFI27	9.52939e-91	-1.36829	0.915	0.944	2.19843e-87
FDX1	1.18042e-90	-0.251645	0.727	0.812	2.72323e-87
TNFSF10	1.29143e-89	-0.368604	0.757	0.834	2.97933e-86
SERPINB1	1.67738e-89	-0.300029	0.491	0.722	3.86972e-86
PLAUR	2.46976e-89	-0.816428	0.676	0.791	5.69773e-86
WARS	7.37261e-89	-0.457648	0.773	0.861	1.70086e-85
RBM3	5.56404e-88	-0.562375	0.693	0.815	1.28362e-84
NFKBIA	8.06055e-88	-1.5354	0.795	0.866	1.85957e-84
LGALS9	8.70766e-88	-0.379655	0.774	0.839	2.00886e-84
MCAM	5.92246e-87	-0.273891	0.024	0.372	1.36631e-83
ISG20	2.30635e-86	-0.70472	0.754	0.849	5.32076e-83
CD59	2.11534e-85	-0.466492	0.654	0.794	4.88008e-82
MAP3K8	4.23616e-85	-0.588933	0.762	0.829	9.77282e-82
IFI44L	1.00859e-84	-0.368633	0.755	0.811	2.32682e-81
TAGLN2	8.4034e-84	-1.09793	0.851	0.908	1.93866e-80
OASL	3.12757e-83	-0.289604	0.726	0.749	7.21529e-80
NAP1L1	9.75615e-83	-0.6503	0.672	0.794	2.25074e-79
TENT5A	1.05421e-82	-0.413058	0.71	0.795	2.43206e-79
BLVRB	1.30895e-81	-0.494486	0.614	0.782	3.01974e-78
ASAH1	1.69572e-81	-0.608989	0.696	0.838	3.91203e-78
PRNP	2.1227e-81	-0.509519	0.661	0.729	4.89708e-78
ARHGDIB	2.5044e-81	-0.493181	0.763	0.826	5.77765e-78
RGCC	4.3622e-81	-0.808564	0.76	0.823	1.00636e-77
PMP22	4.86136e-81	-0.478507	0.118	0.524	1.12152e-77
UPP1	5.44964e-81	-0.465476	0.749	0.791	1.25723e-77
APOE	7.5871e-81	-3.37332	0.657	0.803	1.75034e-77
S100A6	2.12795e-80	-1.14261	0.773	0.922	4.90919e-77
NAMPT	1.00737e-79	-0.763802	0.608	0.756	2.32401e-76
TIMP2	1.2925e-79	-0.544743	0.298	0.62	2.98179e-76
RARRES3	5.01539e-79	-0.342529	0.759	0.824	1.15705e-75
OPTN	1.65358e-78	-0.390895	0.745	0.844	3.81482e-75
FABP5	2.54086e-78	-0.736671	0.803	0.872	5.86176e-75
PLA2G16	1.19081e-77	-0.37698	0.6	0.761	2.74719e-74
HLA-DRA	4.87165e-77	-2.16471	0.745	0.785	1.12389e-73
HLA-DPB1	7.93185e-77	-1.50711	0.502	0.684	1.82988e-73
CSTB	9.38447e-77	-0.946361	0.879	0.917	2.165e-73
S100A10	4.87886e-76	-0.840468	0.669	0.866	1.12555e-72
SMC4	1.38087e-75	-0.347262	0.723	0.801	3.18567e-72
ZFP36L2	1.87768e-75	-0.733988	0.773	0.831	4.33181e-72
SDC1	3.07536e-75	-0.376361	0.594	0.826	7.09486e-72
AREG	3.31251e-75	-0.412173	0.743	0.782	7.64197e-72
BTG3	2.97845e-74	-0.3939	0.61	0.775	6.87128e-71
CTSC	3.48001e-74	-0.669382	0.603	0.713	8.02839e-71
TNFSF13B	5.8316e-74	-0.368735	0.766	0.831	1.34535e-70
CAPG	1.0196e-72	-0.63441	0.792	0.866	2.35221e-69
ANXA1	8.57641e-72	-1.25641	0.766	0.809	1.97858e-68
STOM	1.72998e-71	-0.338034	0.677	0.779	3.99105e-68
ID2	2.59065e-71	-1.0756	0.575	0.717	5.97663e-68
PHLDA2	4.71478e-71	-0.78281	0.583	0.787	1.0877e-67
RILPL2	5.8465e-71	-0.447325	0.724	0.773	1.34879e-67
CITED2	9.91535e-71	-0.471493	0.404	0.664	2.28747e-67
KLF2	1.06144e-70	-0.796892	0.658	0.78	2.44873e-67
PYCARD	4.1771e-70	-0.3843	0.759	0.811	9.63656e-67
TUBA1C	1.77314e-69	-0.716452	0.771	0.855	4.09064e-66
THY1	2.04606e-68	-0.359544	0.179	0.382	4.72025e-65
INSIG1	2.62383e-68	-0.357253	0.734	0.776	6.05317e-65
NR4A3	3.10298e-68	-0.461898	0.746	0.803	7.15858e-65
DUSP2	6.63884e-68	-1.03846	0.813	0.851	1.53158e-64
LY6E	7.07506e-68	-1.16841	0.912	0.949	1.63222e-64
SF1	9.44637e-68	-0.492711	0.696	0.76	2.17928e-64
S100A11	2.91023e-67	-0.824275	0.823	0.895	6.71391e-64
TMEM176B	3.81724e-67	-0.415421	0.63	0.727	8.80637e-64
DDIT3	5.54947e-67	-0.442642	0.723	0.822	1.28026e-63
IER3	1.56055e-66	-1.16428	0.513	0.727	3.60019e-63
ARL4C	1.63298e-66	-0.539073	0.774	0.812	3.76729e-63
S100A16	2.80351e-66	-0.415146	0.552	0.817	6.46769e-63
LAPTM5	3.68126e-66	-1.1897	0.121	0.438	8.49267e-63
CD14	1.05039e-65	-0.666858	0.76	0.809	2.42326e-62
HSPA6	2.97277e-65	-1.48456	0.815	0.855	6.85817e-62
LEPROTL1	3.08397e-65	-0.326162	0.748	0.809	7.11471e-62
CREB5	3.60142e-65	-0.308208	0.748	0.794	8.30848e-62
CNP	2.90674e-64	-0.558445	0.752	0.82	6.70585e-61
MS4A6A	3.50637e-64	-0.476836	0.157	0.389	8.0892e-61
AKR1B1	4.45414e-64	-0.404523	0.757	0.799	1.02757e-60
PLK2	6.88459e-64	-0.319757	0.406	0.662	1.58827e-60
TUBB6	9.39495e-64	-0.495183	0.796	0.854	2.16741e-60
PMAIP1	1.36852e-63	-0.815354	0.719	0.779	3.15717e-60
LDHB	2.36389e-63	-0.813599	0.828	0.892	5.4535e-60
FKBP1A	1.17038e-62	-0.584717	0.774	0.829	2.70007e-59
IGHA1	1.9389e-62	-0.316514	0.718	0.423	4.47304e-59
CTSL	2.41495e-62	-0.700227	0.657	0.719	5.57129e-59
ARL6IP1	6.29047e-62	-0.487474	0.71	0.779	1.45121e-58
NAP1L4	1.05473e-61	-0.381635	0.655	0.792	2.43326e-58
PSMD4	1.63263e-61	-0.483592	0.781	0.853	3.76648e-58
ARL5B	2.80227e-61	-0.463924	0.766	0.829	6.46484e-58
S100A14	3.93554e-61	-0.428511	0.495	0.787	9.07929e-58
MGST1	4.15364e-61	-0.69914	0.674	0.816	9.58246e-58
SOD2	6.16394e-61	-0.899227	0.737	0.772	1.42202e-57
CD53	4.57841e-60	-0.362653	0.089	0.368	1.05624e-56
TSPAN14	6.01437e-60	-0.26895	0.743	0.786	1.38752e-56
GYPC	6.27757e-60	-0.338781	0.533	0.646	1.44823e-56
MGLL	7.19692e-60	-0.366765	0.766	0.815	1.66033e-56
SCARB2	8.64141e-60	-0.435957	0.746	0.814	1.99357e-56
NCOA7	8.77505e-60	-0.73063	0.79	0.856	2.0244e-56
PDXK	2.44128e-59	-0.465972	0.776	0.828	5.63204e-56
SAMHD1	1.28092e-58	-0.300022	0.735	0.74	2.95507e-55
BHLHE40	2.4696e-58	-0.51667	0.751	0.774	5.69737e-55
CST3	3.55693e-58	-1.52777	0.144	0.465	8.20583e-55
NUPR1	4.96598e-58	-0.651364	0.682	0.804	1.14565e-54
MIR4435-2HG	5.10586e-58	-0.390086	0.741	0.77	1.17792e-54
FXYD5	5.50221e-58	-0.362364	0.765	0.801	1.26936e-54
CORO1A	6.47686e-58	-0.341467	0.759	0.773	1.49421e-54
HAPLN2	1.03354e-57	-0.319581	0.06	0.333	2.38438e-54
CD68	1.19634e-57	-0.765214	0.682	0.728	2.75995e-54
PMEPA1	2.22722e-57	-0.337638	0.408	0.633	5.1382e-54
CD151	3.97485e-57	-0.388266	0.701	0.813	9.16997e-54
RGS2	6.4016e-57	-0.613284	0.624	0.72	1.47685e-53
CKS2	6.87773e-57	-0.688162	0.793	0.868	1.58669e-53
SERPINH1	1.2166e-56	-0.511864	0.658	0.749	2.8067e-53
CA2	1.23836e-56	-0.509484	0.77	0.853	2.8569e-53
PHLDA1	2.81463e-56	-0.582406	0.743	0.771	6.49334e-53
BASP1	2.90059e-56	-0.391976	0.409	0.631	6.69166e-53
SLC25A37	3.61618e-55	-0.296803	0.716	0.759	8.34252e-52
GPR183	1.06963e-54	-0.531282	0.108	0.385	2.46764e-51
NR4A2	2.59791e-54	-0.674061	0.716	0.766	5.99338e-51
SCD	5.91195e-54	-0.563114	0.734	0.805	1.36389e-50
YME1L1	7.81356e-54	-0.48511	0.76	0.81	1.80259e-50
VWF	9.34732e-54	-0.273562	0.127	0.397	2.15643e-50
HLA-DMA	5.70181e-53	-0.642462	0.608	0.689	1.31541e-49
TRIB1	7.68714e-53	-0.512698	0.677	0.758	1.77342e-49
SDF2L1	1.22475e-52	-0.52037	0.763	0.798	2.82549e-49
CYTOR	1.3383e-51	-0.618756	0.618	0.672	3.08745e-48
PPP1R2	1.5651e-51	-0.380546	0.752	0.782	3.61069e-48
CPVL	3.38175e-51	-0.323988	0.751	0.762	7.80171e-48
TIMP1	3.78104e-51	-1.20083	0.252	0.553	8.72285e-48
SNRPD1	5.78252e-51	-0.425132	0.746	0.81	1.33403e-47
UBE2S	9.33141e-51	-0.666318	0.768	0.787	2.15276e-47
NLRP3	2.5096e-50	-0.264182	0.157	0.392	5.78965e-47
PPP2R5C	5.25596e-50	-0.319232	0.629	0.736	1.21255e-46
AES	7.66238e-50	-0.422477	0.392	0.622	1.76771e-46
VAMP2	9.8606e-50	-0.479172	0.734	0.775	2.27484e-46
DAG1	3.65615e-49	-0.272252	0.638	0.707	8.43474e-46
EFNA1	4.72425e-49	-0.552086	0.527	0.714	1.08988e-45
CPM	1.27149e-48	-0.374205	0.129	0.461	2.93333e-45
SLC44A1	1.54101e-48	-0.266311	0.746	0.785	3.5551e-45
EVA1B	1.73809e-48	-0.269406	0.641	0.706	4.00977e-45
TUBB	1.82471e-48	-0.568096	0.777	0.844	4.20962e-45
GATA3	1.88451e-48	-0.373768	0.683	0.8	4.34756e-45
ENG	5.99179e-48	-0.309793	0.702	0.736	1.38231e-44
SOCS3	1.10672e-47	-0.634494	0.552	0.649	2.55321e-44
TYROBP	1.7262e-47	-1.21	0.16	0.437	3.98235e-44
DDIT4	3.0734e-47	-0.620152	0.812	0.859	7.09034e-44
CCL3L1	8.32817e-47	-2.37405	0.699	0.726	1.92131e-43
TAP1	1.28518e-46	-0.260327	0.738	0.728	2.96492e-43
GBP1	1.54109e-46	-0.253761	0.475	0.616	3.55529e-43
KLK6	2.4502e-46	-0.972585	0.804	0.884	5.65262e-43
TYMP	2.14372e-45	-0.800739	0.777	0.792	4.94556e-42
BTG2	1.01614e-44	-0.593088	0.644	0.737	2.34422e-41
CCL5	1.08706e-44	-0.550489	0.472	0.589	2.50784e-41
HAPLN3	1.44455e-44	-0.291027	0.787	0.861	3.33258e-41
SERPING1	1.47683e-44	-0.371932	0.639	0.664	3.40705e-41
HLA-DQA1	4.25029e-44	-1.22246	0.746	0.777	9.80541e-41
PLTP	4.82558e-44	-0.437042	0.672	0.728	1.11326e-40
VIM	5.11373e-44	-1.58082	0.652	0.725	1.17974e-40
C3	6.66623e-44	-0.392387	0.763	0.775	1.5379e-40
CCDC88A	1.09616e-43	-0.378081	0.266	0.515	2.52885e-40
NDRG1	1.19038e-43	-0.607313	0.77	0.813	2.74621e-40
TNFAIP3	2.66962e-43	-0.740534	0.71	0.698	6.15882e-40
FBXO32	2.76448e-43	-0.488509	0.732	0.786	6.37766e-40
HLA-F	4.78228e-43	-0.373313	0.122	0.433	1.10327e-39
QDPR	3.98604e-42	-0.373918	0.716	0.708	9.1958e-39
TIMP3	1.53642e-41	-0.348939	0.06	0.3	3.54453e-38
VWA1	2.03246e-41	-0.493552	0.658	0.776	4.68888e-38
MYC	3.69729e-41	-0.969909	0.845	0.874	8.52964e-38
PPIC	5.27606e-41	-0.363336	0.755	0.832	1.21719e-37
CENPW	1.79198e-40	-0.323585	0.766	0.807	4.1341e-37
IGFBP4	2.023e-40	-0.269457	0.224	0.452	4.66705e-37
TREM2	3.30128e-40	-0.289162	0.082	0.295	7.61604e-37
CDC5L	5.57731e-40	-0.460335	0.807	0.839	1.28668e-36
OTUD1	5.91017e-40	-0.646382	0.636	0.667	1.36348e-36
GBP2	6.12953e-40	-0.290014	0.241	0.484	1.41408e-36
IFI44	1.49395e-39	-0.250861	0.713	0.699	3.44654e-36
SOX4	3.10867e-39	-0.723351	0.813	0.853	7.17169e-36
SQLE	3.75378e-39	-0.551862	0.801	0.827	8.65996e-36
FLNA	5.35154e-39	-0.519653	0.476	0.632	1.2346e-35
NDUFA4L2	5.61401e-39	-0.336696	0.047	0.306	1.29515e-35
VAMP5	6.57711e-39	-0.362024	0.647	0.69	1.51734e-35
IRF7	1.02717e-38	-0.268904	0.108	0.376	2.36968e-35
TBCC	3.52682e-38	-0.34857	0.781	0.839	8.13637e-35
GADD45A	4.65625e-38	-0.555954	0.458	0.606	1.0742e-34
PSMB9	4.91931e-38	-0.303661	0.737	0.736	1.13489e-34
GADD45G	5.24604e-38	-0.517465	0.746	0.787	1.21026e-34
HMGB2	5.66512e-38	-0.557163	0.768	0.773	1.30694e-34
CYP1B1	5.74024e-38	-0.263739	0.759	0.787	1.32427e-34
CCL4	8.17943e-38	-2.03138	0.163	0.432	1.88699e-34
CLDND1	1.37727e-37	-0.463345	0.691	0.71	3.17737e-34
IER5L	1.8245e-37	-0.438201	0.752	0.787	4.20912e-34
FXYD3	2.28578e-37	-0.524356	0.621	0.806	5.2733e-34
GOLM1	4.71372e-37	-0.30165	0.762	0.826	1.08746e-33
IGHG1	9.13726e-37	-1.27706	0.763	0.786	2.10797e-33
ABL2	1.4804e-36	-0.44813	0.723	0.735	3.41528e-33
TGFB1	2.5993e-36	-0.402324	0.707	0.681	5.99659e-33
ID3	9.74638e-36	-0.562305	0.724	0.756	2.24849e-32
HMOX1	2.06244e-35	-0.750791	0.585	0.634	4.75805e-32
ID1	7.84788e-35	-0.758952	0.771	0.778	1.8105e-31
PPP1R14A	9.16255e-35	-0.609432	0.707	0.715	2.1138e-31
LIPA	2.63341e-34	-0.28076	0.737	0.737	6.07528e-31
SPTBN1	3.43694e-34	-0.348044	0.749	0.763	7.92902e-31
MDK	1.09017e-33	-0.9316	0.85	0.905	2.51503e-30
EMP2	1.57901e-33	-0.360167	0.726	0.793	3.64277e-30
MOG	2.37057e-33	-0.295196	0.108	0.326	5.4689e-30
GSTA4	2.67194e-33	-0.472648	0.781	0.844	6.16416e-30
C5AR1	3.28303e-33	-0.323822	0.251	0.483	7.57394e-30
IGFBP2	4.4818e-33	-0.655353	0.469	0.613	1.03395e-29
GGH	1.90361e-32	-0.42541	0.795	0.86	4.39164e-29
BGN	6.46952e-32	-0.301027	0.502	0.284	1.49252e-28
STMN1	1.1744e-31	-0.689243	0.796	0.828	2.70934e-28
IL18	1.53044e-31	-0.283026	0.672	0.671	3.53072e-28
C15orf48	1.56752e-31	-0.387305	0.63	0.69	3.61626e-28
FADS2	2.14619e-31	-0.27317	0.773	0.839	4.95125e-28
S100A9	2.19714e-31	-0.891695	0.81	0.816	5.0688e-28
CCNB1	5.39671e-31	-0.34566	0.768	0.794	1.24502e-27
CKS1B	9.69146e-31	-0.551827	0.76	0.807	2.23582e-27
CENPV	1.2952e-30	-0.419243	0.785	0.861	2.98803e-27
SFN	2.32447e-30	-0.403281	0.77	0.844	5.36255e-27
MMP9	5.81869e-30	-0.378716	0.765	0.728	1.34237e-26
BAG3	6.10627e-30	-0.622788	0.723	0.709	1.40872e-26
PERP	1.23661e-29	-0.788153	0.81	0.846	2.85286e-26
PCNA	1.25564e-29	-0.338645	0.763	0.764	2.89677e-26
A2M	1.68679e-29	-0.56999	0.375	0.526	3.89143e-26
ITGB2	2.72564e-29	-0.555033	0.632	0.626	6.28806e-26
TUBA4A	4.42961e-29	-0.407619	0.762	0.786	1.02191e-25
EGR4	4.60074e-29	-0.346953	0.768	0.804	1.06139e-25
CLU	6.27256e-29	-0.536855	0.367	0.544	1.44708e-25
ATAD2	7.68422e-29	-0.35553	0.795	0.826	1.77275e-25
ARC	8.72251e-29	-0.348989	0.768	0.761	2.01228e-25
CXCR4	1.24324e-28	-0.642399	0.107	0.402	2.86814e-25
MESP1	1.42484e-28	-0.323658	0.647	0.722	3.28711e-25
SERPINA5	1.46794e-28	-0.333248	0.76	0.81	3.38655e-25
MCM3	3.00077e-28	-0.526737	0.788	0.825	6.92278e-25
THBS1	5.69342e-28	-0.440005	0.262	0.475	1.31347e-24
UCHL1	6.25655e-28	-0.267489	0.773	0.819	1.44339e-24
CD83	1.99012e-27	-0.837678	0.749	0.731	4.59121e-24
KPNA2	2.13736e-27	-0.450756	0.782	0.8	4.93089e-24
RGS16	2.14232e-27	-0.494415	0.723	0.671	4.94234e-24
IFITM2	2.59699e-27	-0.299297	0.111	0.363	5.99125e-24
TTYH1	2.84939e-27	-0.989218	0.884	0.921	6.57354e-24
TACSTD2	3.3767e-27	-0.458168	0.563	0.656	7.79005e-24
RHOV	4.20568e-27	-0.4374	0.785	0.855	9.7025e-24
FCGR2A	4.26853e-27	-0.642093	0.332	0.493	9.84749e-24
PHGDH	1.09196e-26	-0.544709	0.798	0.864	2.51914e-23
CENPF	1.14675e-26	-0.335452	0.746	0.77	2.64556e-23
TAF9	1.24802e-26	-0.265096	0.738	0.714	2.87917e-23
TNFAIP2	1.35137e-26	-0.263125	0.285	0.493	3.1176e-23
CFD	4.11537e-26	-0.798125	0.719	0.709	9.49417e-23
MAFB	7.97189e-26	-0.721117	0.669	0.686	1.83911e-22
SELENBP1	1.06651e-25	-0.453544	0.801	0.863	2.46044e-22
KRT18	1.89591e-25	-0.424331	0.666	0.8	4.37386e-22
IFIT3	2.59349e-25	-0.419833	0.759	0.783	5.98317e-22
CAMK2N1	3.03988e-25	-0.291649	0.32	0.507	7.01301e-22
EPCAM	4.07405e-25	-0.775645	0.812	0.875	9.39883e-22
HYAL2	4.11889e-25	-0.288557	0.643	0.665	9.50227e-22
LCN2	7.51767e-25	-0.563084	0.755	0.809	1.73433e-21
GPNMB	9.18468e-25	-0.770094	0.422	0.545	2.11891e-21
TINAGL1	9.79541e-25	-0.302125	0.743	0.791	2.2598e-21
IGLC3	1.03016e-24	-1.89807	0.763	0.775	2.37657e-21
CLDN7	1.36083e-24	-0.58969	0.779	0.821	3.13944e-21
EGFL7	1.7616e-24	-0.32088	0.716	0.691	4.06402e-21
SOX9	2.86016e-24	-0.483065	0.773	0.815	6.59838e-21
KRT8	3.151e-24	-0.731269	0.796	0.857	7.26935e-21
CDKN2A	6.39174e-24	-0.837158	0.879	0.907	1.47457e-20
FOXC1	1.89745e-23	-0.438152	0.809	0.867	4.37743e-20
KCTD12	2.71239e-23	-0.268436	0.605	0.636	6.25749e-20
PPP1R1B	4.13312e-23	-0.415109	0.792	0.868	9.53512e-20
CRABP2	4.75427e-23	-0.726668	0.807	0.867	1.09681e-19
APOC1	5.98886e-23	-1.45065	0.476	0.622	1.38163e-19
ADM	6.13042e-23	-0.417412	0.342	0.498	1.41429e-19
CITED4	7.53139e-23	-0.56802	0.782	0.795	1.73749e-19
MUC1	8.77567e-23	-0.330799	0.705	0.833	2.02455e-19
TYMS	9.20772e-23	-0.283217	0.776	0.828	2.12422e-19
FCGRT	1.32379e-22	-0.688002	0.234	0.462	3.05399e-19
UBE2T	1.44923e-22	-0.295626	0.777	0.825	3.34338e-19
EPAS1	1.68334e-22	-0.297658	0.746	0.673	3.88348e-19
HLA-DMB	2.16882e-22	-0.378601	0.401	0.52	5.00347e-19
FEZ1	2.86522e-22	-0.286239	0.553	0.337	6.61007e-19
CDKN1C	7.60988e-22	-0.315532	0.732	0.698	1.7556e-18
RBP7	7.77638e-22	-0.317169	0.774	0.772	1.79401e-18
IGLC2	1.06447e-21	-1.46291	0.763	0.781	2.45573e-18
TXNIP	1.13606e-21	-0.72333	0.544	0.601	2.62089e-18
PTTG1	1.16724e-21	-0.378987	0.765	0.788	2.69282e-18
KRT19	1.92033e-21	-1.15084	0.92	0.928	4.4302e-18
TPM1	5.07646e-21	-0.474052	0.585	0.648	1.17114e-17
HES1	5.80719e-21	-0.806439	0.832	0.805	1.33972e-17
RBP1	7.76698e-21	-0.299168	0.596	0.634	1.79184e-17
UBE2C	1.01452e-20	-0.338163	0.762	0.781	2.3405e-17
GRASP	1.06449e-20	-0.259867	0.486	0.561	2.45577e-17
PCSK1N	2.15594e-20	-0.402787	0.779	0.809	4.97375e-17
PTN	3.06831e-20	-0.359771	0.362	0.46	7.0786e-17
TPM2	5.62742e-20	-0.341422	0.77	0.774	1.29825e-16
NPDC1	7.3331e-20	-0.293875	0.773	0.793	1.69175e-16
SERPINE1	1.04873e-19	-0.281938	0.24	0.432	2.41942e-16
NES	2.46659e-19	-0.35581	0.787	0.797	5.69042e-16
COL4A1	5.25689e-19	-0.502037	0.219	0.4	1.21276e-15
BSPRY	5.45894e-19	-0.256472	0.768	0.82	1.25938e-15
LCP2	6.08913e-19	-0.264162	0.307	0.45	1.40476e-15
SRGN	1.29319e-18	-1.71119	0.462	0.561	2.98339e-15
S100B	2.74601e-18	-0.560763	0.343	0.504	6.33504e-15
PLP1	3.60381e-18	-1.88241	0.683	0.496	8.314e-15
TM4SF1	1.01743e-17	-0.603443	0.771	0.77	2.34721e-14
CCL3	6.57103e-17	-2.19734	0.378	0.5	1.51594e-13
NDRG2	1.53239e-16	-0.376304	0.712	0.682	3.53523e-13
EGR3	2.10599e-16	-0.309211	0.757	0.71	4.85851e-13
MYL9	5.77813e-16	-0.26208	0.42	0.273	1.33301e-12
PCDH9	6.02199e-16	-0.255618	0.324	0.426	1.38927e-12
EREG	6.59278e-16	-0.503786	0.447	0.487	1.52095e-12
AIF1	6.66672e-16	-0.741645	0.183	0.367	1.53801e-12
TUBA1A	7.48201e-16	-0.98954	0.607	0.6	1.7261e-12
SELENOP	1.38177e-15	-0.693322	0.21	0.402	3.18774e-12
COL3A1	1.91801e-15	-0.36342	0.083	0.223	4.42484e-12
SLPI	2.48198e-15	-0.469412	0.752	0.769	5.72592e-12
DCN	2.95937e-15	-0.336568	0.575	0.364	6.82727e-12
S100A4	3.3242e-15	-0.709001	0.406	0.508	7.66894e-12
SLC2A3	3.68198e-15	-0.330241	0.473	0.519	8.49432e-12
COL6A1	3.85415e-15	-0.342995	0.676	0.718	8.89153e-12
DUSP5	4.12642e-15	-0.288469	0.321	0.466	9.51966e-12
ZEB2	4.89106e-15	-0.587794	0.467	0.53	1.12837e-11
S100A8	7.07339e-15	-0.438558	0.765	0.788	1.63183e-11
KRT7	9.90484e-15	-0.424939	0.694	0.745	2.28505e-11
MAG	1.56219e-14	-0.494771	0.552	0.338	3.60397e-11
CRABP1	1.64327e-14	-0.30736	0.766	0.801	3.79102e-11
AZGP1	2.46977e-14	-0.432552	0.743	0.728	5.69777e-11
RNASE1	2.61819e-14	-0.876787	0.281	0.426	6.04018e-11
CAPS	3.79728e-14	-0.488773	0.781	0.776	8.76032e-11
CKB	4.49805e-14	-0.507466	0.704	0.683	1.0377e-10
C1orf162	5.56309e-14	-0.277598	0.172	0.362	1.28341e-10
HIST1H1C	7.78061e-14	-0.334833	0.748	0.728	1.79499e-10
DDR1	1.12826e-13	-0.275561	0.663	0.653	2.60289e-10
RGS1	1.41487e-13	-0.963251	0.511	0.556	3.26411e-10
TK1	4.04042e-13	-0.251195	0.765	0.805	9.32126e-10
AIF1L	4.78358e-13	-0.326728	0.724	0.673	1.10357e-09
EMP3	5.98799e-13	-0.458144	0.577	0.558	1.38143e-09
ICAM1	7.81872e-13	-0.368771	0.719	0.662	1.80378e-09
MT2A	1.30034e-12	-0.911495	0.434	0.525	2.99989e-09
FILIP1L	3.95699e-12	-0.277656	0.334	0.42	9.12878e-09
ACSL1	9.52016e-12	-0.310769	0.185	0.383	2.1963e-08
CRYAB	1.86607e-11	-0.644331	0.669	0.499	4.30502e-08
LAPTM4B	3.95624e-11	-0.279334	0.763	0.746	9.12706e-08
DUSP6	4.59239e-11	-0.354885	0.1	0.349	1.05947e-07
CHI3L2	5.33581e-11	-0.282239	0.679	0.693	1.23097e-07
CCL18	5.6731e-11	-0.275297	0.6	0.561	1.30878e-07
MS4A4A	7.84026e-11	-0.330274	0.486	0.322	1.80875e-07
PTPRC	1.49758e-10	-0.30438	0.434	0.464	3.45492e-07
TAGLN	1.58069e-10	-0.713353	0.345	0.463	3.64666e-07
GPM6B	2.39228e-10	-0.696748	0.605	0.6	5.51899e-07
PDK4	2.6469e-10	-0.306786	0.168	0.334	6.10639e-07
IGFBP7	2.8584e-10	-1.39181	0.237	0.369	6.59434e-07
CH25H	3.03245e-10	-0.330113	0.738	0.698	6.99587e-07
SPP1	3.10212e-10	-1.26742	0.547	0.369	7.1566e-07
IL32	3.21497e-10	-0.291667	0.624	0.587	7.41694e-07
CALML5	4.11573e-10	-0.58367	0.857	0.852	9.49498e-07
PREX1	4.19114e-10	-0.257795	0.312	0.431	9.66896e-07
CXCL8	4.96263e-10	-1.98364	0.398	0.489	1.14488e-06
FN1	5.93944e-10	-0.942887	0.502	0.525	1.37023e-06
KRT15	6.57121e-10	-0.257208	0.683	0.675	1.51598e-06
PTGDS	8.30191e-10	-1.03724	0.284	0.39	1.91525e-06
FGL2	1.35552e-09	-0.29225	0.458	0.459	3.12718e-06
TGFBI	3.5759e-09	-0.275013	0.332	0.384	8.24961e-06
CLDN11	5.87449e-09	-0.38373	0.197	0.347	1.35525e-05
CDK18	7.35216e-09	-0.254913	0.704	0.655	1.69614e-05
TOP2A	8.37713e-09	-0.319189	0.735	0.731	1.9326e-05
CXCL2	8.79544e-09	-0.747048	0.461	0.502	2.02911e-05
C11orf96	1.31251e-08	-0.562397	0.608	0.57	3.02796e-05
IFIT2	1.59459e-08	-0.421818	0.745	0.639	3.67871e-05
APLP1	1.92989e-07	-0.525791	0.619	0.54	0.000445226
CTGF	2.36462e-07	-0.520481	0.641	0.644	0.000545517
MBP	3.87156e-07	-0.666123	0.693	0.594	0.000893169
CXCL3	4.89442e-07	-0.570985	0.404	0.453	0.00112914
TNF	5.43777e-07	-0.292694	0.467	0.371	0.00125449
TCF4	5.47782e-07	-0.277952	0.326	0.388	0.00126373
OLR1	7.57249e-07	-0.448062	0.569	0.437	0.00174697
GMFG	7.596e-07	-0.282669	0.401	0.446	0.0017524
SLC1A3	1.41127e-06	-0.307374	0.635	0.569	0.00325579
NRP2	1.82977e-06	-0.347072	0.451	0.502	0.00422128
AC007952.4	2.18464e-06	-0.413364	0.754	0.633	0.00503996
KRT17	7.28711e-06	-0.650502	0.817	0.793	0.0168114
NNMT	9.70928e-06	-0.27186	0.194	0.251	0.0223993
APOD	1.00378e-05	-0.272818	0.73	0.613	0.0231571
MGP	1.17222e-05	-0.645614	0.763	0.758	0.027043
CALD1	1.94482e-05	-0.525008	0.668	0.469	0.0448671
G0S2	2.09185e-05	-0.572133	0.19	0.323	0.0482589
HCLS1	2.23812e-05	-0.322213	0.489	0.388	0.0516335
CD69	0.000100167	-0.337638	0.533	0.427	0.231086
C1QA	0.000106512	-1.93345	0.539	0.574	0.245722
HTRA1	0.000139679	-0.307314	0.605	0.525	0.32224
RRAD	0.000152239	-0.294095	0.367	0.406	0.351216
TF	0.000174106	-0.489855	0.577	0.522	0.401662
CCL2	0.000242516	-0.441766	0.354	0.406	0.559485
MAP1B	0.00034469	-0.456044	0.219	0.297	0.7952
DOK2	0.000410383	-0.277019	0.395	0.391	0.946753
NKG7	0.000547026	-0.294446	0.24	0.274	1
CCL20	0.000642699	-0.527002	0.404	0.46	1
MS4A7	0.000656318	-0.495417	0.412	0.444	1
LAIR1	0.000941089	-0.251512	0.491	0.459	1
KRT16	0.000995915	-0.304061	0.757	0.718	1
EMP1	0.00134612	-0.2771	0.629	0.546	1
ITGAX	0.00229071	-0.263133	0.404	0.396	1
SLC11A1	0.00249128	-0.256539	0.517	0.456	1
IL7R	0.00327365	-0.321336	0.544	0.461	1
HIST1H4C	0.00354631	-0.302452	0.749	0.67	1
CXCL13	0.0078735	-0.289185	0.602	0.534	1
SPARC	0.00841578	-0.827201	0.331	0.395	1
ITM2A	0.0125818	-0.262607	0.406	0.377	1
GNLY	0.0130229	-0.280963	0.484	0.383	1
HCST	0.0161702	-0.329831	0.745	0.622	1
RND3	0.0313494	-0.332419	0.762	0.677	1
LCP1	0.0380501	-0.272335	0.644	0.487	1
ACTA2	0.0467958	-0.504477	0.32	0.347	1
COL1A2	0.0841042	-0.501176	0.317	0.274	1
NKX6-2	0.0843586	-0.278308	0.263	0.208	1
COL18A1	0.0876173	-0.272952	0.704	0.602	1
IGKC	0.099453	-1.73322	0.748	0.77	1
IL1B	0.119618	-0.808225	0.431	0.408	1
KCNQ1OT1	0.125087	-0.361135	0.194	0.317	1
COL6A2	0.142232	-0.318136	0.687	0.589	1
ARID5A	0.181136	-0.255451	0.545	0.46	1
CCL4L2	0.239308	-1.9494	0.755	0.687	1
COL1A1	0.268256	-0.652236	0.792	0.714	1
CD37	0.305012	-0.38327	0.613	0.516	1
CNDP1	0.416974	-0.387008	0.556	0.487	1
SAMSN1	0.448414	-0.388587	0.596	0.504	1
CD163	0.559884	-0.54735	0.596	0.467	1
ACP5	0.639797	-0.377285	0.654	0.516	1
COL4A2	0.645089	-0.350645	0.459	0.4	1
TSC22D3	0.661622	-0.82434	0.724	0.567	1
SPARCL1	0.745934	-0.448558	0.553	0.458	1
CYR61	0.797343	-0.453493	0.646	0.556	1
ATP2B1-AS1	0.829353	-0.37914	0.676	0.515	1
ZNF331	0.881092	-0.503376	0.668	0.542	1
SDS	0.888928	-0.2617	0.491	0.476	1
FCER1G	0.905985	-0.853498	0.599	0.543	1
CLEC2B	0.964693	-0.337367	0.588	0.49	1

## Sheet: cluster_6_markers
	p_val	avg_logFC	pct.1	pct.2	p_val_adj
SOX4	2.13027e-138	1.00129	0.971	0.843	4.91452e-135
FTL	3.91251e-125	-2.57432	0.804	0.935	9.02615e-122
MUC5B	9.38468e-112	0.42474	0.864	0.765	2.16505e-108
MUC1	1.88023e-97	0.67516	0.937	0.818	4.3377e-94
PLCG2	1.28181e-92	1.54745	0.833	0.701	2.95713e-89
HIST1H1A	2.80797e-90	0.255543	0.778	0.659	6.47798e-87
B2M	8.53579e-80	-2.15596	0.785	0.93	1.96921e-76
HLA-A	2.71918e-79	-1.86687	0.625	0.851	6.27316e-76
YME1L1	4.75794e-78	0.584813	0.919	0.801	1.09766e-74
HLA-B	1.34532e-69	-1.65837	0.557	0.816	3.10366e-66
CXCR4	4.70675e-68	-0.636445	0.136	0.4	1.08585e-64
S100B	7.49553e-68	-0.656824	0.206	0.512	1.72922e-64
EMP3	1.20601e-59	-0.518662	0.33	0.573	2.78226e-56
IL7R	3.56884e-58	-0.301876	0.688	0.452	8.23332e-55
FOXC1	1.92292e-57	0.438932	0.903	0.861	4.43617e-54
PTPRC	8.53926e-56	-0.304197	0.206	0.478	1.97001e-52
S100A11	6.72163e-55	-0.846517	0.864	0.892	1.55068e-51
C21orf58	2.77035e-52	0.293618	0.765	0.722	6.39119e-49
CCL2	2.27458e-51	-0.419603	0.178	0.416	5.24746e-48
RND3	1.68941e-49	0.477962	0.783	0.676	3.89747e-46
NES	2.17901e-48	0.323697	0.883	0.791	5.02699e-45
CST3	6.97363e-48	-1.6494	0.227	0.46	1.60882e-44
HIST2H2AC	7.3686e-48	0.281272	0.736	0.623	1.69994e-44
AHI1	9.71729e-48	0.407333	0.783	0.735	2.24178e-44
CCL3	1.39609e-47	-2.27918	0.269	0.507	3.22079e-44
MAFB	5.14323e-47	0.476502	0.816	0.678	1.18654e-43
MS4A4A	1.62183e-46	-0.338213	0.121	0.345	3.74156e-43
HLA-DPA1	6.40954e-46	-1.78789	0.738	0.804	1.47868e-42
HLA-DRB1	1.26504e-45	-1.6705	0.793	0.881	2.91844e-42
ACSL1	1.77094e-45	-0.287757	0.134	0.386	4.08556e-42
KRT17	2.0717e-44	0.335008	0.871	0.79	4.7794e-41
HLA-DPB1	1.24348e-43	-1.53114	0.578	0.679	2.86871e-40
FCGR2A	4.47346e-42	-0.645516	0.286	0.496	1.03203e-38
HIST1H2BN	5.91194e-42	0.458334	0.672	0.572	1.36388e-38
AIF1	9.48975e-41	-0.703505	0.168	0.368	2.18929e-37
SLC2A3	1.11752e-39	-0.316225	0.338	0.527	2.57812e-36
LGALS1	1.60573e-39	-0.940635	0.841	0.877	3.70441e-36
IFI6	1.88412e-39	-0.749357	0.809	0.891	4.34665e-36
CYBA	4.44625e-39	-0.711526	0.929	0.928	1.02575e-35
HLA-DQB1	1.00187e-38	-0.964711	0.767	0.836	2.31132e-35
MYC	1.10677e-38	0.287104	0.935	0.868	2.55331e-35
RGS1	4.16209e-38	-0.947899	0.341	0.566	9.60193e-35
LEPROTL1	1.25556e-37	-0.329877	0.678	0.813	2.89657e-34
CTSB	3.3412e-37	-0.95058	0.798	0.863	7.70814e-34
PYCARD	4.12954e-37	-0.343564	0.751	0.812	9.52685e-34
TSC22D3	1.12201e-36	-0.807706	0.343	0.59	2.58849e-33
CCL18	3.4313e-36	-0.254078	0.426	0.572	7.91601e-33
VIM	1.26581e-35	-1.68034	0.595	0.729	2.92021e-32
BST2	4.27268e-35	-0.677958	0.856	0.907	9.85708e-32
CD74	1.16857e-34	-1.81094	0.733	0.791	2.69589e-31
TIMP1	3.96608e-34	-1.411	0.32	0.549	9.14975e-31
PLA2G16	4.21017e-34	-0.319043	0.623	0.759	9.71287e-31
RNASE1	5.26577e-34	-0.845325	0.239	0.428	1.21481e-30
MSR1	9.20138e-34	-0.25737	0.104	0.298	2.12276e-30
DOK2	4.60396e-33	-0.276277	0.193	0.403	1.06213e-29
TUBA1C	3.69929e-32	-0.520175	0.731	0.858	8.53427e-29
S100A10	9.6756e-32	-0.668395	0.804	0.857	2.23216e-28
CNDP1	5.23959e-31	-0.375021	0.662	0.481	1.20877e-27
SELENOP	6.53347e-31	-0.726997	0.223	0.401	1.50727e-27
A2M	6.97582e-31	-0.532015	0.375	0.525	1.60932e-27
IFITM3	1.1316e-30	-0.836715	0.843	0.889	2.61061e-27
ARHGDIB	1.35166e-30	-0.474966	0.783	0.824	3.11828e-27
SAMSN1	2.9208e-30	-0.405564	0.358	0.518	6.73828e-27
TYROBP	4.06823e-30	-1.20785	0.262	0.431	9.38541e-27
ACP5	6.39155e-30	-0.391205	0.322	0.536	1.47453e-26
HLA-DMB	2.39492e-29	-0.389185	0.435	0.518	5.52509e-26
IGHA1	4.93768e-29	-0.317311	0.246	0.452	1.13912e-25
PARD6G-AS1	5.52652e-29	0.257003	0.681	0.634	1.27497e-25
FCGRT	1.13338e-28	-0.695083	0.244	0.461	2.6147e-25
CXCL8	1.3934e-28	-1.86053	0.312	0.494	3.21456e-25
FABP5	1.80882e-28	-0.382088	0.796	0.872	4.17295e-25
VAMP5	1.933e-28	-0.309576	0.558	0.695	4.45943e-25
FXYD5	1.94129e-28	-0.297612	0.675	0.806	4.47856e-25
APOD	9.88464e-28	-0.295919	0.751	0.612	2.28039e-24
LGMN	1.03225e-27	-0.536147	0.739	0.854	2.3814e-24
TIMP2	3.19919e-27	-0.43875	0.443	0.61	7.38052e-24
CSTB	5.39157e-27	-0.657609	0.875	0.917	1.24383e-23
HLA-F	7.97913e-27	-0.355501	0.262	0.424	1.84078e-23
ASAH1	1.90795e-26	-0.457424	0.744	0.835	4.40165e-23
CAPG	4.27859e-26	-0.447575	0.817	0.864	9.87072e-23
COL4A2	6.58336e-26	-0.309355	0.288	0.41	1.51878e-22
FYB1	1.01759e-25	-0.266906	0.481	0.594	2.34758e-22
IFITM2	1.1118e-25	-0.338038	0.162	0.359	2.56492e-22
CTSZ	1.68172e-25	-0.734439	0.793	0.788	3.87974e-22
RARRES3	1.76338e-25	-0.257019	0.752	0.824	4.06811e-22
AL121944.1	3.9752e-25	0.259039	0.769	0.717	9.17079e-22
SRGN	1.18915e-24	-1.85038	0.426	0.563	2.74338e-21
OTUD1	1.53497e-24	-0.525863	0.539	0.672	3.54118e-21
HLA-DMA	3.72382e-24	-0.594589	0.652	0.686	8.59085e-21
HLA-DRA	5.28784e-24	-2.03791	0.757	0.784	1.2199e-20
NDUFA4L2	1.382e-23	-0.285069	0.515	0.277	3.18829e-20
TUBA1B	1.54348e-23	-0.674192	0.864	0.89	3.56081e-20
CD68	2.18929e-23	-0.749909	0.644	0.73	5.05068e-20
UBE2L3	3.96995e-23	-0.364256	0.79	0.851	9.15868e-20
AKR1B1	6.45728e-23	-0.311687	0.756	0.799	1.48969e-19
LGALS3BP	6.99145e-23	-0.436996	0.838	0.869	1.61293e-19
ITGAX	9.85499e-23	-0.270562	0.225	0.407	2.27355e-19
S100A4	1.1165e-22	-0.722641	0.351	0.511	2.57576e-19
CTSC	1.80637e-22	-0.597451	0.665	0.709	4.16729e-19
UBE2S	2.33274e-22	-0.440592	0.634	0.795	5.38163e-19
IER5L	2.44156e-22	0.308749	0.806	0.784	5.63267e-19
CCL3L1	1.33345e-21	-2.35382	0.631	0.73	3.07626e-18
COL4A1	1.41987e-21	-0.491818	0.316	0.394	3.27564e-18
CD83	2.28355e-20	-0.723413	0.594	0.741	5.26816e-17
LAPTM5	3.07609e-20	-1.20788	0.252	0.429	7.09655e-17
SDS	6.69273e-20	-0.251878	0.359	0.484	1.54401e-16
HLA-DQA1	6.80878e-20	-1.18848	0.736	0.778	1.57079e-16
PTGDS	1.8797e-19	-1.00932	0.243	0.392	4.33647e-16
PREX1	2.3285e-19	-0.257998	0.327	0.43	5.37186e-16
CCL4	3.3102e-19	-2.0448	0.298	0.424	7.63662e-16
ATP1B3	3.46152e-19	-0.423088	0.825	0.874	7.98573e-16
TUBB	5.04616e-19	-0.445313	0.762	0.845	1.16415e-15
MYL9	6.54004e-19	-0.351225	0.22	0.285	1.50879e-15
TREM2	7.43519e-19	-0.295889	0.113	0.293	1.7153e-15
IFI27	7.80402e-19	-0.860915	0.95	0.942	1.80039e-15
CTSL	8.55446e-19	-0.582391	0.702	0.716	1.97351e-15
PSMB9	1.10389e-18	-0.291137	0.701	0.738	2.54668e-15
CTSS	1.94887e-18	-0.525152	0.859	0.889	4.49604e-15
TF	9.77589e-18	-0.499485	0.463	0.529	2.2553e-14
BLVRB	1.21806e-17	-0.351742	0.743	0.774	2.81006e-14
PLTP	1.76405e-17	-0.355899	0.652	0.729	4.06965e-14
SPP1	3.01314e-17	-1.26241	0.252	0.387	6.9513e-14
MT2A	3.26919e-17	-0.830794	0.4	0.527	7.54202e-14
GADD45A	3.42286e-17	-0.374968	0.44	0.607	7.89653e-14
FCER1G	3.71475e-17	-0.880814	0.439	0.553	8.56994e-14
FKBP1A	6.67674e-17	-0.430288	0.814	0.827	1.54032e-13
METRN	6.69287e-17	-0.266643	0.361	0.556	1.54404e-13
EREG	1.2571e-16	-0.495852	0.358	0.492	2.90013e-13
TNF	2.23342e-16	-0.255581	0.285	0.382	5.1525e-13
RASD1	4.30569e-16	0.446267	0.555	0.428	9.93323e-13
PMAIP1	5.88674e-16	-0.538864	0.599	0.786	1.35807e-12
LCP1	1.5527e-15	-0.264613	0.38	0.503	3.58207e-12
IGFBP7	2.104e-15	-1.442	0.239	0.368	4.85394e-12
BGN	3.45285e-15	-0.366031	0.235	0.301	7.96572e-12
TMEM176B	4.55017e-15	-0.317489	0.718	0.722	1.04972e-11
HCLS1	6.39458e-15	-0.311474	0.239	0.403	1.47523e-11
GYPC	1.03236e-14	-0.282104	0.644	0.639	2.38165e-11
IGLC3	1.04058e-14	-2.01169	0.788	0.773	2.40062e-11
ZEB2	1.081e-14	-0.566492	0.393	0.534	2.49388e-11
TUBA1A	1.26465e-14	-0.810522	0.5	0.606	2.91754e-11
RBM3	2.33941e-14	-0.359044	0.807	0.808	5.39703e-11
SNRPD1	2.54455e-14	-0.258638	0.746	0.81	5.87028e-11
CXCL2	7.13659e-14	-0.544424	0.38	0.506	1.64641e-10
NAP1L1	7.67366e-14	-0.350078	0.751	0.789	1.77031e-10
PMP22	8.84316e-14	-0.42751	0.45	0.503	2.04012e-10
TGFBI	1.02047e-13	-0.268671	0.269	0.388	2.35423e-10
S100A6	1.31664e-13	-0.733077	0.94	0.912	3.0375e-10
MAP1B	8.25458e-13	-0.334283	0.252	0.295	1.90433e-09
IFIT3	1.17941e-12	-0.281348	0.778	0.782	2.7209e-09
IGKC	1.21876e-12	-1.72392	0.741	0.771	2.81168e-09
GRN	1.42251e-12	-0.529562	0.872	0.871	3.28174e-09
HAPLN2	2.21804e-12	-0.315423	0.231	0.322	5.11703e-09
TAGLN2	2.30115e-12	-0.551963	0.893	0.906	5.30876e-09
ATP2B1-AS1	2.72652e-12	-0.332555	0.414	0.531	6.29008e-09
APOC1	3.60743e-12	-1.46246	0.534	0.618	8.32234e-09
NNMT	3.98353e-12	-0.29468	0.45	0.235	9.19e-09
APOE	6.9939e-12	-3.29006	0.799	0.795	1.61349e-08
GMFG	1.26027e-11	-0.284824	0.348	0.449	2.90745e-08
LDHB	1.59475e-11	-0.455964	0.848	0.891	3.67909e-08
HCST	1.7201e-11	-0.338198	0.644	0.629	3.96826e-08
TGFB1	1.73152e-11	-0.401863	0.717	0.68	3.99461e-08
GSN	4.66566e-11	-0.744725	0.814	0.774	1.07637e-07
C1QB	7.03595e-11	-1.89934	0.646	0.514	1.62319e-07
COL1A2	7.20501e-11	-0.496334	0.264	0.277	1.6622e-07
CTSD	2.24716e-10	-0.702096	0.945	0.906	5.1842e-07
IL1B	3.72654e-10	-0.850239	0.282	0.417	8.59712e-07
CNP	4.65197e-10	-0.380542	0.722	0.822	1.07321e-06
PTN	6.28821e-10	-0.352728	0.401	0.457	1.45069e-06
RILPL2	7.90124e-10	-0.313888	0.741	0.772	1.82281e-06
PLIN2	1.70975e-09	-0.619715	0.835	0.863	3.9444e-06
UPP1	2.17032e-09	-0.354371	0.793	0.788	5.00692e-06
CH25H	3.69095e-09	-0.319557	0.696	0.7	8.51502e-06
NKG7	5.34883e-09	-0.293965	0.154	0.279	1.23397e-05
SERPING1	5.35338e-09	-0.261601	0.739	0.658	1.23502e-05
CCL4L2	2.22559e-08	-2.00836	0.659	0.693	5.13444e-05
SOCS3	4.33655e-08	-0.351816	0.563	0.648	0.000100044
LY6E	5.50357e-08	-0.681124	0.953	0.947	0.000126967
PLAUR	1.23143e-07	-0.637119	0.731	0.787	0.000284091
EPCAM	1.46387e-07	-0.529422	0.796	0.876	0.000337716
G0S2	1.59736e-07	-0.558966	0.235	0.32	0.000368512
CD59	1.62174e-07	-0.25286	0.73	0.789	0.000374135
CORO1A	2.14663e-07	-0.283152	0.782	0.771	0.000495227
CPVL	2.6976e-07	-0.279768	0.762	0.761	0.000622335
NAMPT	2.83011e-07	-0.392223	0.667	0.752	0.000652907
TAGLN	3.15613e-07	-0.618887	0.547	0.451	0.00072812
CCL20	4.37622e-07	-0.286815	0.439	0.458	0.00100959
CKS1B	5.23111e-07	-0.517366	0.775	0.806	0.00120682
ANXA1	6.09456e-07	-0.417382	0.697	0.813	0.00140602
HMGB2	7.9258e-07	-0.432001	0.697	0.777	0.00182848
ISG20	1.15318e-06	-0.336356	0.809	0.845	0.00266039
RGCC	1.22654e-06	-0.620426	0.793	0.821	0.00282962
CD14	1.33614e-06	-0.537565	0.801	0.807	0.00308247
FEZ1	1.61829e-06	-0.295016	0.278	0.354	0.00373338
GNLY	2.02772e-06	-0.28185	0.304	0.394	0.00467794
QDPR	3.18939e-06	-0.3918	0.756	0.705	0.00735792
PLEK	4.82271e-06	-0.509828	0.595	0.448	0.011126
GPR183	6.72972e-06	-0.517073	0.324	0.372	0.0155255
CXCL3	7.0505e-06	-0.400788	0.561	0.443	0.0162655
LCP2	7.45525e-06	-0.254527	0.377	0.446	0.0171993
NLRP3	1.15454e-05	-0.260848	0.275	0.384	0.0266353
NUPR1	1.43247e-05	-0.279835	0.746	0.8	0.0330471
C1orf162	1.98834e-05	-0.295812	0.343	0.352	0.045871
CENPW	2.04847e-05	-0.267033	0.786	0.806	0.0472583
IGLC2	2.05762e-05	-1.55216	0.796	0.779	0.0474692
CA2	2.37068e-05	-0.269693	0.806	0.851	0.0546916
HMOX1	2.39144e-05	-0.645346	0.621	0.631	0.0551705
VSIG4	2.53283e-05	-0.551234	0.354	0.314	0.0584324
LYZ	2.67569e-05	-1.21226	0.277	0.389	0.0617282
CCNB1	3.3232e-05	-0.340894	0.786	0.793	0.0766661
SOD2	3.84743e-05	-0.460805	0.676	0.776	0.0887601
GRASP	3.89246e-05	-0.257053	0.599	0.554	0.0897991
DUSP4	5.31706e-05	-0.360059	0.602	0.639	0.122665
PHLDA1	5.82525e-05	-0.4062	0.704	0.773	0.134389
IGHG1	7.1443e-05	-1.37289	0.785	0.784	0.164819
CD163	7.92335e-05	-0.545205	0.388	0.48	0.182792
ITM2A	8.52369e-05	-0.269035	0.319	0.382	0.196642
SPARCL1	9.59903e-05	-0.379599	0.56	0.457	0.22145
ZNF331	0.000115859	-0.361876	0.466	0.555	0.267287
FN1	0.000116909	-0.905562	0.612	0.518	0.269709
CCL5	0.000138802	-0.485027	0.68	0.577	0.320217
CXCL13	0.000141085	-0.287945	0.521	0.539	0.325483
CD37	0.000147309	-0.382096	0.523	0.522	0.339843
STMN1	0.000150624	-0.483196	0.851	0.825	0.347489
BASP1	0.000152632	-0.297573	0.599	0.619	0.352122
GPNMB	0.000175953	-0.670824	0.532	0.538	0.405924
C1QA	0.000178452	-1.90235	0.649	0.567	0.411689
APLP1	0.000244538	-0.500189	0.723	0.534	0.564149
VWA1	0.000295229	-0.339521	0.718	0.772	0.681094
C11orf96	0.000495249	-0.430854	0.654	0.567	1
BCL2A1	0.000513763	-0.575303	0.704	0.579	1
UBE2T	0.000531666	-0.252968	0.801	0.824	1
FCGR3A	0.000644728	-0.623252	0.447	0.378	1
IGFBP2	0.000659499	-0.472484	0.57	0.607	1
NKX6-2	0.000711556	-0.271725	0.159	0.214	1
ABL2	0.00082799	-0.273262	0.684	0.737	1
CRYAB	0.00126979	-0.730059	0.463	0.512	1
CKS2	0.00127445	-0.344295	0.845	0.864	1
HIST1H2BG	0.00137914	0.262844	0.456	0.398	1
KRT19	0.00233546	-0.340609	0.966	0.925	1
PTTG1	0.00279281	-0.347033	0.77	0.788	1
LCN2	0.00317035	-0.258874	0.825	0.804	1
MGP	0.00448265	-0.785451	0.751	0.759	1
MBP	0.00521594	-0.838664	0.581	0.601	1
CCDC88A	0.00626883	-0.281336	0.503	0.5	1
GPM6B	0.00836681	-0.569244	0.526	0.605	1
CFD	0.0119384	-0.764015	0.744	0.707	1
S100A8	0.0124983	-0.327235	0.791	0.787	1
MDK	0.0130614	-0.543677	0.887	0.903	1
THY1	0.0157769	-0.350562	0.453	0.365	1
GGH	0.0181354	-0.312483	0.819	0.859	1
S100A9	0.0223796	-0.61507	0.861	0.813	1
C15orf48	0.0224284	-0.264347	0.667	0.687	1
SPARC	0.0356431	-0.826639	0.4	0.39	1
IER3	0.0359911	-0.500195	0.736	0.713	1
CLDND1	0.0400909	-0.307442	0.741	0.707	1
CD69	0.0521588	-0.348221	0.484	0.431	1
SGK1	0.062702	-0.564404	0.714	0.787	1
S100A16	0.0921372	-0.344019	0.814	0.801	1
CYTOR	0.096804	-0.295776	0.625	0.672	1
CLEC2B	0.122214	-0.32079	0.597	0.49	1
NFKBIA	0.126093	-0.691599	0.828	0.864	1
MS4A6A	0.137271	-0.45951	0.319	0.379	1
MS4A7	0.138908	-0.489932	0.451	0.441	1
TNFAIP3	0.151339	-0.470425	0.667	0.7	1
SLPI	0.17515	-0.296495	0.739	0.77	1
PPP1R14A	0.190154	-0.550508	0.762	0.712	1
UBE2C	0.20334	-0.336654	0.791	0.779	1
CNKSR3	0.216034	0.258901	0.521	0.6	1
C5AR1	0.225951	-0.303722	0.54	0.465	1
HTRA1	0.261923	-0.306324	0.621	0.525	1
CRABP2	0.281652	-0.30929	0.875	0.863	1
CLDN11	0.295446	-0.383659	0.314	0.339	1
FXYD3	0.316714	-0.319922	0.816	0.794	1
CALD1	0.317869	-0.333096	0.472	0.482	1
TYMP	0.350633	-0.415936	0.824	0.79	1
SLC1A3	0.353044	-0.277103	0.602	0.571	1
ACTA2	0.376425	-0.472926	0.39	0.343	1
MAG	0.402135	-0.501056	0.343	0.351	1
OLR1	0.439062	-0.463228	0.422	0.446	1
ISG15	0.449005	-0.456958	0.945	0.912	1
PLP1	0.479711	-1.93328	0.542	0.505	1
CD53	0.49229	-0.350796	0.332	0.353	1
MOG	0.596079	-0.299371	0.327	0.313	1
MGST1	0.61313	-0.374668	0.833	0.806	1
FILIP1L	0.613951	-0.264108	0.424	0.414	1
ITGB2	0.628992	-0.523425	0.715	0.621	1
BIRC5	0.640272	-0.252302	0.78	0.79	1
C1QC	0.652647	-1.28622	0.422	0.42	1
ID2	0.663591	-0.48817	0.718	0.708	1
KRT8	0.7675	-0.307314	0.861	0.853	1
TTYH1	0.930015	-0.280399	0.935	0.918	1
FGL2	0.944853	-0.298059	0.528	0.454	1
DCN	0.950197	-0.333619	0.385	0.376	1
AZGP1	0.973106	-0.267775	0.791	0.725	1
TIMP3	0.979375	-0.335451	0.33	0.283	1
COL3A1	0.98069	-0.395045	0.296	0.21	1

## Sheet: cluster_7_markers
	p_val	avg_logFC	pct.1	pct.2	p_val_adj
ATAD2	0	1.21667	0.996	0.815	0
MCM10	4.03836e-291	0.68599	0.959	0.751	9.31649e-288
TYMS	4.76276e-285	1.04701	0.986	0.816	1.09877e-281
TK1	1.21723e-281	0.962789	0.984	0.793	2.80814e-278
MCM3	3.47831e-281	1.11565	0.993	0.814	8.02447e-278
MELK	1.36288e-274	0.715261	0.973	0.801	3.14416e-271
UBE2T	2.50145e-260	0.891413	0.982	0.814	5.77084e-257
MYBL2	8.59456e-260	0.751655	0.969	0.802	1.98276e-256
PCNA	8.79305e-254	0.856778	0.982	0.752	2.02856e-250
PCLAF	1.29676e-245	0.758714	0.941	0.698	2.99163e-242
E2F1	3.94656e-245	0.594969	0.943	0.743	9.10471e-242
DHFR	6.27828e-244	0.586726	0.943	0.738	1.4484e-240
UBE2C	3.713e-239	0.733754	0.961	0.77	8.56588e-236
RRM2	7.44981e-237	0.644293	0.916	0.71	1.71867e-233
FEN1	6.0928e-236	0.502758	0.943	0.772	1.40561e-232
CENPM	4.94862e-231	0.532344	0.948	0.738	1.14165e-227
CENPW	5.73552e-231	0.712838	0.973	0.795	1.32318e-227
MAD2L1	1.0428e-229	0.566705	0.946	0.755	2.40574e-226
TOP2A	1.2424e-229	0.746295	0.937	0.721	2.86622e-226
GINS2	2.49987e-227	0.572786	0.934	0.699	5.76719e-224
FAM111B	4.64496e-224	0.51026	0.907	0.696	1.07159e-220
CKS1B	8.38242e-224	0.917161	0.987	0.794	1.93382e-220
GMNN	2.38143e-223	0.540306	0.946	0.73	5.49395e-220
CENPU	2.88004e-219	0.414874	0.926	0.684	6.64426e-216
DTL	3.0348e-219	0.438192	0.88	0.608	7.00129e-216
CENPV	1.4105e-217	0.715881	0.987	0.85	3.25402e-214
CDCA5	6.13302e-214	0.421085	0.885	0.64	1.41489e-210
RPA1	1.07956e-209	0.466253	0.959	0.746	2.49054e-206
RAD51AP1	3.51026e-207	0.367589	0.883	0.634	8.09817e-204
SMC2	2.23906e-205	0.535561	0.95	0.751	5.16552e-202
TCF19	2.95786e-204	0.331145	0.883	0.695	6.82378e-201
TRIP13	1.8493e-202	0.37857	0.903	0.721	4.26634e-199
CLSPN	8.63391e-200	0.419377	0.871	0.598	1.99184e-196
TPX2	5.57726e-197	0.402554	0.925	0.78	1.28667e-193
ASF1B	6.74635e-197	0.386764	0.876	0.663	1.55638e-193
GGH	2.90102e-193	0.741785	0.982	0.85	6.69266e-190
PRC1	1.86036e-192	0.301772	0.907	0.703	4.29186e-189
CDK1	6.65904e-192	0.47051	0.873	0.564	1.53624e-188
HAPLN3	1.5301e-191	0.530794	0.978	0.85	3.52994e-188
TUBB	9.53427e-190	0.773816	0.989	0.832	2.19956e-186
SPAG5	3.85823e-189	0.386762	0.908	0.755	8.90093e-186
KIF23	5.78951e-188	0.375568	0.91	0.773	1.33564e-184
DTYMK	1.90822e-186	0.473073	0.955	0.787	4.40227e-183
SFN	3.18748e-186	0.646685	0.973	0.832	7.35351e-183
BIRC5	5.5811e-186	0.516774	0.935	0.781	1.28756e-182
STMN1	4.71549e-185	0.859895	0.995	0.817	1.08786e-181
FANCI	1.16668e-184	0.327752	0.907	0.743	2.69152e-181
TUBB6	7.88857e-183	0.589568	0.977	0.844	1.81989e-179
SGO1	1.88516e-181	0.358312	0.871	0.634	4.34906e-178
ZWINT	6.69983e-180	0.404	0.864	0.62	1.54565e-176
MKI67	2.5217e-179	0.502727	0.914	0.757	5.81756e-176
AURKB	5.30488e-178	0.522072	0.883	0.749	1.22384e-174
CENPF	1.8708e-177	0.417743	0.934	0.76	4.31595e-174
NDC80	1.27402e-176	0.455068	0.869	0.7	2.93916e-173
LDHB	3.00272e-174	0.71961	0.998	0.882	6.92728e-171
HIST1H4C	2.3715e-173	1.16	0.916	0.662	5.47105e-170
MESP1	4.17023e-171	0.555314	0.969	0.704	9.62073e-168
SMC4	1.57396e-170	0.495377	0.944	0.789	3.63112e-167
HMGB2	5.72702e-169	0.544265	0.969	0.762	1.32122e-165
CCNB1	5.27821e-166	0.279313	0.923	0.786	1.21768e-162
PHGDH	1.41254e-165	0.659489	0.986	0.854	3.25874e-162
MND1	6.41783e-165	0.289529	0.851	0.661	1.48059e-161
FOXM1	1.10378e-164	0.353153	0.883	0.76	2.54641e-161
SQLE	1.10372e-159	0.635374	0.986	0.817	2.54629e-156
NES	6.18927e-159	0.476274	0.969	0.787	1.42786e-155
TTYH1	6.46147e-159	0.793362	0.996	0.915	1.49066e-155
PPP1R1B	9.81588e-158	0.50519	0.989	0.857	2.26452e-154
FADS2	2.47555e-157	0.508749	0.959	0.829	5.7111e-154
CDC5L	5.68695e-157	0.558866	0.996	0.829	1.31198e-153
KPNA2	3.06434e-155	0.463844	0.978	0.79	7.06943e-152
TUBA1B	9.12342e-155	0.7003	0.998	0.883	2.10477e-151
CDKN3	1.06173e-154	0.317618	0.887	0.735	2.4494e-151
EMP2	1.39893e-154	0.535509	0.973	0.779	3.22733e-151
LMNB1	5.11301e-153	0.266593	0.869	0.648	1.17957e-149
PBK	1.08774e-152	0.317845	0.844	0.717	2.50942e-149
FBXO5	5.13648e-151	0.330534	0.84	0.742	1.18499e-147
CKS2	6.21651e-151	0.631601	0.991	0.856	1.43415e-147
CA2	1.04196e-150	0.52291	0.969	0.842	2.4038e-147
NUSAP1	1.61646e-149	0.332478	0.873	0.736	3.72918e-146
CDCA8	1.09313e-147	0.262241	0.837	0.706	2.52185e-144
LY6E	2.21376e-147	0.813189	1	0.944	5.10714e-144
PIMREG	2.6554e-146	0.258829	0.847	0.728	6.12602e-143
SELENBP1	1.00924e-145	0.602835	0.982	0.852	2.32831e-142
MGST1	2.17295e-144	0.646786	0.989	0.798	5.013e-141
KIFC1	2.63982e-144	0.25567	0.837	0.719	6.09006e-141
RBP7	2.79083e-144	0.460952	0.937	0.764	6.43845e-141
AL589182.1	3.19289e-144	0.448625	0.88	0.676	7.366e-141
PTTG1	2.34248e-143	0.25488	0.943	0.778	5.40409e-140
SPC25	6.81479e-142	0.262597	0.801	0.679	1.57217e-138
GAL	3.92761e-140	0.38776	0.912	0.82	9.061e-137
ANP32B	2.47487e-139	0.489784	0.989	0.864	5.70953e-136
AZGP1	2.95958e-139	0.719182	0.977	0.716	6.82775e-136
TUBB4B	7.68114e-138	0.610539	0.995	0.855	1.77204e-134
TUBA1C	8.54492e-138	0.508961	0.993	0.843	1.97131e-134
PKMYT1	1.53466e-137	0.306573	0.806	0.666	3.54046e-134
CLDN7	2.76236e-137	0.687629	0.955	0.811	6.37277e-134
NUF2	3.84719e-136	0.25714	0.851	0.742	8.87546e-133
CCNA2	4.83016e-136	0.252225	0.822	0.697	1.11432e-132
MDK	1.59571e-135	0.696368	0.998	0.897	3.68129e-132
SERPINA5	1.60017e-134	0.527906	0.892	0.803	3.69159e-131
TUSC3	1.9509e-134	0.274198	0.928	0.724	4.50073e-131
CDCA3	8.09679e-134	0.322523	0.822	0.642	1.86793e-130
GNG4	2.84378e-133	0.266434	0.855	0.793	6.5606e-130
GSTA4	2.1468e-131	0.452712	0.977	0.833	4.95267e-128
TAGLN2	2.17228e-130	0.630733	1	0.9	5.01145e-127
PPIC	6.86245e-130	0.365973	0.948	0.821	1.58317e-126
LAPTM4B	1.66963e-128	0.37847	0.955	0.736	3.85184e-125
SDC1	6.73614e-128	0.469238	0.975	0.804	1.55403e-124
BSPRY	2.23554e-127	0.326923	0.946	0.81	5.15739e-124
DAG1	2.55118e-127	0.293328	0.93	0.69	5.88557e-124
PPP1R14C	6.6351e-127	0.279831	0.86	0.63	1.53072e-123
CDKN2A	5.00043e-124	0.66333	1	0.9	1.1536e-120
HIST2H2AC	9.07549e-124	0.361828	0.824	0.619	2.09372e-120
CDT1	4.71769e-123	0.286542	0.804	0.678	1.08837e-119
CRABP2	1.73612e-122	0.60341	0.984	0.857	4.00523e-119
GOLM1	1.78047e-122	0.347487	0.968	0.814	4.10755e-119
FABP5	8.51739e-119	0.433535	0.991	0.861	1.96496e-115
FADS1	1.17197e-118	0.350927	0.856	0.696	2.70375e-115
SNRPD1	6.79456e-117	0.350904	0.961	0.798	1.56751e-113
MYC	1.40853e-116	0.670968	0.987	0.866	3.24949e-113
PSMD4	5.49906e-116	0.41259	0.987	0.841	1.26863e-112
PDZK1IP1	1.28786e-115	0.252079	0.898	0.758	2.97109e-112
PERP	9.76374e-115	0.543176	0.989	0.836	2.25249e-111
MUC1	5.07724e-114	0.522344	0.968	0.817	1.17132e-110
NPDC1	4.52331e-113	0.317452	0.953	0.784	1.04353e-109
TNFSF13B	9.12247e-113	0.316122	0.921	0.823	2.10455e-109
EPCAM	1.0736e-112	0.560906	0.995	0.865	2.4768e-109
PAQR4	1.21684e-110	0.276638	0.867	0.751	2.80726e-107
PCSK1N	1.3693e-110	0.416651	0.953	0.8	3.15897e-107
CRABP1	3.55769e-110	0.446279	0.923	0.792	8.20758e-107
FKBP1A	9.46554e-110	0.374357	0.977	0.818	2.1837e-106
CITED4	8.06791e-109	0.479658	0.975	0.785	1.86127e-105
BTG3	1.06699e-108	0.347873	0.937	0.756	2.46155e-105
SULF2	1.00078e-107	0.253232	0.898	0.786	2.30879e-104
SCD	3.77815e-105	0.381407	0.955	0.792	8.71618e-102
HELLS	4.10533e-105	0.266309	0.808	0.723	9.47101e-102
RHOV	7.75196e-105	0.457627	0.962	0.845	1.78838e-101
KLK6	1.45069e-104	0.542908	0.986	0.874	3.34675e-101
S100A14	2.5834e-104	0.453781	0.961	0.759	5.95991e-101
MGLL	1.62565e-103	0.309612	0.939	0.806	3.75036e-100
NAP1L4	1.66964e-103	0.265617	0.953	0.775	3.85185e-100
CD151	6.80132e-103	0.350263	0.98	0.797	1.56906e-99
NDRG2	3.12732e-102	0.266779	0.953	0.67	7.21473e-99
CALML5	9.37552e-102	0.684835	0.991	0.845	2.16293e-98
CD320	1.55595e-100	0.256621	0.885	0.756	3.58957e-97
CHI3L2	1.34619e-99	0.268267	0.914	0.68	3.10565e-96
NCOA7	1.91434e-98	0.461847	0.971	0.846	4.41638e-95
UBE2S	1.04619e-97	0.333104	0.968	0.776	2.41355e-94
FOXC1	1.70112e-97	0.376409	0.982	0.857	3.92448e-94
PHLDA2	8.48547e-97	0.564497	0.969	0.764	1.9576e-93
HIST1H1B	1.5043e-95	0.313168	0.756	0.695	3.47042e-92
NAP1L1	6.62248e-95	0.332934	0.982	0.776	1.52781e-91
FXYD3	9.72578e-95	0.464385	0.969	0.786	2.24374e-91
TACSTD2	1.49663e-94	0.305035	0.95	0.634	3.45274e-91
KRT8	1.36168e-93	0.511305	0.998	0.846	3.14139e-90
CAPS	1.50072e-92	0.439462	0.969	0.766	3.46215e-89
TBCC	2.8835e-92	0.25907	0.955	0.829	6.65224e-89
BAG2	3.14337e-92	0.351824	0.846	0.752	7.25176e-89
UCHL1	1.89969e-89	0.367992	0.865	0.814	4.38258e-86
S100A16	2.40318e-89	0.427508	0.95	0.793	5.54413e-86
IGLC2	6.31366e-88	-1.70295	0.519	0.794	1.45656e-84
SDF2L1	2.88716e-87	0.301328	0.962	0.787	6.66067e-84
HES1	2.54495e-86	0.446408	0.975	0.798	5.87121e-83
GNAS	3.67422e-85	0.394214	1	0.874	8.47643e-82
KRT18	5.81188e-85	0.427935	0.984	0.782	1.3408e-81
SOX9	8.23817e-85	0.358694	0.95	0.805	1.90055e-81
PDXK	2.04351e-83	0.293632	0.98	0.817	4.71437e-80
EGR4	4.40541e-83	0.554086	0.864	0.799	1.01633e-79
SLPI	8.14898e-83	0.336957	0.887	0.761	1.87997e-79
CSTB	2.20303e-81	0.395915	0.998	0.91	5.08239e-78
CYBA	1.68698e-76	0.351638	1	0.924	3.89187e-73
ID1	2.85653e-76	0.373552	0.916	0.77	6.59002e-73
ID3	1.33626e-75	0.305065	0.91	0.746	3.08275e-72
FYB1	1.68273e-74	-0.264009	0.235	0.607	3.88205e-71
TM4SF1	8.70601e-74	0.326613	0.943	0.761	2.00848e-70
S100A6	2.58924e-73	0.365145	1	0.909	5.97337e-70
DDIT4	3.28971e-72	0.371643	0.984	0.85	7.58937e-69
IGLC3	6.18909e-71	-2.09268	0.539	0.787	1.42782e-67
BST2	2.21947e-70	0.394436	0.996	0.899	5.12032e-67
FBXO32	3.14979e-69	0.398546	0.946	0.774	7.26658e-66
HSPA5	4.73066e-64	0.413466	0.986	0.9	1.09136e-60
EFNA1	1.62131e-63	0.297481	0.937	0.69	3.74035e-60
LCN2	5.01247e-63	0.29866	0.887	0.801	1.15638e-59
DUSP2	4.61296e-62	0.369838	0.959	0.843	1.06421e-58
CH25H	2.05822e-61	-0.299575	0.447	0.714	4.74832e-58
KRT7	2.20019e-61	0.291908	0.921	0.733	5.07584e-58
CD37	6.53798e-60	-0.391739	0.18	0.54	1.50831e-56
IGHG1	9.26744e-59	-1.46788	0.531	0.798	2.138e-55
WARS	4.7209e-57	0.392994	0.907	0.854	1.08911e-53
HCST	1.15241e-55	-0.339686	0.298	0.647	2.65861e-52
KRT19	1.59462e-54	0.290503	1	0.923	3.67879e-51
IFIT2	4.93869e-53	-0.342953	0.3	0.664	1.13936e-49
CYP1B1	9.15248e-53	0.265905	0.763	0.786	2.11148e-49
CLEC2B	2.47632e-51	-0.342276	0.154	0.514	5.71286e-48
CCL3L1	1.36801e-48	-2.31546	0.469	0.738	3.15601e-45
HIST1H1A	2.70311e-48	0.309911	0.664	0.666	6.23609e-45
ARC	4.50091e-48	0.27278	0.833	0.758	1.03836e-44
EREG	7.03318e-48	-0.497698	0.18	0.501	1.62255e-44
ZEB2	1.73515e-47	-0.579119	0.187	0.544	4.00299e-44
S100A10	6.8218e-47	0.262767	0.986	0.847	1.57379e-43
PTPRC	7.00523e-45	-0.302345	0.129	0.48	1.61611e-41
SLC2A3	4.99998e-44	-0.331199	0.196	0.533	1.1535e-40
GPM6B	7.47893e-42	-0.46433	0.803	0.59	1.72539e-38
SAMSN1	6.36751e-41	-0.403589	0.215	0.525	1.46898e-37
APLP1	1.54875e-36	-0.443888	0.643	0.539	3.57296e-33
PLIN2	3.27727e-36	-0.292229	0.964	0.856	7.56066e-33
RGS1	1.3482e-35	-0.964978	0.215	0.571	3.11031e-32
IGKC	6.3842e-35	-1.74454	0.533	0.782	1.47284e-31
CKB	2.04889e-33	0.3227	0.749	0.68	4.72679e-30
CXCL13	9.61594e-33	-0.289596	0.379	0.547	2.2184e-29
IGFBP2	1.01153e-32	-0.2944	0.81	0.594	2.33359e-29
CTSC	3.4816e-30	-0.286592	0.865	0.698	8.03205e-27
GSN	7.6222e-29	-0.296699	0.975	0.765	1.75844e-25
TGFBI	7.68708e-29	-0.276423	0.108	0.396	1.77341e-25
OLR1	2.40017e-28	-0.457417	0.172	0.459	5.53719e-25
COL3A1	3.92862e-28	-0.391701	0.327	0.209	9.06332e-25
GNLY	3.5155e-27	-0.280557	0.122	0.403	8.11025e-24
DOK2	1.15664e-26	-0.272675	0.117	0.406	2.66837e-23
CTSB	1.65071e-26	-0.448626	0.971	0.853	3.80818e-23
SERPINE1	1.68767e-26	-0.311546	0.153	0.436	3.89345e-23
PPP1R14A	2.77863e-26	-0.427063	0.738	0.713	6.4103e-23
SRGN	7.62141e-26	-1.8238	0.28	0.57	1.75826e-22
IL7R	3.3113e-25	-0.316897	0.221	0.479	7.63917e-22
GRASP	2.66843e-23	-0.263569	0.314	0.57	6.15608e-20
HLA-F	3.22085e-23	-0.368368	0.158	0.428	7.4305e-20
RRAD	3.60704e-23	-0.30343	0.165	0.416	8.32145e-20
HLA-DMB	5.13788e-23	-0.378812	0.289	0.525	1.18531e-19
TSC22D3	6.62873e-23	-0.840528	0.32	0.59	1.52925e-19
COL1A1	9.43518e-23	-0.665976	0.792	0.714	2.1767e-19
VWF	4.18565e-22	-0.254586	0.447	0.378	9.65629e-19
ATP2B1-AS1	8.20991e-22	-0.408724	0.235	0.54	1.89403e-18
SLC11A1	1.62468e-21	-0.266424	0.124	0.478	3.74813e-18
FCER1G	2.46383e-21	-0.87016	0.318	0.559	5.68407e-18
HCLS1	2.81798e-21	-0.320818	0.16	0.406	6.50107e-18
EMP3	8.13359e-20	-0.528908	0.368	0.57	1.87642e-16
CD69	3.77659e-19	-0.349453	0.239	0.444	8.7126e-16
CD83	7.72357e-19	-0.54042	0.777	0.73	1.78183e-15
HLA-DRB1	2.17864e-18	-1.1831	0.95	0.872	5.02612e-15
IL32	2.32862e-18	-0.25153	0.348	0.602	5.37213e-15
SERPING1	9.39742e-18	-0.336101	0.555	0.668	2.16798e-14
CCL18	2.09372e-17	-0.270007	0.4	0.572	4.83021e-14
SOD2	2.9382e-17	-0.458664	0.925	0.762	6.77843e-14
MGP	5.75217e-17	0.42585	0.838	0.754	1.32703e-13
C1QA	9.9758e-17	-1.91763	0.341	0.584	2.30142e-13
FILIP1L	1.23228e-16	-0.267848	0.205	0.426	2.84286e-13
ITM2A	2.55174e-16	-0.26292	0.145	0.391	5.88686e-13
CLU	3.42319e-16	-0.287487	0.689	0.526	7.8973e-13
HLA-DQA1	1.12589e-15	-1.1811	0.558	0.787	2.59743e-12
CTSL	1.23771e-15	-0.397346	0.864	0.707	2.85539e-12
SDS	1.73199e-15	-0.269052	0.257	0.488	3.99571e-12
CNDP1	2.42156e-15	-0.386068	0.329	0.5	5.58653e-12
CYTOR	3.96045e-15	-0.309261	0.797	0.662	9.13675e-12
APOC1	5.15892e-15	-1.43954	0.399	0.625	1.19016e-11
ACP5	7.49284e-15	-0.380244	0.336	0.534	1.7286e-11
PLP1	9.51458e-15	-1.96364	0.262	0.52	2.19501e-11
MS4A7	1.16064e-14	-0.458655	0.178	0.456	2.67761e-11
CCL4L2	5.6912e-14	-1.9758	0.503	0.701	1.31296e-10
C1QB	7.90162e-14	-1.93486	0.307	0.533	1.8229e-10
FCGR3A	1.35599e-13	-0.621732	0.124	0.396	3.12827e-10
PTN	2.07587e-13	-0.322112	0.275	0.463	4.78903e-10
HLA-DRA	2.77847e-13	-1.65309	0.874	0.778	6.40992e-10
TIMP3	2.97166e-13	-0.341249	0.3	0.285	6.85562e-10
CD163	6.30183e-13	-0.543137	0.294	0.484	1.45383e-09
TIMP1	6.52807e-13	-1.44058	0.345	0.546	1.50603e-09
PMAIP1	1.10071e-12	-0.417722	0.822	0.773	2.53934e-09
PLAUR	4.91385e-12	-0.483307	0.829	0.782	1.13362e-08
CXCL8	5.93548e-12	-1.8984	0.266	0.495	1.36931e-08
CCL5	6.22339e-12	-0.35295	0.424	0.591	1.43574e-08
FCGR2A	1.13073e-11	-0.64382	0.307	0.494	2.6086e-08
CD74	4.08034e-11	-1.37457	0.919	0.78	9.41335e-08
ZFP36L2	7.74412e-11	-0.265693	0.941	0.822	1.78657e-07
VSIG4	2.69666e-10	-0.566323	0.108	0.327	6.2212e-07
S100B	4.50068e-10	-0.54969	0.54	0.492	1.03831e-06
MS4A6A	8.48844e-10	-0.456966	0.409	0.374	1.95828e-06
MT2A	1.52668e-09	-0.966444	0.417	0.525	3.52205e-06
MAG	2.73258e-09	-0.500636	0.212	0.358	6.30406e-06
AIF1	3.03051e-09	-0.732458	0.406	0.354	6.99138e-06
CCL3	4.43863e-09	-2.21191	0.298	0.504	1.02399e-05
CD53	5.65825e-09	-0.357872	0.118	0.364	1.30536e-05
FN1	7.47192e-09	-0.934942	0.361	0.532	1.72377e-05
CST3	7.50817e-09	-1.66242	0.251	0.457	1.73214e-05
NKX6-2	1.38946e-08	-0.270838	0.095	0.217	3.20547e-05
ITGB2	3.80959e-08	-0.519432	0.49	0.633	8.78873e-05
VIM	7.12231e-08	-1.60321	0.745	0.72	0.000164312
AC007952.4	7.28461e-08	-0.328392	0.442	0.651	0.000168056
TIMP2	1.08563e-07	-0.455603	0.488	0.607	0.000250454
SLC1A3	1.12407e-07	-0.291729	0.47	0.579	0.000259324
FGL2	2.35597e-07	-0.275198	0.318	0.466	0.000543522
CXCL3	3.40064e-07	-0.502187	0.259	0.46	0.000784528
IRF7	5.40703e-07	-0.25681	0.199	0.369	0.0012474
LAPTM5	1.06433e-06	-1.2054	0.151	0.434	0.00245541
TF	1.52007e-06	-0.486719	0.411	0.531	0.0035068
IGFBP7	3.5915e-06	-1.514	0.325	0.363	0.0082856
CPVL	5.24355e-06	-0.257701	0.603	0.77	0.0120969
TCF4	8.45192e-06	-0.276893	0.232	0.393	0.0194986
GBP2	1.14065e-05	-0.258387	0.318	0.478	0.0263149
B2M	1.68655e-05	-1.58233	0.977	0.919	0.0389087
CFD	2.31846e-05	-0.743809	0.533	0.719	0.053487
PDK4	3.65373e-05	-0.289791	0.169	0.333	0.0842915
TAGLN	5.70512e-05	-0.832554	0.291	0.465	0.131617
OTUD1	8.63874e-05	-0.452072	0.715	0.662	0.199296
CXCL2	9.26036e-05	-0.632633	0.348	0.507	0.213636
BASP1	0.000127556	-0.302981	0.497	0.624	0.294271
CALD1	0.000151021	-0.492347	0.463	0.482	0.348405
BCL2A1	0.000173026	-0.567607	0.478	0.592	0.399171
MAP1B	0.00018101	-0.464398	0.26	0.295	0.41759
APOE	0.00021436	-3.05124	0.817	0.794	0.494529
IL1B	0.000348643	-0.837991	0.226	0.419	0.80432
COL6A2	0.000422556	-0.341385	0.566	0.596	0.974837
NFKBIA	0.000441531	-0.777782	0.944	0.858	1
FEZ1	0.000536882	-0.294746	0.37	0.349	1
MBP	0.000576036	-0.922478	0.6	0.6	1
PMP22	0.000585669	-0.3032	0.585	0.496	1
LGALS1	0.000716411	-0.32265	0.955	0.871	1
RGCC	0.000793964	-0.527796	0.853	0.817	1
SELENOP	0.00113349	-0.718667	0.275	0.397	1
HLA-B	0.00114357	-1.43068	0.89	0.796	1
C1QC	0.00115777	-1.25957	0.237	0.43	1
PTGDS	0.00116728	-1.01751	0.248	0.391	1
C1orf162	0.00129705	-0.30772	0.174	0.361	1
THBS1	0.00134202	-0.322413	0.329	0.47	1
ITGAX	0.00137345	-0.26641	0.269	0.403	1
DUSP4	0.00153883	-0.349426	0.639	0.637	1
DCN	0.00242418	-0.332774	0.276	0.382	1
VAMP5	0.00299311	-0.277632	0.582	0.693	1
MOG	0.00364647	-0.304796	0.321	0.313	1
ANXA1	0.00652484	-0.353407	0.865	0.803	1
NAMPT	0.00784489	-0.440735	0.851	0.742	1
GADD45A	0.00850145	-0.325721	0.63	0.596	1
APOD	0.00915855	-0.298463	0.504	0.626	1
LCP2	0.0099406	-0.25559	0.28	0.451	1
NLRP3	0.0100376	-0.258327	0.251	0.385	1
LYZ	0.0100629	-1.21038	0.296	0.387	1
HAPLN2	0.0114961	-0.315331	0.312	0.317	1
HTRA1	0.0124038	-0.288484	0.438	0.535	1
TYMP	0.0128386	-0.669105	0.741	0.794	1
GMFG	0.0129343	-0.282146	0.346	0.449	1
SOCS3	0.0146063	-0.465925	0.571	0.647	1
PLTP	0.018351	-0.270497	0.671	0.727	1
CPM	0.0183918	-0.337806	0.338	0.447	1
HLA-DPB1	0.0190016	-1.41841	0.711	0.671	1
COL4A2	0.0197185	-0.342661	0.303	0.408	1
C11orf96	0.0204418	-0.335493	0.558	0.573	1
TUBA1A	0.020501	-0.566276	0.639	0.598	1
TREM2	0.0221609	-0.289203	0.259	0.284	1
TNFAIP3	0.0259499	-0.649656	0.637	0.702	1
GPNMB	0.0260447	-0.631246	0.539	0.537	1
SPP1	0.0262918	-1.26063	0.19	0.39	1
KCNQ1OT1	0.0306114	-0.360066	0.248	0.313	1
NRP2	0.0395989	-0.299615	0.368	0.506	1
SPARC	0.0429132	-0.898404	0.311	0.395	1
HLA-DPA1	0.0445461	-1.6853	0.718	0.804	1
CRYAB	0.048209	-0.580711	0.413	0.514	1
CXCR4	0.0489993	-0.622983	0.305	0.389	1
TYROBP	0.0516224	-1.19624	0.366	0.424	1
MMP9	0.0542546	-0.318839	0.614	0.737	1
MYL9	0.0639978	-0.347259	0.14	0.289	1
COL4A1	0.072771	-0.460004	0.311	0.393	1
IFITM2	0.0743909	-0.310002	0.183	0.357	1
SPARCL1	0.0748263	-0.47595	0.363	0.469	1
PLCG2	0.0757026	-0.367525	0.621	0.713	1
HLA-A	0.0771754	-1.453	0.939	0.832	1
IER3	0.0816175	-0.691053	0.781	0.711	1
PHLDA1	0.101021	-0.464474	0.754	0.77	1
HLA-DMA	0.111831	-0.508619	0.661	0.686	1
ACSL1	0.13525	-0.312089	0.294	0.376	1
HLA-DQB1	0.137168	-0.868142	0.804	0.833	1
BGN	0.137366	-0.378216	0.221	0.301	1
NNMT	0.147048	-0.294785	0.167	0.252	1
C5AR1	0.177995	-0.315023	0.348	0.476	1
THY1	0.18658	-0.349956	0.364	0.371	1
CLDN11	0.196234	-0.389001	0.259	0.342	1
A2M	0.20144	-0.49866	0.456	0.52	1
ADM	0.20302	-0.313891	0.413	0.493	1
NKG7	0.203433	-0.292437	0.093	0.282	1
COL18A1	0.272202	-0.26724	0.481	0.614	1
RGS2	0.276058	-0.474608	0.731	0.713	1
GPR183	0.295299	-0.515722	0.224	0.377	1
ACTA2	0.303347	-0.485033	0.19	0.354	1
COL1A2	0.310261	-0.434497	0.208	0.28	1
TXNIP	0.310649	-0.496401	0.643	0.595	1
MS4A4A	0.33594	-0.328793	0.255	0.336	1
NDUFA4L2	0.367967	-0.311763	0.189	0.296	1
MSR1	0.375684	-0.253206	0.19	0.292	1
RNASE1	0.407388	-0.866904	0.327	0.422	1
MAFB	0.416221	-0.522058	0.716	0.684	1
ID2	0.422127	-0.712378	0.833	0.702	1
S100A4	0.433248	-0.641195	0.481	0.503	1
CCL4	0.461474	-1.95717	0.291	0.423	1
TNF	0.509086	-0.293704	0.276	0.382	1
ICAM1	0.519062	-0.251385	0.576	0.67	1
G0S2	0.525497	-0.549185	0.171	0.323	1
ZNF331	0.569485	-0.413894	0.451	0.555	1
ABL2	0.572388	-0.364701	0.657	0.738	1
HMOX1	0.587199	-0.652591	0.643	0.63	1
FTL	0.621686	-1.64604	0.995	0.924	1
CD68	0.770925	-0.701171	0.686	0.727	1
CCDC88A	0.871899	-0.348644	0.47	0.502	1
SGK1	0.879974	-0.631216	0.776	0.783	1
FCGRT	0.940905	-0.619634	0.429	0.45	1
TGFB1	0.943226	-0.333622	0.601	0.687	1
PLEK	0.987904	-0.502542	0.364	0.462	1
IGHA1	0.99375	-0.317282	0.415	0.442	1

## Sheet: cluster_8_markers
	p_val	avg_logFC	pct.1	pct.2	p_val_adj
TUBA3D	2.04036e-286	0.30989	0.734	0.075	4.7071e-283
GPR171	2.73165e-263	0.411449	0.638	0.03	6.30191e-260
LCN2	1.24664e-231	-0.68083	0.133	0.838	2.87601e-228
TTYH1	9.47119e-208	-2.08554	0.734	0.928	2.185e-204
GOLM1	6.48893e-204	-0.516757	0.201	0.852	1.497e-200
KRT19	1.97384e-202	-2.66141	0.775	0.935	4.55365e-199
CRABP2	9.01976e-201	-1.31301	0.425	0.885	2.08086e-197
LGALS3BP	1.70465e-198	-0.910825	0.39	0.89	3.93262e-195
HLA-B	5.60885e-196	1.60325	0.962	0.793	1.29396e-192
B2M	6.55454e-195	1.40502	0.996	0.919	1.51213e-191
SRGN	1.7983e-194	1.88249	0.934	0.537	4.14867e-191
GRN	6.77627e-192	-1.21422	0.384	0.894	1.56328e-188
IFI27	1.58757e-191	-2.0059	0.781	0.95	3.66253e-188
CCNB1	3.1249e-186	-0.460356	0.237	0.819	7.20913e-183
CXCL13	1.0042e-182	1.98897	0.821	0.525	2.3167e-179
C3	3.23377e-179	-0.39335	0.211	0.802	7.46031e-176
EGFL7	9.11092e-178	-0.456612	0.07	0.723	2.10189e-174
GSTA4	1.17917e-175	-0.77091	0.358	0.863	2.72035e-172
GGH	1.29264e-175	-0.941437	0.598	0.869	2.98213e-172
DOK2	4.04697e-168	1.39613	0.821	0.37	9.33635e-165
MDK	1.16021e-166	-1.84856	0.702	0.912	2.6766e-163
CTLA4	1.94161e-166	0.878551	0.775	0.402	4.4793e-163
COL1A1	3.02858e-165	-0.906505	0.165	0.745	6.98693e-162
MYBL2	8.8703e-164	-0.281876	0.412	0.83	2.04638e-160
HLA-A	4.26824e-163	1.29736	0.974	0.831	9.84683e-160
SERPING1	4.42332e-163	-0.38059	0.191	0.685	1.02046e-159
S100A9	2.9144e-162	-1.40935	0.457	0.833	6.72353e-159
PPIC	8.45479e-160	-0.500295	0.555	0.841	1.95052e-156
GSN	3.47518e-159	-1.42114	0.284	0.8	8.01724e-156
DUSP4	2.92921e-158	2.15518	0.883	0.625	6.7577e-155
CAPS	4.82493e-158	-0.906513	0.241	0.802	1.11311e-154
ICOS	8.14588e-157	0.99276	0.656	0.121	1.87925e-153
IRF4	5.525e-156	0.506102	0.763	0.429	1.27462e-152
ARC	1.53593e-155	-0.427864	0.29	0.784	3.54339e-152
CXCR4	2.58759e-155	2.16529	0.817	0.364	5.96956e-152
GNB4	1.70015e-154	-0.250826	0.237	0.772	3.92225e-151
EPCAM	3.53612e-154	-1.52847	0.716	0.879	8.15782e-151
CD3E	4.74527e-153	1.3269	0.71	0.098	1.09473e-149
TSC22D3	8.2683e-153	2.17403	0.863	0.562	1.9075e-149
HES1	9.62006e-152	-1.33002	0.493	0.822	2.21935e-148
TNFRSF18	1.16222e-150	1.20088	0.797	0.515	2.68125e-147
MGLL	1.00103e-149	-0.457982	0.583	0.824	2.30938e-146
PPP1R1B	2.41043e-148	-0.760241	0.751	0.869	5.56086e-145
GZMB	3.69651e-147	0.914025	0.632	0.042	8.52786e-144
MCM3	5.91962e-147	-0.691033	0.481	0.839	1.36566e-143
CDKN2A	6.44577e-146	-1.71666	0.72	0.915	1.48704e-142
MGST1	2.43856e-145	-1.1295	0.475	0.824	5.62576e-142
CTSL	4.6179e-145	-0.713702	0.201	0.74	1.06535e-141
ENG	2.69978e-144	-0.314375	0.229	0.758	6.2284e-141
MESP1	5.59774e-144	-0.505003	0.252	0.74	1.2914e-140
CD14	5.61315e-144	-0.742468	0.543	0.819	1.29495e-140
TNFAIP3	1.07271e-143	1.85086	0.883	0.689	2.47474e-140
GAL	1.06107e-142	-0.364964	0.63	0.834	2.44788e-139
PCSK1N	3.97047e-142	-0.643042	0.455	0.825	9.15988e-139
CTSS	1.01709e-141	-1.07929	0.555	0.904	2.34643e-138
VWA1	3.18573e-141	-0.668838	0.362	0.789	7.34948e-138
SLC25A37	4.72374e-141	-0.287241	0.227	0.782	1.08977e-137
HYAL2	1.07058e-140	-0.334503	0.125	0.69	2.46983e-137
CAPG	5.55659e-140	-0.843605	0.581	0.875	1.28191e-136
KRT8	4.8826e-138	-1.62254	0.551	0.868	1.12642e-134
SELENBP1	7.34832e-138	-0.910531	0.716	0.866	1.69526e-134
S100P	1.27908e-137	-0.485368	0.141	0.723	2.95083e-134
DDR1	4.18466e-137	-0.388634	0.115	0.679	9.65402e-134
BSPRY	6.62196e-137	-0.380593	0.646	0.825	1.52769e-133
FXYD6	2.64822e-136	-0.289802	0.624	0.806	6.10945e-133
XCL1	4.5315e-136	0.764907	0.658	0.114	1.04542e-132
MUC1	2.24588e-135	-0.812759	0.624	0.835	5.18124e-132
IFITM3	5.80198e-135	-1.49892	0.71	0.895	1.33852e-131
NDRG2	7.51392e-135	-0.533264	0.155	0.71	1.73346e-131
LINP1	2.53206e-134	-0.252678	0.573	0.797	5.84147e-131
RHOV	2.68908e-134	-0.715202	0.662	0.86	6.2037e-131
FADS2	1.06631e-133	-0.381257	0.602	0.847	2.45997e-130
KRT17	2.18285e-133	-1.19344	0.435	0.812	5.03583e-130
CERCAM	4.95274e-133	-0.264189	0.529	0.798	1.1426e-129
CLDN7	7.10671e-133	-1.05146	0.477	0.835	1.63952e-129
CD27	7.53813e-133	0.880326	0.793	0.584	1.73905e-129
MAFB	1.1915e-132	-0.86313	0.191	0.709	2.74878e-129
CTSB	4.29384e-132	-1.16006	0.479	0.878	9.9059e-129
PPP1R14A	4.3658e-132	-0.625491	0.241	0.738	1.00719e-128
DAG1	1.77058e-131	-0.336155	0.217	0.726	4.08473e-128
SLPI	8.8876e-131	-0.664944	0.36	0.788	2.05037e-127
APOE	8.7904e-129	-3.43832	0.37	0.815	2.02795e-125
TNFSF13B	2.90433e-128	-0.321096	0.435	0.847	6.70029e-125
LAYN	5.71647e-127	0.329238	0.724	0.363	1.31879e-123
MYC	5.84028e-127	-1.27057	0.598	0.885	1.34735e-123
EGR3	7.70754e-127	-0.371284	0.25	0.735	1.77813e-123
CYP27A1	1.09665e-126	-0.267423	0.594	0.792	2.52997e-123
PLA2G7	3.10383e-125	-0.265406	0.575	0.79	7.16053e-122
PERP	1.38654e-123	-0.927509	0.433	0.864	3.19874e-120
TRGC2	2.36854e-123	0.267591	0.541	0.036	5.46422e-120
MS4A7	3.62482e-123	-0.503476	0.032	0.462	8.36245e-120
ID3	3.84643e-123	-0.58083	0.274	0.777	8.87372e-120
IL2RA	3.589e-122	0.307432	0.738	0.472	8.27982e-119
CRABP1	8.94832e-122	-0.639447	0.652	0.806	2.06438e-118
CD69	1.32307e-121	1.69617	0.771	0.417	3.05233e-118
FOXC1	4.90786e-121	-0.761534	0.69	0.872	1.13224e-117
TM4SF1	3.41695e-120	-0.931508	0.477	0.784	7.88291e-117
S100A11	8.31405e-120	-1.42247	0.644	0.902	1.91805e-116
S100A14	1.12131e-119	-0.742051	0.441	0.785	2.58687e-116
EGR4	8.51705e-119	-0.508377	0.612	0.811	1.96488e-115
KRT18	4.09156e-116	-1.25266	0.563	0.803	9.43922e-113
CENPV	5.59369e-116	-0.636234	0.594	0.869	1.29047e-112
CHN1	7.35962e-115	0.330864	0.748	0.536	1.69786e-111
TOP2A	7.46749e-115	-0.298039	0.314	0.752	1.72275e-111
WARS	1.03188e-114	-0.469022	0.757	0.861	2.38055e-111
CPVL	2.0936e-114	-0.332026	0.604	0.769	4.82993e-111
KCTD12	1.69936e-113	-0.27339	0.155	0.657	3.92043e-110
TUSC3	3.32566e-113	-0.276787	0.471	0.748	7.6723e-110
NUPR1	5.30282e-112	-1.05077	0.539	0.809	1.22336e-108
S100A7	1.68513e-111	-0.40114	0.664	0.796	3.8876e-108
ID1	5.11298e-111	-0.463594	0.32	0.8	1.17957e-107
CREB5	9.46886e-111	-0.411	0.654	0.798	2.18447e-107
NES	3.15714e-110	-0.518485	0.658	0.803	7.28353e-107
EFNA1	5.18983e-110	-0.791805	0.237	0.726	1.19729e-106
MMP9	1.12044e-109	-0.437311	0.433	0.745	2.58485e-106
RBP7	2.4067e-109	-0.538231	0.638	0.779	5.55227e-106
TNFRSF4	6.27586e-109	1.19816	0.736	0.445	1.44784e-105
SCARB2	3.39651e-108	-0.406907	0.487	0.826	7.83574e-105
LGALS9	4.43661e-108	-0.277166	0.483	0.852	1.02353e-104
CD68	2.18292e-107	-0.734832	0.34	0.744	5.03599e-104
LRMP	1.17388e-106	0.480099	0.736	0.503	2.70814e-103
CHI3L2	1.73437e-106	-0.415607	0.247	0.714	4.00119e-103
GPRC5A	4.1448e-106	-0.277378	0.368	0.751	9.56205e-103
PLAUR	5.14745e-106	-0.809858	0.471	0.799	1.18752e-102
CSTB	3.04502e-105	-1.3311	0.718	0.924	7.02487e-102
CYP1B1	9.67419e-105	-0.284662	0.553	0.796	2.23184e-101
TMEM173	1.11209e-104	0.656922	0.716	0.283	2.56559e-101
S100A16	6.06616e-104	-0.883124	0.65	0.809	1.39946e-100
POU3F1	7.15844e-104	0.317039	0.676	0.258	1.65145e-100
CA2	1.26154e-102	-0.760235	0.751	0.853	2.91037e-99
KLK6	1.16968e-101	-1.19083	0.763	0.885	2.69845e-98
HOPX	1.36286e-101	0.715752	0.696	0.319	3.14412e-98
COL6A1	2.2622e-101	-0.455806	0.451	0.729	5.21891e-98
AIF1L	8.00092e-101	-0.364784	0.237	0.697	1.84581e-97
IL7R	1.40188e-100	1.9957	0.732	0.453	3.23414e-97
PHGDH	1.40443e-100	-0.898796	0.757	0.865	3.24002e-97
TK1	4.03059e-100	-0.375762	0.674	0.809	9.29858e-97
CTSD	2.23827e-99	-1.35918	0.728	0.916	5.16369e-96
AZGP1	2.98908e-99	-1.08516	0.423	0.744	6.8958e-96
PHLDA2	5.25863e-99	-0.829771	0.457	0.79	1.21317e-95
PDLIM1	2.42828e-98	-0.283808	0.302	0.722	5.60204e-95
UBE2T	1.27056e-97	-0.478602	0.622	0.832	2.93119e-94
CD3D	7.4271e-96	1.43071	0.708	0.431	1.71343e-92
CITED4	2.2055e-95	-0.775223	0.467	0.81	5.0881e-92
CRTAM	4.25656e-95	0.465132	0.644	0.275	9.81988e-92
SDC1	7.5649e-95	-0.559751	0.632	0.821	1.74522e-91
CALML5	7.79524e-95	-1.40965	0.672	0.861	1.79836e-91
HLA-F	9.90579e-95	0.986177	0.765	0.397	2.28527e-91
LGMN	1.47755e-94	-0.673981	0.712	0.854	3.40871e-91
SOD2	1.12951e-93	-0.806108	0.364	0.79	2.60577e-90
TMEM176B	1.50693e-93	-0.485065	0.553	0.73	3.47648e-90
CKS1B	2.46628e-93	-0.633598	0.503	0.818	5.6897e-90
CTSZ	7.59655e-93	-0.834048	0.563	0.799	1.75252e-89
DTYMK	8.01864e-93	-0.262994	0.509	0.809	1.8499e-89
TIGIT	1.20767e-92	0.57574	0.652	0.307	2.7861e-89
KRT7	1.52383e-91	-0.738943	0.451	0.757	3.51547e-88
COL18A1	1.01037e-90	-0.315693	0.217	0.626	2.33091e-87
STMN1	6.4272e-90	-0.85921	0.616	0.837	1.48275e-86
SOX9	8.00379e-90	-0.641244	0.632	0.821	1.84647e-86
PPP2R5C	1.78806e-89	1.3647	0.797	0.726	4.12505e-86
TSHZ2	3.044e-89	0.415751	0.769	0.653	7.0225e-86
TYMS	5.67555e-89	-0.376425	0.716	0.83	1.30935e-85
ASAH1	6.2089e-89	-0.481186	0.529	0.844	1.43239e-85
SCD	1.45147e-88	-0.667534	0.666	0.807	3.34853e-85
ABL2	8.36462e-88	-0.464679	0.435	0.748	1.92972e-84
FXYD3	1.96678e-87	-0.911389	0.602	0.805	4.53737e-84
SOX4	2.93951e-87	-1.09538	0.726	0.857	6.78146e-84
PRDM1	1.13327e-86	0.737406	0.716	0.366	2.61446e-83
TIMP2	1.43199e-86	-0.556901	0.181	0.621	3.30361e-83
LIPA	8.15537e-86	-0.261264	0.382	0.754	1.88144e-82
ISG20	4.81637e-85	1.45618	0.873	0.842	1.11114e-81
SAMSN1	3.15062e-84	1.06898	0.75	0.498	7.26849e-81
SH2D1A	1.01863e-83	0.479754	0.618	0.166	2.34998e-80
PTPRC	1.10249e-83	1.41556	0.716	0.45	2.54344e-80
LY6E	1.63572e-83	-1.3407	0.825	0.953	3.7736e-80
ARL5B	6.61038e-83	-0.487299	0.682	0.832	1.52502e-79
IFIT3	1.69345e-82	-0.259504	0.533	0.794	3.90679e-79
CD7	1.71386e-82	1.55354	0.718	0.56	3.95388e-79
LAPTM4B	7.09771e-82	-0.487548	0.515	0.759	1.63744e-78
TUBB6	1.58969e-80	-0.647608	0.771	0.855	3.66741e-77
TRBC2	3.27417e-80	1.3845	0.706	0.565	7.55351e-77
TUBB	2.08475e-79	-0.478443	0.567	0.853	4.80952e-76
CKB	2.92292e-79	-0.618818	0.342	0.7	6.74317e-76
BIRC5	1.08428e-78	-0.359688	0.706	0.793	2.50143e-75
SLA	1.77951e-78	0.876769	0.746	0.61	4.10533e-75
ADM	2.40232e-78	-0.452626	0.103	0.507	5.54215e-75
SPOCK2	2.63034e-78	1.20135	0.66	0.295	6.0682e-75
APLP1	3.85076e-78	-0.503521	0.111	0.566	8.8837e-75
LAPTM5	2.04101e-77	0.498477	0.789	0.402	4.7086e-74
C15orf48	7.12212e-77	-0.436934	0.499	0.695	1.64307e-73
CNP	8.94634e-77	-0.473901	0.579	0.828	2.06392e-73
CCDC88A	1.18918e-76	-0.367902	0.179	0.516	2.74345e-73
EPSTI1	5.37845e-76	0.498012	0.763	0.533	1.24081e-72
CD59	2.64639e-75	-0.320544	0.461	0.802	6.10522e-72
EMP2	1.287e-74	-0.592269	0.757	0.791	2.96912e-71
S100A4	2.00709e-74	1.08228	0.728	0.491	4.63035e-71
RBP1	3.49353e-74	-0.464395	0.227	0.651	8.05958e-71
UCHL1	3.17966e-73	-0.438265	0.73	0.821	7.33547e-70
ZFP36L2	3.87543e-73	1.47163	0.809	0.829	8.94062e-70
CYR61	5.94895e-73	-0.66577	0.135	0.582	1.37242e-69
S100A8	1.0489e-72	-0.567087	0.698	0.791	2.41982e-69
CKS2	1.17574e-72	-0.697483	0.694	0.871	2.71242e-69
MGP	2.90002e-72	-1.38649	0.67	0.763	6.69035e-69
NCOA7	3.41621e-72	-0.668112	0.662	0.862	7.88121e-69
GADD45A	8.75722e-72	1.50725	0.789	0.588	2.02029e-68
LDHB	1.49285e-71	-0.726857	0.575	0.904	3.444e-68
APOD	2.81171e-71	-0.344825	0.245	0.638	6.48662e-68
ANGPTL4	2.40187e-70	-0.281889	0.26	0.631	5.54111e-67
ETS1	4.59718e-70	1.00539	0.716	0.537	1.06057e-66
QDPR	2.39133e-69	-0.462563	0.573	0.715	5.5168e-66
HMGB2	6.42571e-69	1.2313	0.851	0.769	1.48241e-65
VIM	1.01047e-67	0.729155	0.843	0.715	2.33115e-64
TXNIP	5.36985e-67	1.39496	0.779	0.589	1.23882e-63
RGS1	7.05402e-67	1.12337	0.751	0.543	1.62736e-63
PLTP	1.06324e-66	-0.407622	0.531	0.734	2.45289e-63
PSMD4	1.49092e-66	-0.407089	0.583	0.861	3.43955e-63
CXCL8	1.49541e-66	-1.96523	0.139	0.5	3.44992e-63
JAML	2.09837e-66	0.336226	0.646	0.377	4.84093e-63
TMEM176A	2.20651e-66	-0.267339	0.457	0.67	5.09042e-63
NKG7	2.97841e-66	2.02756	0.626	0.255	6.87119e-63
GNAS	4.43047e-66	-0.645758	0.6	0.894	1.02211e-62
ANXA6	4.73604e-66	0.430599	0.761	0.546	1.09261e-62
SERPINE2	5.46697e-66	0.280208	0.664	0.369	1.26123e-62
UACA	1.90472e-65	-0.335458	0.435	0.669	4.39419e-62
CH25H	3.45971e-65	0.42282	0.783	0.696	7.98154e-62
KLRB1	5.50136e-65	1.2962	0.634	0.361	1.26916e-61
LYPD3	8.95489e-65	-0.298316	0.656	0.814	2.06589e-61
CST7	1.10699e-64	1.53947	0.65	0.416	2.55382e-61
C1QB	1.16842e-64	-1.90451	0.127	0.541	2.69556e-61
CCND2	2.48765e-64	0.672699	0.64	0.358	5.73901e-61
IGHA1	4.51997e-63	-0.267451	0.652	0.43	1.04276e-59
NFKBIA	4.58212e-63	0.937541	0.849	0.863	1.0571e-59
GPRC5B	5.42115e-62	-0.270496	0.67	0.796	1.25066e-58
SERPINH1	1.73537e-61	-0.470789	0.567	0.752	4.00349e-58
PDXK	1.83912e-61	-0.322897	0.676	0.832	4.24286e-58
AKR1B1	3.46061e-61	-0.276782	0.592	0.807	7.98364e-58
RND3	6.48307e-61	-0.510704	0.555	0.688	1.49564e-57
KRT16	1.73151e-60	-0.436968	0.65	0.724	3.9946e-57
CXCR6	3.55605e-60	0.283566	0.531	0.01	8.20381e-57
IL12RB2	4.43234e-60	0.26256	0.63	0.407	1.02254e-56
EDN1	7.14859e-60	-0.320601	0.233	0.633	1.64918e-56
BAG2	9.22018e-60	-0.284298	0.586	0.765	2.1271e-56
FAM171A1	2.5806e-59	-0.250133	0.503	0.707	5.95345e-56
BLVRB	3.39133e-59	-0.468326	0.62	0.78	7.82381e-56
CORO1A	8.15961e-59	1.19092	0.765	0.772	1.88242e-55
EMP1	3.15517e-58	-0.308152	0.169	0.569	7.27898e-55
TNFRSF12A	2.59358e-57	-0.531526	0.529	0.717	5.9834e-54
CD2	2.82708e-57	1.25673	0.622	0.309	6.52207e-54
S100A1	7.82677e-57	-0.302342	0.159	0.594	1.80564e-53
PMAIP1	2.50453e-56	1.70636	0.805	0.774	5.77795e-53
PEG10	3.84115e-56	-0.253317	0.127	0.509	8.86153e-53
RGCC	7.4133e-56	1.38457	0.791	0.821	1.71025e-52
IL1B	7.5975e-56	-0.791653	0.141	0.423	1.75274e-52
SERPINA5	1.52342e-55	-0.386503	0.698	0.813	3.51453e-52
TPM2	4.59311e-55	-0.553395	0.704	0.777	1.05963e-51
BIRC3	7.47173e-55	1.01978	0.66	0.44	1.72373e-51
PTGDS	7.91018e-55	-0.947461	0.133	0.396	1.82488e-51
MSR1	1.61775e-54	-0.265188	0.07	0.297	3.73214e-51
CDC5L	6.8763e-54	-0.3503	0.622	0.848	1.58636e-50
CENPW	1.44321e-53	-0.352278	0.656	0.812	3.32948e-50
LYZ	5.14788e-53	-1.17601	0.137	0.394	1.18762e-49
TUBA1C	5.55715e-53	-0.37594	0.583	0.863	1.28204e-49
COL6A2	6.93303e-53	-0.297524	0.276	0.61	1.59945e-49
S100A6	8.94744e-53	-1.07698	0.748	0.921	2.06417e-49
CYTIP	1.0202e-52	1.09839	0.581	0.164	2.35361e-49
IER3	1.66763e-52	-1.03652	0.451	0.728	3.84721e-49
EREG	3.80479e-52	-0.383761	0.732	0.472	8.77766e-49
TRAT1	7.45549e-52	0.32553	0.598	0.348	1.71998e-48
LGALS1	1.09335e-51	-0.82592	0.726	0.882	2.52236e-48
HIST1H1C	2.3167e-51	-0.378134	0.461	0.742	5.34463e-48
ID2	6.53585e-51	0.917814	0.849	0.702	1.50782e-47
HLA-DRA	1.45525e-50	-1.74813	0.561	0.793	3.35726e-47
TRBC1	2.17253e-50	1.33327	0.59	0.217	5.01202e-47
SFN	2.72616e-50	-0.494021	0.748	0.844	6.28926e-47
CD53	5.28248e-50	0.590769	0.656	0.337	1.21867e-46
TINAGL1	1.64294e-49	-0.390423	0.65	0.795	3.79026e-46
RHOH	2.39768e-49	1.15391	0.612	0.282	5.53145e-46
TNFRSF9	3.25484e-49	0.952135	0.608	0.422	7.50891e-46
GNA15	4.11533e-49	0.568092	0.775	0.725	9.49406e-46
GZMA	5.22771e-49	0.896309	0.467	0.019	1.20603e-45
APOC1	1.69194e-48	-1.44476	0.37	0.625	3.90331e-45
ARHGDIB	3.52736e-48	1.2125	0.801	0.823	8.13763e-45
TACSTD2	4.06659e-48	-0.661616	0.435	0.661	9.38161e-45
PLA2G16	7.32543e-48	-0.266492	0.561	0.761	1.68998e-44
CD52	8.95813e-48	0.997482	0.644	0.472	2.06664e-44
CD37	1.62116e-46	0.770151	0.692	0.513	3.74002e-43
CDK18	5.47772e-46	-0.26777	0.6	0.661	1.26371e-42
KRT15	1.36546e-45	-0.400993	0.515	0.683	3.15012e-42
IFNG	2.02106e-45	1.00036	0.596	0.351	4.66259e-42
SLC9A3R2	2.40559e-45	-0.368389	0.429	0.656	5.54969e-42
ARHGAP29	3.25903e-45	-0.288996	0.571	0.66	7.51858e-42
SQLE	5.1359e-45	-0.474162	0.688	0.832	1.18485e-41
TYROBP	7.51452e-45	-0.422329	0.7	0.407	1.7336e-41
ITM2A	9.88822e-45	0.743459	0.618	0.367	2.28121e-41
CCL18	1.77349e-44	-0.274016	0.423	0.57	4.09144e-41
TAGLN2	5.68721e-44	-0.711958	0.714	0.914	1.31204e-40
KLRD1	8.61984e-44	0.901501	0.559	0.266	1.9886e-40
CLU	1.48511e-43	-0.622764	0.153	0.552	3.42615e-40
SKAP1	1.78746e-42	0.48643	0.555	0.232	4.12368e-39
ATAD2	3.11247e-42	-0.270172	0.704	0.83	7.18048e-39
FABP5	6.8492e-42	-0.435592	0.769	0.873	1.58011e-38
FKBP1A	1.9547e-41	-0.280961	0.662	0.834	4.5095e-38
F2R	5.00827e-41	0.285435	0.602	0.387	1.15541e-37
PRF1	6.55448e-41	0.477414	0.523	0.168	1.51212e-37
GBP5	1.7292e-40	0.588093	0.648	0.485	3.98926e-37
GMFG	3.16307e-40	0.803983	0.636	0.434	7.29719e-37
LEPROTL1	4.43714e-40	1.17354	0.75	0.808	1.02365e-36
ICAM1	1.93913e-39	-0.289719	0.419	0.677	4.47358e-36
GZMH	2.09912e-39	1.04201	0.586	0.357	4.84268e-36
CD151	2.36111e-39	-0.53518	0.753	0.809	5.44708e-36
TUBA4A	8.69724e-39	1.52011	0.726	0.787	2.00645e-35
A2M	2.5478e-38	-0.562193	0.235	0.53	5.87777e-35
RUNX3	8.8168e-38	1.21761	0.628	0.571	2.03403e-34
GIMAP7	1.27835e-37	0.416438	0.521	0.141	2.94915e-34
ZEB1	1.09637e-36	0.439947	0.618	0.502	2.52932e-33
UBE2C	1.70384e-36	-0.421864	0.761	0.781	3.93076e-33
TPM1	2.01871e-36	-0.568559	0.491	0.651	4.65716e-33
BATF	3.59058e-36	1.73364	0.712	0.779	8.28347e-33
HTRA1	3.79539e-36	-0.310706	0.227	0.545	8.75597e-33
SDS	4.60273e-36	-0.272372	0.141	0.493	1.06185e-32
NPDC1	1.60251e-35	-0.255939	0.668	0.798	3.69699e-32
CXCL3	1.90922e-35	-0.607078	0.231	0.461	4.40457e-32
TF	2.31971e-35	-0.497662	0.217	0.54	5.35157e-32
FYN	1.10022e-34	1.32773	0.626	0.504	2.53822e-31
ACTA2	2.05227e-34	-0.346462	0.521	0.337	4.73458e-31
AES	9.01107e-34	0.800608	0.724	0.603	2.07885e-30
IRF7	9.91507e-34	0.388722	0.648	0.346	2.28741e-30
LCP1	8.51687e-33	0.807887	0.63	0.49	1.96484e-29
FRYL	1.61116e-31	0.392578	0.624	0.432	3.71694e-28
CD163	1.69176e-31	-0.546692	0.125	0.491	3.90289e-28
IFITM2	5.36275e-31	0.579533	0.598	0.336	1.23719e-27
SPARC	9.35386e-31	-0.901445	0.121	0.404	2.15794e-27
CLDN11	1.09835e-30	-0.346422	0.509	0.33	2.53389e-27
CEMIP2	1.10846e-30	0.986906	0.676	0.702	2.55722e-27
C11orf96	1.16876e-30	-0.455714	0.372	0.582	2.69633e-27
METRN	2.62049e-30	-0.271405	0.316	0.556	6.04546e-27
IGFBP7	4.2403e-30	-1.31785	0.636	0.348	9.78238e-27
GPNMB	1.57351e-29	-0.791934	0.264	0.551	3.63009e-26
FYB1	6.60652e-29	0.716633	0.65	0.585	1.52412e-25
DUSP5	3.20134e-28	0.356981	0.636	0.449	7.38549e-25
SLC1A3	3.78681e-28	-0.306019	0.521	0.576	8.73618e-25
CNN3	8.38682e-28	-0.270098	0.07	0.432	1.93484e-24
CHST11	1.15706e-27	0.460241	0.581	0.357	2.66933e-24
CFD	1.40131e-27	-0.743442	0.527	0.718	3.23283e-24
CCL3	4.83584e-27	-1.16446	0.7	0.483	1.11563e-23
C1QC	1.83444e-26	-1.2889	0.091	0.436	4.23205e-23
CD3G	5.94099e-26	0.828536	0.555	0.394	1.37059e-22
BST2	6.75486e-26	-0.42932	0.831	0.908	1.55835e-22
NEAT1	1.89674e-25	-0.969178	0.799	0.839	4.37578e-22
PPP1R2	1.9585e-25	1.15538	0.732	0.783	4.51826e-22
IFI6	4.84098e-25	-0.383506	0.799	0.891	1.11681e-21
PMP22	6.36776e-25	-0.472397	0.171	0.516	1.46904e-21
HCLS1	1.64477e-24	0.449777	0.598	0.384	3.79448e-21
IGLC3	1.07304e-23	-1.65584	0.771	0.774	2.4755e-20
GPM6B	3.27191e-23	-0.736771	0.485	0.606	7.54829e-20
IL32	6.64725e-23	1.41403	0.606	0.588	1.53352e-19
NRP2	7.24391e-23	-0.37982	0.247	0.511	1.67117e-19
BCL11B	8.59454e-23	0.495505	0.537	0.397	1.98276e-19
CTSW	1.38533e-22	1.10231	0.507	0.255	3.19596e-19
TGFB1	1.70207e-22	1.27746	0.632	0.685	3.92667e-19
CYBA	2.11781e-22	-0.34643	0.751	0.937	4.88578e-19
SYNE1	3.08443e-22	0.375753	0.235	0.36	7.11578e-19
IGFBP2	4.31095e-22	-0.75327	0.535	0.608	9.94537e-19
IGLC2	6.35403e-22	-1.51624	0.632	0.787	1.46587e-18
CRYAB	7.55321e-22	-0.85994	0.326	0.518	1.74253e-18
CD28	1.03571e-21	0.297518	0.511	0.265	2.38937e-18
TUBA1A	1.13865e-21	0.473834	0.676	0.596	2.62686e-18
SPARCL1	1.18751e-21	-0.51316	0.093	0.481	2.73959e-18
CXCL2	3.20763e-21	-0.723651	0.314	0.508	7.39999e-18
GNG2	3.9759e-21	0.819035	0.579	0.554	9.17241e-18
THBS1	6.95516e-21	-0.419088	0.159	0.477	1.60455e-17
IGHG1	1.00518e-20	-0.594522	0.771	0.785	2.31895e-17
TRAC	1.2694e-20	1.01288	0.537	0.343	2.9285e-17
C5AR1	1.36522e-20	-0.327468	0.165	0.484	3.14955e-17
CCL5	2.44507e-20	1.69087	0.59	0.582	5.64078e-17
KLF6	2.718e-20	0.525956	0.881	0.917	6.27044e-17
CD6	9.80906e-20	0.532243	0.386	0.672	2.26295e-16
GCHFR	7.14411e-19	0.354398	0.547	0.802	1.64815e-15
NFIB	8.71586e-19	-0.253031	0.113	0.462	2.01075e-15
TRIB2	1.26769e-18	0.257261	0.68	0.557	2.92456e-15
SGK1	1.34814e-18	-0.409813	0.66	0.788	3.11016e-15
SGMS1	4.56673e-18	0.293113	0.594	0.511	1.05354e-14
MS4A4A	7.41028e-18	-0.335479	0.074	0.344	1.70955e-14
IFITM1	1.0171e-17	0.274433	0.676	0.728	2.34645e-14
CCL2	1.2971e-17	-0.467826	0.249	0.41	2.9924e-14
HSPA5	1.46182e-17	-0.568111	0.734	0.913	3.37242e-14
DCN	5.05146e-17	-0.333933	0.083	0.391	1.16537e-13
FCGR2A	5.51936e-17	-0.642074	0.332	0.491	1.27332e-13
CALD1	6.03817e-17	-0.64477	0.29	0.49	1.39301e-13
C1QA	6.41462e-17	-1.9064	0.429	0.578	1.47985e-13
IFIT2	6.78328e-17	-0.256724	0.467	0.654	1.5649e-13
IL18	1.05482e-16	-0.257872	0.66	0.672	2.43347e-13
FCER1G	2.15487e-16	-0.526029	0.664	0.541	4.97128e-13
AC004687.1	2.4124e-16	0.31813	0.314	0.398	5.56542e-13
BCL2A1	7.55728e-16	-0.278071	0.392	0.595	1.74347e-12
HLA-DRB1	1.02047e-15	-1.05405	0.738	0.883	2.35421e-12
CD83	1.21482e-15	-0.332226	0.493	0.744	2.80259e-12
CD96	1.62286e-15	0.834974	0.527	0.402	3.74393e-12
CLIC3	3.43645e-15	0.308787	0.602	0.786	7.92789e-12
OPTN	3.85608e-14	0.264475	0.588	0.85	8.89597e-11
PTN	6.53514e-14	-0.350771	0.205	0.466	1.50766e-10
COL4A2	9.42359e-14	-0.357436	0.111	0.417	2.17402e-10
CCL20	1.02485e-13	-0.374816	0.31	0.464	2.36432e-10
FN1	8.4836e-13	-0.896563	0.485	0.525	1.95717e-09
TNFRSF1B	1.41412e-12	0.585039	0.555	0.469	3.26237e-09
HLA-DPA1	1.63447e-12	-0.833715	0.757	0.802	3.77072e-09
PPP4R3A	2.73289e-12	0.41425	0.346	0.535	6.30477e-09
PSMB9	3.36215e-12	0.619646	0.66	0.74	7.75649e-09
VAMP2	5.36857e-12	0.6764	0.744	0.774	1.23853e-08
SAMD9	5.37259e-12	0.39183	0.396	0.624	1.23946e-08
CCR7	6.3135e-12	0.379299	0.352	0.523	1.45653e-08
ALOX5AP	2.04996e-11	0.36875	0.519	0.388	4.72926e-08
AREG	2.58662e-11	0.564005	0.742	0.781	5.96733e-08
CD8A	7.07499e-11	0.54235	0.354	0.501	1.6322e-07
SF1	7.5206e-11	0.760455	0.668	0.761	1.735e-07
CTGF	9.82774e-11	-0.575614	0.628	0.645	2.26726e-07
HLA-DQA1	2.38262e-10	-0.843139	0.531	0.787	5.4967e-07
PTGER4	3.20999e-10	0.492229	0.431	0.695	7.40544e-07
YME1L1	6.73361e-10	0.29724	0.565	0.819	1.55344e-06
OLR1	1.54127e-09	-0.399075	0.354	0.449	3.5557e-06
GOLGA8A	2.16376e-09	0.293636	0.563	0.503	4.99179e-06
CNDP1	2.61002e-09	-0.387191	0.658	0.483	6.02133e-06
ZC3HAV1	3.34245e-09	0.590316	0.437	0.748	7.71102e-06
FCGRT	9.49302e-09	-0.507121	0.636	0.44	2.19004e-05
GZMK	1.65848e-08	0.914698	0.429	0.083	3.82611e-05
CITED2	2.25321e-08	0.377602	0.489	0.657	5.19817e-05
S100A10	2.5673e-08	-0.260311	0.771	0.858	5.92275e-05
GATA3	2.60088e-08	0.371801	0.588	0.803	6.00022e-05
P2RY10	3.65309e-08	0.334941	0.342	0.368	8.42767e-05
COL4A1	3.76706e-08	-0.463761	0.324	0.392	8.6906e-05
HCST	4.04491e-08	1.14523	0.553	0.633	9.3316e-05
FCGR3A	5.2292e-08	-0.299233	0.336	0.385	0.000120638
VSIG4	6.53035e-08	-0.566053	0.08	0.327	0.000150655
CDC42EP3	8.59278e-08	0.410013	0.402	0.56	0.000198235
BCL2	1.46303e-07	0.470958	0.511	0.468	0.000337522
IFI35	1.54534e-07	0.278915	0.753	0.788	0.00035651
KIF20B	2.4325e-07	0.299781	0.632	0.699	0.000561178
ANXA1	4.26168e-07	0.42129	0.543	0.819	0.00098317
TAGLN	5.09505e-07	-0.797745	0.314	0.463	0.00117543
RARRES3	6.70358e-07	0.332501	0.584	0.831	0.00154652
HMOX1	1.39744e-06	-0.621469	0.565	0.634	0.0032239
FAM43A	2.76113e-06	0.274713	0.481	0.403	0.00636994
DUSP2	4.31547e-06	0.569465	0.799	0.851	0.00995579
RNASE1	6.10782e-06	-0.894606	0.28	0.424	0.0140907
COL3A1	6.16481e-06	-0.393227	0.06	0.222	0.0142222
CAMK4	1.32543e-05	0.336331	0.332	0.285	0.0305776
NAP1L4	1.34774e-05	0.477418	0.59	0.793	0.0310923
IL21R	1.3766e-05	0.461096	0.497	0.49	0.0317581
FOXP3	1.9707e-05	0.363508	0.467	0.462	0.0454641
NKX6-2	2.13801e-05	-0.26987	0.131	0.215	0.0493239
BGN	3.18811e-05	-0.38692	0.002	0.311	0.0735497
AIF1	6.6967e-05	-0.70923	0.294	0.36	0.154493
MAP1B	0.000169305	-0.505454	0.326	0.291	0.390586
MBP	0.00016977	-0.300807	0.449	0.608	0.391659
CCL3L1	0.000170592	-1.94726	0.567	0.732	0.393556
TAGAP	0.000194851	0.577609	0.513	0.457	0.449522
ITM2C	0.000198367	0.26456	0.539	0.509	0.457634
OASL	0.000212479	0.390086	0.676	0.751	0.490189
TGFBI	0.000243658	-0.275302	0.276	0.386	0.562119
LSP1	0.000285488	0.789475	0.545	0.655	0.65862
XAF1	0.000388456	0.322529	0.791	0.856	0.896168
IGKC	0.000505219	-0.70344	0.744	0.77	1
UBE2S	0.000603233	0.50616	0.678	0.791	1
GYPC	0.000678158	0.719927	0.575	0.643	1
CD48	0.000694189	0.826729	0.523	0.595	1
HLA-DMA	0.000706071	-0.422086	0.606	0.688	1
SLC16A1	0.00103128	0.2589	0.557	0.615	1
SPP1	0.00212462	-1.07974	0.342	0.382	1
PDK4	0.00221567	-0.28923	0.354	0.323	1
ACSL1	0.00252908	-0.275609	0.296	0.375	1
EVI2B	0.00302332	0.49192	0.489	0.416	1
CLEC2B	0.00335457	0.748644	0.499	0.496	1
HLA-DQB1	0.00353485	-0.32807	0.74	0.836	1
THY1	0.00511285	-0.314635	0.217	0.378	1
PLP1	0.00767608	-1.85267	0.483	0.508	1
NDUFA4L2	0.00776732	-0.330404	0.201	0.295	1
FOXP1	0.00845828	0.562934	0.465	0.39	1
S100B	0.00866263	-0.644135	0.493	0.495	1
COL1A2	0.00866891	-0.541722	0.062	0.287	1
TNFAIP2	0.00927821	-0.25893	0.551	0.477	1
ZNF831	0.0215487	0.408265	0.439	0.366	1
FGFR2	0.0349349	-0.275953	0.258	0.319	1
MS4A6A	0.0355285	-0.447955	0.278	0.38	1
ZNF331	0.0357326	0.735115	0.489	0.553	1
SERPINE1	0.0363567	-0.312227	0.412	0.422	1
BTG3	0.0376273	0.310325	0.73	0.767	1
HIST1H4C	0.0380856	0.272464	0.523	0.682	1
HAPLN2	0.0461336	-0.311064	0.207	0.323	1
TAP1	0.0493133	0.316484	0.555	0.737	1
CD74	0.049671	-0.827134	0.732	0.79	1
TREM2	0.0533615	-0.291074	0.161	0.288	1
CCL4L2	0.0673186	-1.46682	0.551	0.698	1
CXCR3	0.0683526	0.44112	0.412	0.442	1
FXYD5	0.0699322	0.383268	0.602	0.808	1
ARID5A	0.0853878	0.577911	0.463	0.466	1
SNRPD1	0.0930406	0.350738	0.72	0.811	1
CST3	0.0975325	-1.48109	0.618	0.438	1
FGFBP2	0.0988351	0.744647	0.398	0.396	1
VWF	0.120805	-0.268848	0.185	0.391	1
PLEK	0.124585	-0.344804	0.437	0.458	1
IL2RB	0.136288	0.459572	0.421	0.305	1
ARL4C	0.142914	0.62564	0.573	0.821	1
LBH	0.163253	0.587389	0.429	0.446	1
ATP1B3	0.165121	0.417353	0.67	0.881	1
LCK	0.171456	0.560569	0.461	0.571	1
GNLY	0.186241	1.9878	0.412	0.388	1
NNMT	0.198201	-0.28792	0.066	0.256	1
XCL2	0.217178	0.801492	0.427	0.293	1
SOCS1	0.220439	0.743591	0.505	0.596	1
THUMPD1	0.228487	0.367623	0.549	0.66	1
NAP1L1	0.238611	0.460737	0.714	0.79	1
HLA-DMB	0.301331	-0.255998	0.529	0.512	1
ZFAND2A	0.309375	0.331956	0.773	0.821	1
MYL9	0.311647	-0.336959	0.074	0.291	1
ERO1B	0.336729	0.340804	0.443	0.528	1
HLA-DPB1	0.412521	-0.791271	0.63	0.676	1
TIMP3	0.445901	-0.327455	0.012	0.299	1
NMB	0.488193	0.28757	0.748	0.747	1
MAP3K8	0.504209	0.323062	0.698	0.832	1
RASGRP1	0.504339	0.338914	0.499	0.672	1
SAMHD1	0.514441	0.303552	0.61	0.746	1
SLC2A3	0.553554	0.622405	0.479	0.518	1
FTL	0.590944	-1.37178	0.909	0.929	1
LTB	0.626583	0.923447	0.37	0.188	1
RBM3	0.650931	0.394211	0.67	0.815	1
PDLIM2	0.678402	0.275773	0.586	0.729	1
SELENOP	0.707943	-0.737126	0.344	0.393	1
BTG2	0.710602	0.394495	0.648	0.735	1
G0S2	0.726758	-0.489129	0.304	0.316	1
STX11	0.735708	0.435646	0.487	0.542	1
MOG	0.828927	-0.312414	0.183	0.32	1
GZMM	0.874126	0.855648	0.423	0.403	1
MAG	0.880215	-0.488469	0.239	0.356	1
PHLDA1	0.88592	0.256331	0.694	0.773	1
LMNB1	0.923306	0.264006	0.594	0.663	1
DNAJB1	0.937626	0.363426	0.827	0.931	1
KLF2	0.969494	0.510114	0.575	0.783	1
TIMP1	0.986798	-1.11675	0.551	0.535	1

## Sheet: cluster_9_markers
	p_val	avg_logFC	pct.1	pct.2	p_val_adj
LCN2	1.7749e-167	1.70558	0.984	0.799	4.0947e-164
FXYD3	1.93625e-156	1.23303	0.995	0.788	4.46693e-153
KLK6	1.84565e-154	1.17428	1	0.875	4.25791e-151
LY6E	2.86209e-146	1.24548	1	0.945	6.60285e-143
WARS	1.63104e-145	0.902453	0.978	0.852	3.76281e-142
BST2	1.34127e-143	1.02891	1	0.901	3.0943e-140
S100P	1.55355e-142	1.0627	0.965	0.687	3.58405e-139
IFI27	5.29758e-139	1.04536	1	0.941	1.22215e-135
CLIC3	3.08689e-138	0.626741	0.938	0.771	7.12145e-135
S100A9	3.64206e-138	1.91816	0.965	0.811	8.40224e-135
TNFSF10	9.80903e-133	0.760184	0.959	0.825	2.26294e-129
CHI3L2	2.18194e-125	0.858252	0.94	0.683	5.03374e-122
KRT19	2.65629e-125	1.0605	1	0.925	6.12806e-122
KLK7	4.34388e-123	0.435136	0.881	0.71	1.00213e-119
CTSS	4.71689e-123	0.777241	0.995	0.884	1.08819e-119
MUC1	1.30945e-119	0.905584	0.984	0.82	3.02091e-116
CSTB	2.54876e-118	1.10439	0.997	0.912	5.87998e-115
S100A8	4.05433e-115	1.26436	0.883	0.784	9.35334e-112
HAPLN3	1.5199e-114	0.570682	0.965	0.853	3.50642e-111
S100A6	2.25896e-113	1.15943	1	0.91	5.21143e-110
SDC1	3.94466e-113	0.722901	0.981	0.806	9.10033e-110
OPTN	4.27902e-110	0.561669	0.973	0.833	9.87169e-107
IFI6	4.42188e-109	1.0257	0.992	0.883	1.02013e-105
SLPI	6.64641e-109	1.08282	0.946	0.762	1.53333e-105
ISG20	3.60429e-108	0.599059	0.989	0.838	8.3151e-105
PDZK1IP1	5.00926e-107	0.492393	0.921	0.76	1.15564e-103
KRT17	1.2559e-106	1.59185	0.949	0.789	2.89736e-103
PERP	2.30049e-104	0.861015	0.995	0.839	5.30722e-101
RHOV	2.71684e-104	0.698723	0.976	0.847	6.26775e-101
S100A14	6.73243e-104	0.704873	0.986	0.762	1.55317e-100
MX1	4.16389e-103	0.854428	0.973	0.851	9.60609e-100
GOLM1	7.80714e-103	0.481225	0.978	0.817	1.80111e-99
LGALS3BP	1.43089e-100	0.465077	0.989	0.863	3.30107e-97
KRT6B	2.07253e-99	0.861154	0.829	0.735	4.78132e-96
EPCAM	1.56978e-96	0.818124	0.995	0.867	3.62149e-93
S100A16	1.10683e-95	0.623721	0.978	0.795	2.55347e-92
GGH	2.61118e-95	0.535479	0.992	0.852	6.024e-92
MDK	6.75831e-95	0.831544	0.997	0.899	1.55914e-91
S100A7	1.31279e-94	1.58271	0.824	0.789	3.02861e-91
PCSK1N	5.70158e-94	0.552013	0.973	0.802	1.31536e-90
NDRG1	1.53643e-92	1.00884	0.967	0.805	3.54455e-89
IFITM3	5.21515e-92	0.626115	0.997	0.883	1.20314e-88
RHCG	6.03991e-92	0.322073	0.843	0.75	1.39341e-88
SULF2	6.71782e-91	0.315977	0.921	0.787	1.5498e-87
IFI35	1.42463e-89	0.340397	0.913	0.782	3.28662e-86
CYP1B1	1.48092e-89	0.428294	0.889	0.781	3.41649e-86
OAS1	7.43386e-89	0.425688	0.932	0.827	1.71499e-85
PHLDA2	7.79392e-88	0.716787	0.984	0.768	1.79806e-84
CDKN2A	1.32212e-87	0.715205	1	0.902	3.05012e-84
MGST1	5.42401e-87	0.648611	0.995	0.801	1.25132e-83
QPCT	4.29481e-85	0.324084	0.881	0.728	9.90812e-82
VTCN1	1.20689e-83	0.435672	0.867	0.737	2.78429e-80
PPIC	3.07549e-83	0.498297	0.951	0.824	7.09515e-80
SFN	1.16682e-82	0.527766	0.965	0.835	2.69184e-79
LYPD3	3.3524e-82	0.471805	0.908	0.804	7.73399e-79
NCOA7	2.36799e-81	0.75482	0.986	0.848	5.46295e-78
MGLL	7.22998e-81	0.464335	0.946	0.808	1.66796e-77
DEGS2	7.46654e-81	0.353623	0.789	0.649	1.72253e-77
GATA3	1.57383e-80	0.384634	0.954	0.787	3.63081e-77
ISG15	5.32075e-80	0.914043	0.995	0.911	1.2275e-76
TINAGL1	6.60662e-79	0.409958	0.938	0.783	1.52415e-75
PRSS22	7.8128e-79	0.456595	0.851	0.635	1.80241e-75
KRT7	2.75077e-77	0.72165	0.935	0.736	6.34602e-74
KRT8	2.57514e-76	0.684706	0.992	0.849	5.94084e-73
FBXO32	8.64376e-76	0.704959	0.954	0.777	1.99412e-72
TACSTD2	1.53539e-75	0.622476	0.932	0.641	3.54213e-72
PDLIM4	1.78595e-75	0.305874	0.851	0.695	4.12019e-72
PDXK	5.75897e-75	0.496735	0.97	0.82	1.32859e-71
CALML5	2.97596e-73	0.820303	0.973	0.848	6.86555e-70
XAF1	2.84859e-72	0.383588	0.946	0.85	6.57169e-69
CTSD	4.17963e-71	0.485052	1	0.905	9.64242e-68
CRABP2	4.34393e-71	0.61967	0.984	0.859	1.00214e-67
KRT16	6.07564e-71	0.929016	0.843	0.716	1.40165e-67
SERPINA5	2.899e-69	0.484963	0.916	0.803	6.688e-66
EFNA1	3.58259e-67	0.595276	0.957	0.694	8.26502e-64
NPDC1	3.80069e-67	0.356182	0.97	0.786	8.7682e-64
CLDN7	4.85579e-67	0.610792	0.946	0.814	1.12023e-63
EMP2	7.79201e-67	0.411073	0.962	0.783	1.79762e-63
ANXA1	3.69492e-66	0.60796	0.973	0.8	8.52419e-63
VWA1	1.84681e-65	0.259698	0.943	0.763	4.26059e-62
MSMO1	2.32987e-65	0.292117	0.881	0.7	5.37501e-62
AREG	1.7383e-64	0.490661	0.851	0.777	4.01026e-61
C3	3.12362e-64	0.411898	0.851	0.772	7.2062e-61
CD151	4.99718e-64	0.40788	0.976	0.8	1.15285e-60
TUSC3	2.27632e-63	0.267167	0.916	0.729	5.25147e-60
S100A11	3.40611e-63	0.543791	0.995	0.887	7.8579e-60
SCD	1.26464e-62	0.329219	0.946	0.795	2.91752e-59
SOX9	2.92337e-62	0.426847	0.949	0.808	6.74421e-59
IFITM1	5.06847e-62	0.335187	0.805	0.723	1.1693e-58
MCM3	1.52439e-61	0.319367	0.978	0.817	3.51677e-58
TAGLN2	1.66709e-61	0.566698	1	0.901	3.84598e-58
RARRES3	2.73437e-61	0.483381	0.911	0.817	6.30819e-58
KRT18	2.3437e-60	0.561464	0.967	0.786	5.40692e-57
SDF2L1	2.51418e-60	0.407184	0.973	0.79	5.80022e-57
CCL28	1.02897e-59	0.382703	0.753	0.656	2.37384e-56
GRN	1.29438e-59	0.321749	0.986	0.867	2.98613e-56
TTYH1	3.35932e-59	0.675133	0.992	0.916	7.74994e-56
S100A10	7.24319e-59	0.637243	0.992	0.849	1.671e-55
CAPS	2.86283e-58	0.357244	0.976	0.77	6.60454e-55
IFI44L	1.42641e-57	0.303601	0.889	0.805	3.29073e-54
CDC5L	4.76455e-57	0.399313	0.976	0.833	1.09918e-53
MESP1	1.00346e-56	0.296414	0.935	0.71	2.31499e-53
NDRG2	1.29388e-56	0.276849	0.959	0.674	2.98498e-53
TPM1	1.95529e-56	0.259523	0.889	0.635	4.51085e-53
GSTA4	3.51652e-56	0.348149	0.978	0.835	8.11262e-53
CYBA	5.99381e-56	0.424225	1	0.926	1.38277e-52
SLC16A3	1.72603e-55	0.270719	0.824	0.695	3.98195e-52
KRT15	4.08817e-55	0.334387	0.892	0.668	9.4314e-52
LGALS9	4.46913e-55	0.358703	0.919	0.832	1.03103e-51
MYC	9.23279e-55	0.536873	0.986	0.868	2.13e-51
FADS2	9.45431e-55	0.256373	0.932	0.832	2.18111e-51
PPP1R1B	1.69625e-53	0.409299	0.965	0.86	3.91325e-50
SAA1	3.76658e-53	1.14501	0.699	0.601	8.6895e-50
CD59	7.00311e-52	0.339074	0.911	0.781	1.61562e-48
RARRES1	7.71744e-52	0.96091	0.721	0.645	1.78041e-48
TUBB6	4.15966e-51	0.261601	0.976	0.846	9.59634e-48
HIST1H1C	1.16573e-50	0.387899	0.911	0.722	2.68933e-47
AKR1C3	3.30117e-50	0.373035	0.767	0.66	7.61581e-47
ID1	1.24055e-48	0.42743	0.924	0.773	2.86195e-45
TNFSF13B	3.18946e-48	0.321873	0.913	0.825	7.35808e-45
PSMD4	3.21924e-48	0.31335	0.984	0.844	7.42678e-45
BHLHE40	4.17711e-48	0.415787	0.916	0.768	9.6366e-45
HES1	4.90545e-48	0.594097	0.954	0.801	1.13169e-44
TBCC	2.366e-47	0.276753	0.951	0.831	5.45836e-44
KRT23	2.62459e-47	0.539864	0.707	0.551	6.05492e-44
ARL5B	3.70152e-47	0.317487	0.938	0.821	8.53941e-44
GPRC5A	4.32016e-47	0.356261	0.843	0.73	9.9666e-44
FOXC1	5.96563e-47	0.325184	0.981	0.859	1.37627e-43
TM4SF1	7.13868e-47	0.549967	0.908	0.765	1.64689e-43
TNFRSF12A	1.17285e-45	0.432482	0.875	0.702	2.70576e-42
C15orf48	1.44098e-45	0.32213	0.797	0.682	3.32435e-42
COL1A1	3.8116e-45	-0.515175	0.883	0.712	8.79337e-42
SELENBP1	1.14073e-44	0.397126	0.967	0.855	2.63168e-41
ECM1	1.58819e-44	0.269907	0.743	0.64	3.66395e-41
RGS16	1.37454e-43	0.274561	0.897	0.666	3.17106e-40
SERPINH1	1.13997e-42	0.259324	0.962	0.736	2.62992e-39
EGR3	1.99065e-41	0.318989	0.859	0.708	4.59243e-38
OASL	5.39943e-41	0.255386	0.846	0.745	1.24565e-37
IGLC2	2.82059e-40	-1.6742	0.634	0.785	6.50711e-37
HSPA5	5.25186e-40	0.521251	0.986	0.902	1.2116e-36
CHI3L1	6.32395e-40	0.518876	0.696	0.487	1.45894e-36
SOX4	1.15607e-39	0.295638	0.978	0.846	2.66705e-36
SAA2	1.7915e-39	0.427204	0.615	0.476	4.13298e-36
CITED4	1.3324e-38	0.353536	0.943	0.789	3.07385e-35
CD74	1.29169e-36	-0.852079	0.954	0.782	2.97993e-33
PPP1R14C	5.53059e-36	0.282517	0.772	0.637	1.27591e-32
FABP5	1.0968e-35	0.340747	0.986	0.864	2.53031e-32
MGP	1.16308e-34	0.606187	0.864	0.755	2.68324e-31
HLA-DRB1	1.73065e-34	-0.802097	0.949	0.873	3.99261e-31
IGHG1	5.50821e-34	-1.43962	0.637	0.79	1.27074e-30
NMB	5.93482e-34	0.26697	0.821	0.744	1.36916e-30
IGLC3	3.22501e-33	-2.07025	0.623	0.78	7.44011e-30
EGR4	5.94793e-33	0.297448	0.835	0.801	1.37219e-29
HLA-DRA	4.80441e-32	-1.23197	0.924	0.778	1.10838e-28
CA9	3.77837e-31	0.542098	0.672	0.565	8.71669e-28
AZGP1	1.86167e-30	0.288159	0.916	0.722	4.29487e-27
NUPR1	2.31355e-29	0.310644	0.919	0.793	5.33736e-26
ZNF331	7.43098e-29	-0.497088	0.201	0.562	1.71433e-25
WFDC2	7.76202e-28	0.314787	0.604	0.41	1.7907e-24
HSPA6	4.02238e-27	0.557754	0.954	0.849	9.27962e-24
DCN	9.63628e-26	-0.32894	0.136	0.385	2.22309e-22
ANGPTL4	1.06845e-25	0.287334	0.694	0.611	2.46491e-22
SAMSN1	1.88251e-25	-0.400721	0.241	0.519	4.34295e-22
FN1	3.87834e-25	-0.774202	0.653	0.519	8.94733e-22
FGL2	5.87143e-25	-0.291735	0.217	0.467	1.35454e-21
IGFBP3	1.78482e-23	0.474328	0.637	0.566	4.11758e-20
CNDP1	2.58363e-23	-0.378673	0.263	0.499	5.96044e-20
DUSP2	1.01889e-22	0.407141	0.943	0.845	2.35058e-19
IFIT3	8.50274e-22	0.449835	0.802	0.781	1.96158e-18
HCLS1	1.73277e-21	-0.304163	0.154	0.402	3.99749e-18
CD69	3.2245e-20	-0.334511	0.192	0.442	7.43891e-17
AIF1	5.35256e-20	-0.734626	0.141	0.364	1.23484e-16
IFIT1	7.54357e-20	0.433493	0.694	0.714	1.7403e-16
PLP1	9.16416e-20	-1.94324	0.266	0.515	2.11417e-16
IL1B	1.45928e-19	-0.869015	0.13	0.419	3.36655e-16
HLA-DQB1	1.55335e-17	-0.692367	0.862	0.831	3.58358e-14
CFD	5.41423e-16	-0.379324	0.737	0.708	1.24906e-12
FCER1G	7.98857e-16	-0.842953	0.352	0.553	1.84296e-12
IGKC	2.65238e-15	-1.70948	0.64	0.774	6.11903e-12
HLA-B	3.78511e-15	-0.643102	0.949	0.796	8.73225e-12
BGN	2.21562e-14	-0.334881	0.13	0.303	5.11143e-11
IGHA1	4.97691e-14	-0.315645	0.206	0.448	1.14817e-10
ZFAND2A	5.11395e-14	0.269605	0.919	0.816	1.17979e-10
CPM	1.37169e-13	-0.346912	0.249	0.448	3.16448e-10
GNLY	2.53958e-13	-0.274702	0.507	0.385	5.8588e-10
FCGR2A	4.31561e-13	-0.625486	0.314	0.49	9.9561e-10
SERPINE1	4.45624e-13	-0.302941	0.238	0.427	1.02805e-09
PTGDS	4.72267e-13	-0.915266	0.192	0.39	1.08952e-09
MOG	9.40966e-13	-0.292432	0.195	0.318	2.17081e-09
TF	9.53968e-13	-0.43819	0.599	0.522	2.2008e-09
C1QA	1.17721e-12	-1.84177	0.363	0.579	2.71583e-09
TIMP1	1.25334e-12	-1.10273	0.678	0.531	2.89146e-09
ACTA2	1.34952e-12	-0.499214	0.157	0.352	3.11333e-09
FILIP1L	2.13917e-12	-0.267324	0.249	0.421	4.93506e-09
CLDND1	3.40234e-12	-0.253391	0.77	0.707	7.84919e-09
APOE	4.07831e-12	-2.95346	0.864	0.792	9.40866e-09
B2M	4.28707e-12	-0.792532	0.997	0.92	9.89028e-09
AQP3	5.90096e-12	0.310399	0.593	0.539	1.36135e-08
GRASP	6.56919e-12	-0.254702	0.347	0.564	1.51551e-08
HLA-F	1.35038e-11	-0.297346	0.274	0.419	3.11534e-08
SRGN	1.4027e-11	-1.8063	0.382	0.561	3.23603e-08
CXCL3	2.15271e-11	-0.506001	0.263	0.457	4.9663e-08
LAPTM5	3.69785e-11	-1.17947	0.225	0.426	8.53093e-08
PREX1	3.8706e-11	-0.257483	0.252	0.43	8.92948e-08
CXCL8	5.59056e-11	-1.80691	0.312	0.489	1.28974e-07
TSC22D3	9.3506e-11	-0.804474	0.412	0.582	2.15718e-07
SDS	1.17534e-10	-0.25028	0.306	0.483	2.71151e-07
HLA-DMA	1.46858e-10	-0.3503	0.724	0.683	3.38801e-07
CD68	1.71128e-10	-0.527878	0.753	0.724	3.94793e-07
EREG	2.23363e-10	-0.485682	0.322	0.49	5.15299e-07
APLP1	2.55334e-10	-0.488003	0.623	0.542	5.89056e-07
ZEB2	3.10924e-10	-0.574527	0.436	0.529	7.17302e-07
HLA-DPA1	3.41382e-10	-1.44237	0.81	0.799	7.87568e-07
CCDC88A	4.81279e-10	-0.356514	0.363	0.505	1.11031e-06
CCL3L1	5.82171e-10	-2.27243	0.588	0.729	1.34307e-06
CLEC2B	6.81585e-10	-0.331499	0.301	0.503	1.57242e-06
HLA-A	7.68539e-10	-0.867109	0.962	0.833	1.77302e-06
HTRA1	1.31731e-09	-0.277033	0.407	0.534	3.03903e-06
GPM6B	4.61699e-09	-0.436678	0.688	0.597	1.06514e-05
NKX6-2	4.78471e-09	-0.268357	0.07	0.216	1.10383e-05
ITGAX	7.43822e-09	-0.265005	0.168	0.405	1.716e-05
CLDN11	7.93317e-09	-0.378617	0.209	0.342	1.83018e-05
COL4A1	1.19223e-08	-0.465686	0.512	0.385	2.75047e-05
NRP2	1.29266e-08	-0.273913	0.298	0.506	2.98218e-05
VWF	1.62325e-08	-0.25328	0.496	0.378	3.74484e-05
TCF4	1.67661e-08	-0.283052	0.187	0.391	3.86794e-05
MS4A4A	3.99612e-08	-0.316521	0.206	0.336	9.21905e-05
ABL2	4.18366e-08	-0.256071	0.767	0.733	9.6517e-05
A2M	5.46084e-08	-0.29144	0.607	0.514	0.000125982
FGFR2	8.54474e-08	-0.250509	0.23	0.319	0.000197127
AC007952.4	1.3056e-07	-0.309632	0.447	0.647	0.000301201
CXCL2	1.44157e-07	-0.540627	0.344	0.505	0.000332571
FCGR3A	1.51061e-07	-0.606396	0.173	0.39	0.000348499
RGS1	2.44655e-07	-0.947034	0.393	0.559	0.000564419
IER3	3.17351e-07	-0.39056	0.859	0.71	0.00073213
OTUD1	7.0485e-07	-0.363475	0.753	0.662	0.00162609
SPARC	1.15794e-06	-0.833032	0.247	0.396	0.00267137
SPP1	1.68816e-06	-1.14497	0.217	0.385	0.00389459
HLA-DPB1	2.68183e-06	-1.26635	0.732	0.671	0.00618698
ACP5	3.98596e-06	-0.356037	0.599	0.521	0.00919561
CCL4L2	4.79087e-06	-1.98422	0.588	0.694	0.0110525
CD163	5.49577e-06	-0.533032	0.341	0.479	0.0126787
SGK1	5.57273e-06	-0.480298	0.864	0.78	0.0128563
RGCC	9.24341e-06	-0.406795	0.854	0.818	0.0213245
NFKBIA	6.72395e-05	-0.636318	0.943	0.859	0.155122
CCL3	7.99052e-05	-1.98647	0.355	0.498	0.184341
IL7R	8.3549e-05	-0.310234	0.358	0.469	0.192747
CENPF	9.17415e-05	-0.446287	0.659	0.772	0.211648
THBS1	0.000140183	-0.340567	0.371	0.466	0.323401
OLR1	0.00022081	-0.447005	0.35	0.448	0.509409
CD53	0.000257261	-0.341215	0.157	0.359	0.593502
TYROBP	0.000320294	-1.16922	0.241	0.427	0.738918
TUBA1A	0.000441445	-0.45402	0.68	0.597	1
CYTOR	0.000782175	-0.260069	0.732	0.667	1
CXCR4	0.000831078	-0.616141	0.304	0.388	1
TGFB1	0.000867955	-0.31064	0.672	0.683	1
CXCL13	0.000978005	-0.283561	0.461	0.541	1
CST3	0.00101479	-1.44562	0.355	0.45	1
KCNQ1OT1	0.00138823	-0.413112	0.214	0.313	1
SLC2A3	0.00236668	-0.312405	0.45	0.518	1
CD37	0.00240875	-0.370345	0.463	0.524	1
PPP1R14A	0.00303422	-0.489504	0.724	0.714	1
BCL2A1	0.00320649	-0.5454	0.634	0.584	1
C1QB	0.00335991	-1.87275	0.425	0.525	1
CRYAB	0.00352053	-0.378888	0.537	0.508	1
HCST	0.00370085	-0.283584	0.477	0.635	1
TNF	0.00484279	-0.273213	0.306	0.379	1
SPARCL1	0.00507469	-0.262884	0.36	0.467	1
MAFB	0.00569379	-0.359249	0.756	0.683	1
C5AR1	0.00602584	-0.303889	0.504	0.468	1
COL1A2	0.00766316	-0.520991	0.222	0.278	1
THY1	0.00939056	-0.342153	0.404	0.369	1
FEZ1	0.0100558	-0.28205	0.306	0.351	1
COL3A1	0.013487	-0.388117	0.108	0.218	1
HLA-DMB	0.0137007	-0.314361	0.442	0.516	1
HLA-DQA1	0.0165302	-1.13633	0.702	0.778	1
CD83	0.0187992	-0.664169	0.659	0.735	1
FTL	0.0216708	-1.66828	0.981	0.926	1
ITGB2	0.0224446	-0.478396	0.656	0.625	1
IGFBP7	0.0226511	-1.19219	0.366	0.361	1
ATP2B1-AS1	0.0229172	-0.377556	0.564	0.523	1
BASP1	0.0272871	-0.260887	0.612	0.618	1
PMP22	0.0306133	-0.25413	0.577	0.498	1
SELENOP	0.0310148	-0.616467	0.453	0.389	1
HAPLN2	0.0316886	-0.310962	0.35	0.316	1
COL4A2	0.0331957	-0.309201	0.444	0.402	1
GADD45A	0.0443958	-0.388152	0.558	0.599	1
MBP	0.0479882	-0.901216	0.612	0.6	1
ID2	0.0562292	-0.64596	0.74	0.707	1
GPNMB	0.0577817	-0.509881	0.553	0.537	1
CCL4	0.06755	-1.78087	0.312	0.42	1
EMP3	0.0854709	-0.456335	0.512	0.561	1
TIMP3	0.0854862	-0.330171	0.244	0.287	1
HMGB2	0.0954734	-0.458448	0.767	0.773	1
MAP1B	0.0986955	-0.396216	0.314	0.292	1
CCL18	0.102861	-0.26243	0.553	0.564	1
MAG	0.108513	-0.498556	0.317	0.352	1
LCP2	0.111117	-0.250461	0.339	0.446	1
PLEK	0.13737	-0.495837	0.477	0.456	1
BIRC5	0.172487	-0.251808	0.691	0.793	1
CALD1	0.184658	-0.442172	0.485	0.481	1
PTPRC	0.188938	-0.293789	0.493	0.461	1
ACSL1	0.193563	-0.302248	0.309	0.374	1
GMFG	0.193687	-0.270884	0.369	0.446	1
NKG7	0.202906	-0.287353	0.125	0.277	1
HMOX1	0.204403	-0.621048	0.583	0.633	1
FCGRT	0.231916	-0.544775	0.42	0.45	1
APOC1	0.288007	-1.43306	0.577	0.615	1
MT2A	0.289092	-0.719701	0.547	0.519	1
C1orf162	0.289939	-0.281858	0.211	0.356	1
S100B	0.294356	-0.509096	0.442	0.496	1
TNFAIP3	0.324059	-0.509171	0.678	0.699	1
VSIG4	0.331984	-0.553613	0.209	0.32	1
LYZ	0.3367	-1.19835	0.309	0.385	1
PMAIP1	0.349722	-0.45795	0.672	0.779	1
RNASE1	0.367489	-0.60321	0.442	0.417	1
UBE2C	0.429782	-0.306768	0.696	0.783	1
TAGLN	0.430683	-0.655988	0.385	0.459	1
MS4A7	0.465424	-0.477831	0.388	0.444	1
GPR183	0.503658	-0.505625	0.287	0.372	1
GADD45G	0.511914	-0.279091	0.775	0.785	1
TREM2	0.563669	-0.289662	0.236	0.284	1
G0S2	0.58815	-0.340543	0.192	0.32	1
HIST1H4C	0.596785	-0.271146	0.626	0.677	1
C1QC	0.643056	-1.25689	0.344	0.423	1
S100A4	0.64533	-0.553899	0.477	0.503	1
NDUFA4L2	0.661766	-0.266557	0.271	0.292	1
VIM	0.721231	-1.09917	0.772	0.719	1
DOK2	0.753646	-0.262423	0.358	0.392	1
MS4A6A	0.819938	-0.443719	0.279	0.379	1
DUSP6	0.829128	-0.279019	0.333	0.334	1
RGS2	0.835732	-0.431769	0.691	0.715	1
TOP2A	0.911487	-0.281603	0.669	0.734	1
PTTG1	0.942543	-0.263731	0.767	0.787	1
COL18A1	0.944727	-0.271307	0.558	0.609	1

[truncated: 7 more sheets: cluster_10_markers, cluster_11_markers, cluster_12_markers, cluster_13_markers, cluster_14_markers, cluster_15_markers, cluster_16_markers]
