# Supplementary material for: Single-cell sequencing reveals the landscape of the human brain metastatic microenvironment
Source: Commun Biol. 2023 Jul 21;6:760. doi: 10.1038/s42003-023-05124-2 (PMC10362065; doi:10.1038/s42003-023-05124-2)
Supplement: Supplementary file 4 — Supplementary Data 2 [file 42003_2023_5124_MOESM4_ESM.xlsx]

## Sheet: source data_Fig.1e
SampleID	Type	Percentage
BRBMET2	Fibroblast	0.00952381
BRBMET3	Fibroblast	0.070688
BRBMET87	Fibroblast	0.0130293
LUBMET1	Fibroblast	0.0335463
LUBMET7	Fibroblast	0.0119732
BRBMET2	Endothelial	0.01
BRBMET3	Endothelial	0.0480679
BRBMET87	Endothelial	0.00651466
LUBMET1	Endothelial	0.0207668
LUBMET7	Endothelial	0.00622605
BRBMET2	Tumor	0.44381
BRBMET3	Tumor	0.354383
BRBMET87	Tumor	0.660307
LUBMET1	Tumor	0.0974441
LUBMET7	Tumor	0.568966
BRBMET2	Myeloid	0.150952
BRBMET3	Myeloid	0.336004
BRBMET87	Myeloid	0.147045
LUBMET1	Myeloid	0.346645
LUBMET7	Myeloid	0.154693
BRBMET2	NSC	0.301429
BRBMET3	NSC	0.111216
BRBMET87	NSC	0.0958585
LUBMET1	NSC	0.0255591
LUBMET7	NSC	0.159962
BRBMET2	oligo	0.0261905
BRBMET3	oligo	0.031574
BRBMET87	oligo	0.0255933
LUBMET1	oligo	0.383387
LUBMET7	oligo	0.0454981
BRBMET2	T-cell	0.0580952
BRBMET3	T-cell	0.0480679
BRBMET87	T-cell	0.0516519
LUBMET1	T-cell	0.0926518
LUBMET7	T-cell	0.052682

## Sheet: source data_Fig.2b
Cell type	Outgoing interaction strength	Incoming interaction strength	Count
Tumor	0.000196024	0.000383668	458
Fibroblast	0.00181525	0.000759979	701
Endothelial	0.000312328	0.000470555	581
Myeloid	4.11728e-05	0.000411198	197
NSC	0.000424073	0.000659253	488
oligo	0.000213119	0.000206924	312
T-cell	3.21509e-06	0.000113607	83
Unknown	0	0	0

## Sheet: source data_Fig.2c
Cell type	Outgoing signaling patterns	Incoming signaling patterns
Tumor	0.000196024	0.000383668
Fibroblast	0.00181525	0.000759979
Endothelial	0.000312328	0.000470555
Myeloid	4.11728e-05	0.000411198
NSC	0.000424073	0.000659253
oligo	0.000213119	0.000206924
T-cell	3.21509e-06	0.000113607
Unknown	0	0

## Sheet: source data_Fig.2e
Cell type	Row Bar	Column Bar
Tumor	0.000196024	0.000383668
Fibroblast	0.00181525	0.000759979
Endothelial	0.000312328	0.000470555
Myeloid	4.11728e-05	0.000411198
NSC	0.000424073	0.000659253
oligo	0.000213119	0.000206924
T-cell	3.21509e-06	0.000113607
Unknown	0	0

## Sheet: source data_Fig.3b
Cell type	COL1A1 & COL1A2	SLC1A2 & SLC1A3	OLFML3 & TMEM119 & ABI3	IGFBP2
T-cell	0	0	1.89505	0
Epithelial	0.69769	0.408496	0	0
Epithelial	0	0	0	0
Epithelial	0	0	0	0
Epithelial	0.884143	0	0	0
Myeloid	0	1.46397	1.58364	0
Myeloid	0	0	0	0
Epithelial	0.562519	0	0	0
Unknown	0	0	0	0
Epithelial	0	0	0	0
Unknown	0	0	0	0
Endo2	0	0	0	0
Unknown	0	0	0	0
Epithelial	0	0	0	0
NSC	0.562481	0	0	0
Unknown	0	0	0	0
Epithelial	0.94534	0	0	0
Unknown	0	0	0	0
NSC	0.338143	0	0	0
NSC	0.449684	0	0	0.0904219
Epithelial	0.574335	0	0	0
Myeloid	0	0	0	0
NSC	0.178657	0	0	0
Epithelial	0.323564	0.323564	0.443431	0
Epithelial	0	0	0	0
Epithelial	0	0	0	0
Unknown	0	0	0	0
Epithelial	0.243164	0	0	0
Unknown	0	0	0	0
Unknown	0	0	0	0
Unknown	0	0	0	0
Unknown	0	0	0	0
Unknown	0	0	0	0
T-cell	0	0	0	0
Epithelial	0.326796	0	0	0
NSC	0.723426	0	0	0.11149
Epithelial	0	0	0	0
Epithelial	0.384186	0.247681	0.0895517	0
T-cell	0	0	0	0
Unknown	0.454619	0	0	0
Myeloid	0	0	0	0
Epithelial	0	0	0	0
Epithelial	0	0	0	0
Epithelial	0.498421	0	0	0
Epithelial	0.166133	0	0	0
Epithelial	0	0	0	0
Epithelial	0	0	0	2.54114
Epithelial	0.412948	0.120284	0	0
Unknown	0	0	0	0
Epithelial	0	0	0	0
Myeloid	0	0	0	0
NSC	0.945237	0	0	0
Epithelial	0	0	0	0
Epithelial	0.201617	0	0	0
oligo	0	0	0.695304	0
Epithelial	0	0	0	0
Epithelial	0	0	0	0
Epithelial	0	0	0	0
Epithelial	0.245588	0.245588	0	0
NSC	0.353645	0	0	0
Myeloid	0	1.19313	1.76661	0
Epithelial	0	0	0.207732	0
Epithelial	0.557481	0	0	0
Myeloid	0	0.693898	0.693898	0
T-cell	0	0	0	0
Epithelial	0.564638	0	0	0
T-cell	0	0	0	0
Epithelial	0	0.298592	0	0
Epithelial	0	0.189041	0	0
Unknown	0	0	0	0
Epithelial	0	0	0	0
Myeloid	0	0	0	0
Unknown	0	0	0	0
Unknown	0	0	0	0
Unknown	0	0	0	0
Epithelial	0	0	0	0
Epithelial	0.532413	0	0	0
Myeloid	0	0	0.741044	0
Epithelial	0.26733	0	0.0428504	0
Unknown	0	0	0	0
Epithelial	0.344238	0	0.186859	0.59984
Unknown	0	0	0	0
NSC	0.354757	0	0.132733	0
Epithelial	1.24285	0	0	0
Unknown	0	0	0	0
Epithelial	0.320568	0	0	0
Myeloid	0	0.659664	0	0
Epithelial	0.416115	0	0.0982259	0
Epithelial	0.373504	0	0	0
Epithelial	0.550331	0	0	0
Unknown	0	0	0	0
Epithelial	0.207261	0	0.10899	0
Epithelial	0	0	0	0
Epithelial	0	0	0	0
Unknown	0	0	0	0
Epithelial	0.659538	0	0	0
Myeloid	0	0	0	0
Epithelial	0	0	0	0
Unknown	0	0	0	0
Epithelial	0.947182	0	0	0
Epithelial	0	0	0	0
Epithelial	0	0	0	0
Unknown	0	0	0	0
Myeloid	0	0.939462	0	0
NSC	0	0	0	0.566626
Endo1	3.50305	0	0	1.43811
Unknown	0	0	0	0
Epithelial	0.195399	0.0694627	0	0
Epithelial	0	0	0	0
Unknown	0	0	0	0
Epithelial	0.445283	0	0	0
Epithelial	0.570225	0.0819553	0.0819553	0
Epithelial	0	0	0	0
T-cell	0	0	0	2.87799
Epithelial	0.395107	0	0	0
Myeloid	0	0	0	0
NSC	0.73565	0	0	0
Epithelial	0.523878	0	0	0
NSC	0.399489	0	0	0
Epithelial	0.510284	0	0	0
Epithelial	0.581649	0	0	0
Epithelial	0.27566	0	0	0
Epithelial	0.261724	0	0.1394	0.370703
Epithelial	0	0	0	0
Epithelial	0	0	0	0
Epithelial	0	0	0	0
Epithelial	0	0	0	0
Epithelial	0.43448	0.176618	0.458359	0.279115
Unknown	0	0	0	0
Epithelial	0	0	0	0
Unknown	0	0	0	0
Unknown	0	0	0	0
Epithelial	0	0	0	0
Unknown	0	0	0	0
Unknown	0	0	0	0
Myeloid	0	0	0	0
Epithelial	0.166458	0	0	0
Unknown	0	0	0	0
Unknown	0	0	0	0
Myeloid	0	0	0	0
Epithelial	0	0	0	0
Unknown	0	0	0	0
Epithelial	0	0	0	0
oligo	0.407295	0.372758	0	0
Epithelial	0	0	0	0
Myeloid	0	0	0.65764	0
Epithelial	0	0	0	0
Unknown	0	0	0	0
Epithelial	0.560045	0	0	0
T-cell	0	0	0	0
Myeloid	0	0	0	0
Epithelial	0.858814	0	0	0
Myeloid	0	0	0	0
Epithelial	0	0	0	0
Epithelial	0.198958	0.257357	0	0
Epithelial	0.422603	0	0	0
Unknown	0	0	0	0
Unknown	0	0	0	0
NSC	0.257505	0	0	0.137018
Unknown	0	0	0	0
Epithelial	0.763395	0	0	0.11981
T-cell	0	0	1.85851	0
Myeloid	0	0	0	0
Unknown	0	0	0	0
Unknown	0	0	0	0
NSC	0	0	0	0
Unknown	0	0	0	0
Unknown	0	0	0	0
Epithelial	0.344609	0	0.187076	0.600415
NSC	0	0	0	0
Epithelial	0.273141	0	0	0
Epithelial	0	0	0	0
Epithelial	0	0.277469	0	0
Epithelial	0	0	0	0
Unknown	0	0	0	0
Epithelial	0	0	0	0
Epithelial	0	0	0	0
NSC	0.284447	0	0	0.123642
Unknown	0	0	0	0
Epithelial	0.268699	0	0	0
T-cell	0	0	0	0
Epithelial	0.688835	0	0	0
Epithelial	0.22253	0	0	0
Myeloid	0	0	0.576426	0
Unknown	0	0	0	0
Myeloid	0	0	3.10783	0
Epithelial	0.197968	0	0	0
Epithelial	0	0	0	0
NSC	0.551703	0	0	0
oligo	0.23333	0.422386	0	0
Epithelial	0	0	0	0
Epithelial	0.187241	0	0	0
Epithelial	0	0	0	0
Epithelial	0	0	0	0
Unknown	0	0	0	0
Epithelial	0	0	0	0
T-cell	0	0	0	0
NSC	0.431537	0	0	0
Unknown	0.483283	0	0	0
NSC	1.15965	0	0	0
Myeloid	0	1.07146	0.989243	0
Unknown	0	0	0	0
Unknown	0	0	0	0
NSC	0.581666	0.106805	0	0
NSC	0.524919	0	0	0
Unknown	0	0	0	0
Unknown	0	0	0	0
Epithelial	0	0	0	0
oligo	0	0	0	0
Unknown	0	0	0	0
Epithelial	0.594305	0	0	0
Epithelial	0.402635	0	0	0
Myeloid	0	1.35764	0.455778	0
Myeloid	0	0.964161	0.964161	0
Unknown	0	0	0	0
Unknown	0	0	0	0
Myeloid	0	0	0	0
Epithelial	0	0	0	0
Myeloid	0	0	0	0
Epithelial	0	0	0	0
Unknown	0	0	0	0
Unknown	0	0	0	0
T-cell	1.76558	0	0	0
Unknown	0	0	0	0
Epithelial	0.703119	0	0	0.120008
Unknown	0	0	0	0
Epithelial	0	0	0	0
T-cell	0	0	1.24796	2.76628
Epithelial	0.544151	0	0	0
Unknown	1.2853	0	0	0
Epithelial	0.557553	0	0	0
Epithelial	0	0	0	0
Unknown	0	0	0	0
Epithelial	1.04955	0.261986	0	0
Epithelial	0.280326	0	0	0
Epithelial	0	0.249957	0	0
NSC	0.774549	0	0	0
Epithelial	0.761653	0	0	0
Epithelial	0	0	0	0
Unknown	0	0	0	0
Unknown	0	0	0	0
Epithelial	0.314736	0	0	0
T-cell	0	0	0	0
Epithelial	1.50904	0	0	0
Unknown	0	0	0	0
NSC	0.646828	0.153029	0	0
Unknown	0	0	0	0
NSC	0	0	0	0
Myeloid	0	0	0	0
Myeloid	0	0.977715	0.880109	0
Unknown	0	0	0	0
Unknown	0	0	0	0
Epithelial	0.181896	0	0	0
NSC	0.0885699	0.169929	0.0885699	0
Myeloid	0	0.835216	0.835216	0
Myeloid	0	0.947317	0	0
Unknown	0	0	0	0
Myeloid	0	0.249656	0.249656	0
Unknown	0	0	0	0
Unknown	0	0	0	0
Unknown	0	0	0	0
Myeloid	0	0.981872	1.58877	0
NSC	0	0	0	0
Myeloid	0	1.00438	0.76708	0
NSC	0	0	0	0
Epithelial	0.244658	0	0	0.44107
Epithelial	0	0	0	0
Epithelial	0.666374	0	0.146574	0
Endo1	8.49838	0	0	2.82796
NSC	0.154628	0	0	0
T-cell	0	0	0	0
Epithelial	0.490698	0	0	0
oligo	0.45599	0	0	0
Epithelial	0.966995	0	0	0
Myeloid	0	0.422757	1.30077	0
Myeloid	0	1.56399	1.56399	0
Epithelial	0.225677	0	0	0
Myeloid	0	0	0	0
Unknown	0	0	0	0
Unknown	0	0	0	0
Unknown	0	0	0	0
Epithelial	0	0	0	0
NSC	0	0	0	0
Unknown	0	0	0	0
Myeloid	0	0	0	0
oligo	0	0	0.370717	1.02786
Unknown	0	0	0	0
Epithelial	1.0739	0	0	1.91403
T-cell	0	0	0	0
Epithelial	1.28907	0	0	0
Myeloid	0	0.821442	1.34653	0
Unknown	0	0	0	0
Epithelial	0.428014	0.304641	0	0
Epithelial	0.464725	0.367197	0	0.137929
Epithelial	0.189902	0	0	0
NSC	0.171665	0	0	0
Epithelial	0.512844	0	0	0
Epithelial	0	0	0	0
Epithelial	0	0	0	0
Epithelial	0.336758	0	0	0
Epithelial	0.307249	0	0	0
Epithelial	0.680267	0	0	0
Epithelial	3.06054	0	0	0
Unknown	0	0	0	0
Unknown	0	0	0	0
Epithelial	0	0	0	0.145317
Epithelial	0.30409	0	0	0
Epithelial	0.231372	0	0	0
Epithelial	0.317526	0	0	0
T-cell	0	0	0	0
Unknown	0	0	0	0
Epithelial	0	0	0	0
T-cell	0	0	0	0
Epithelial	0.204891	0	0	0
Epithelial	0	0	0	0
T-cell	0	0	0	0
Epithelial	0	0	0	0
Epithelial	0.637596	0	0	0
Unknown	0	0	0	0
Epithelial	0	0	0	0
T-cell	0	0	0	0
Epithelial	0	0	0	0
Unknown	0	0	0	0
Unknown	1.11199	0	0	0
Epithelial	0.457848	0.361515	0	0
Epithelial	0	0	0	0
Epithelial	0	0	0	0
Unknown	0	0	0	0
Unknown	0	0	0	0
Epithelial	0	0	0	0
Endo2	0	0	0	0
Unknown	0	0	0	0
Unknown	0	0	0	0
NSC	0.311651	0	0	0.167917
Unknown	0	0	0	0
NSC	0.60577	0	0	0
Unknown	0	0	0	0
Myeloid	0	0.447501	0	0
Epithelial	0.571483	0	0	0
Unknown	0	0	0	0
Epithelial	0.211511	0.211511	0	0
oligo	0.396647	0	0.217862	0
Epithelial	0	0	0	0
Epithelial	0.348442	0	0	0.189321
Unknown	0	0	0	0
Epithelial	0	0	0	0
Epithelial	0	0	0	0
Myeloid	0.876991	0	0	0
Epithelial	0.722159	0	0	0
Epithelial	0.164426	0.0855888	0	0
Epithelial	0.523468	0	0.243063	0.243063
Epithelial	0	0.637765	0	0
Epithelial	0	0	0	0.521976
Epithelial	0.625315	0.0921572	0	0
Epithelial	0.379339	0	0	0
Unknown	0	0	0	0
Epithelial	0.745514	0	0	0
Myeloid	0	0.482308	0.482308	0
Epithelial	0	0	0	0
Endo1	7.24469	0	1.2411	2.70382
Unknown	0	0	0	0
T-cell	0	0	0	0
Epithelial	0.81025	0	0	0
NSC	0.524628	0	0	0
oligo	0.694634	0	0	0
Unknown	0	0	0	0
NSC	0.758818	0	0	0
Epithelial	0	0	0	0
Unknown	0	0	0	0
Epithelial	0	0	0	0
Unknown	0	0	0	0
Epithelial	0	0	0	0
Endo1	6.76549	0	0.439543	2.4413
NSC	0.289658	0	0	0.15528
Myeloid	0	0.456647	1.46326	0
Epithelial	0.37287	0	0	0
Epithelial	0.368081	0	0	0
Epithelial	0	0	0	0
Unknown	0	0	0	0
T-cell	0	0	0	0
Unknown	0	0	0	0
NSC	0.22252	0	0	0
Epithelial	0.73952	0	0	0
Epithelial	0	0	0	0
Epithelial	0.234427	0.168795	0.715997	0
Epithelial	0.489145	0	0.0999843	0
Endo1	3.04262	0	0	3.71162
Epithelial	0.48919	0	0	0
Myeloid	0	0	0	0
oligo	0.396323	0	0	0
Endo1	5.61748	0	2.45049	3.00766
T-cell	0	0	1.77285	0
Epithelial	0.0999613	0.0999613	0.0999613	0.0999613
Epithelial	1.44939	0.596156	0	0
Epithelial	0	0	0.494073	0
NSC	0.626136	0	0	0
Epithelial	0	0	0	0
Unknown	0	0	0	0
Myeloid	0	0	0	0
Unknown	0	0	0	0
Epithelial	0.773893	0	0	0.136298
Myeloid	0	0	0.646324	0
Unknown	0	0	0	0
NSC	0.700852	0	0	0
oligo	0	0	0	0
Epithelial	0	0	0	0
Epithelial	0	0	0	0
Myeloid	0	0	0	0
Epithelial	0	0	0	0
Epithelial	0.394216	0	0	0
Epithelial	0	0	0	0
T-cell	0	0	0	1.66408
Epithelial	0	0	0	0
Epithelial	0.443399	0	0	0.316267
Unknown	0	0	0	0
Epithelial	1.35332	0	0	0
Epithelial	0	0.258305	0	0
Epithelial	0.266638	0.266638	0	0
Unknown	0	0	0	0
Endo2	0	0	1.01723	2.59217
Epithelial	0	0	0	0
Unknown	0	0	0	0
Epithelial	0.454542	0.175479	0	0
Unknown	0	0	0	0
Unknown	0	0	0	0
Epithelial	0.746864	0	0	0
Endo1	1.5548	0	0	2.13633
Epithelial	0.472625	0.114078	0.114078	0
Unknown	0	0	0	0
Myeloid	0	0	0	0
Epithelial	0	0.24049	0.24049	0
Myeloid	0	0	0	0
Unknown	0	0	0	0
NSC	0	0	0	0
Epithelial	0	0	0	0
Epithelial	0	0	0	0
Unknown	0	0	0	0
Epithelial	0.383382	0	0	0
NSC	0.909018	0	0	0
T-cell	0	0	0	0
Epithelial	0	0	0	0
oligo	2.05128	0	0	0
Myeloid	0	0.549005	2.43991	0
Epithelial	0.311855	0	0	0
Unknown	0	0	0	0
Epithelial	0	0	0	0
Unknown	0	0	0	0
oligo	0	1.77042	0	0
Epithelial	0	0	0	0
Unknown	0	0	0	0
Myeloid	0	0.835882	1.59342	0
Epithelial	0	0	0	0.40004
Epithelial	1.62476	0	0	0
Myeloid	0.384058	0.877422	0.660862	0
Epithelial	0.156134	0	0.0811113	0.0811113
Epithelial	0.126011	0	0	0
Epithelial	0	0	0	0
Unknown	0	0	0	0
Epithelial	0.234774	0.0845319	0	0
NSC	0	0	0	1.97796
Myeloid	0	0.986806	0	0
T-cell	0	0	1.04617	3.05936
Unknown	0	0	0	0
Epithelial	0.247359	0	0	0
Epithelial	0.285934	0	0	0.104662
Myeloid	0	1.00974	1.00974	0
Epithelial	0.465033	0	0	0
Epithelial	0	0	0	0
Unknown	0	0	0	0
Unknown	0	0	0	0
NSC	0.36022	0.0697818	0	0
Epithelial	0	0	0	0
Epithelial	0	0	0	0
NSC	0.27842	0	0	0
Epithelial	0.424643	0	0	0
T-cell	0	0	0	0
Unknown	0	0	0	0
oligo	0.465672	0	0	0
Epithelial	0.596523	0	0.185607	0
T-cell	0	0	0	0
T-cell	0	0	0	0
Epithelial	0.423639	0	0	0
Unknown	0	0	0	0
Epithelial	0.659439	0	0	0
Epithelial	0.272667	0	0	0
Unknown	0	0	0	0
Unknown	0	0	0	0
Epithelial	0.181594	0.0949137	0.0949137	0
Unknown	0	0	0	0
Unknown	1.0388	0	0	0
Myeloid	0	1.12432	0	0
Epithelial	1.09181	0	0	0
Unknown	0	0	0	0
Unknown	0	0	0	0
Unknown	0	0	0	0
Myeloid	0	0	1.66843	0
Unknown	0	0	0	0
Unknown	0	0	0	0
Epithelial	0	1.341	0	0
Epithelial	0.601573	0	0	0.402121
Unknown	0	0	0	0
Endo1	8.2837	0	1.54267	2.4392
Epithelial	0.492892	0	0	0
Epithelial	0	0	0	0
NSC	0.38083	0	0	0.48119
Epithelial	0	0	0	0
Epithelial	0.165297	0	0	0
oligo	0.120243	0.120243	0	0
Epithelial	0.086524	0	0	0
Epithelial	0.561416	0	0	0
Unknown	0	0	0	0
Unknown	0	0	0	0
Unknown	0	0	0	0
Epithelial	0	0	0	0
Unknown	0	0	0	0
NSC	0.320758	0	0	0
Endo1	7.82764	0	0	2.94909
Epithelial	0.183628	0	0	0
Epithelial	0.36819	0	0	0.36819
Unknown	0	0	0	0
Unknown	0	0	0	0
Epithelial	0.48036	0	0	0
Epithelial	0	0	0.331763	0
Epithelial	0.742208	0	0	0
Unknown	0	0	0	0
Epithelial	0.304852	0	0	0
Unknown	0	0	0	0
oligo	0	0	0	0
Epithelial	0.522372	0	0	0
Myeloid	0	0	0	0
Epithelial	0.561513	0	0	0
Myeloid	0	1.03264	0	0
Unknown	0	0	0	0
Unknown	0	0	0	0
Epithelial	0	0	0	0.475829
Unknown	0	0	0	0
NSC	0.350974	0	0	0.190807
NSC	0.672318	0	0	0.242111
Epithelial	0	0	0	0
Myeloid	0	0.649935	0	0
Epithelial	0	0	0	0
Epithelial	0.171223	0	0	0
Epithelial	1.44927	0	0	0
Epithelial	0	0	0	0
Unknown	0	0	0	0
Myeloid	0	0	0	0
T-cell	0	0	0	0
Epithelial	0	0	0	0
Epithelial	0	0	0	0
Epithelial	0	0	0	0
NSC	0	0	0.109663	0
Epithelial	0.60927	0	0.0805738	0
Unknown	0	0	0	0
Epithelial	0	0	0	0
Unknown	0	0	0	0
Epithelial	0.384182	0	0	0
NSC	0.834082	0	0	0.150863
Epithelial	0.781379	0	0	0
Unknown	0	0	0	0
Epithelial	0	0	0	0
Epithelial	0	0	0	0
T-cell	0	0	0	0
Epithelial	1.5048	0	0	0
Unknown	0.619461	0	0	0
Unknown	0	0	0	0
Epithelial	0	0	0	0
Unknown	0	0	0	0
Epithelial	0	0	0	0
Myeloid	0	0.399432	1.70626	0
Epithelial	0.230809	0	0	0.230809
Epithelial	0	0	0	0
Myeloid	0	0.924529	0	0
Epithelial	0	0	0	0
NSC	0.649425	0	0	0.26606
Unknown	0	0	0	0
Unknown	0	0	0	0
Epithelial	0.520309	0	0	0
NSC	0.212853	0	0	0
Myeloid	0	0	0	0
NSC	0.397606	0.218435	0	0
Epithelial	0	0	0	0
Epithelial	0	0	0	0
Epithelial	0.15364	0	0	0
Unknown	0	0	0	0
Epithelial	0	0	0	0
Myeloid	0	0.520337	1.04067	0
Unknown	0	0	0	0
NSC	0.697188	0	0.155307	0.155307
Unknown	0	0	0	0
Unknown	0	0	0	0
Myeloid	0	0	0	0
Epithelial	0.318594	0	0	0.318594
Epithelial	0	0	0	0
Unknown	0	0	0	0
Epithelial	0.694538	0	0.694538	0
Unknown	0	0	0	0
NSC	0	0.136226	0	0
Epithelial	0.468907	0	0	0
Epithelial	0.340357	0	0	0
Epithelial	0.0553805	0	0.0553805	0.0553805
Epithelial	0	0	0	0
Epithelial	0	0	0	0
Epithelial	0.466929	0	0	0
Unknown	0	0	0	0
Unknown	0	0	0	0
Unknown	0	0	0	0
Unknown	0	0	0	0
Epithelial	0	0	0	0
Epithelial	0	0	0	0
Epithelial	0.588107	0	0	0
Epithelial	0.222804	0	0	0
Unknown	0	0	0	0
Unknown	0	0	0	0
Myeloid	0	0	0	0
Epithelial	0.194223	0	0	0
Epithelial	0	0	0	0
Unknown	0	0	0	0
Myeloid	0	0	0.823135	0
Epithelial	0	0	0	0
Unknown	0	0	0	0
Epithelial	0	0	0	0
Myeloid	0	1.0113	0	0
Epithelial	0	0	0	0
Epithelial	0	0	0	0
Myeloid	0	0	0	0
Unknown	0	0	0	0
Unknown	0.747565	0	0	0
Epithelial	0	0	0	0
Unknown	0	0	0	0
Epithelial	0	0	0	0
Epithelial	0	0	0	0
Unknown	0	0	0	0
Epithelial	0	0	0	0
T-cell	0	0	0	0
Epithelial	0.381021	0	0	0
Unknown	0	0	0	0
NSC	0.401297	0	0	0
Epithelial	0	0	0	0
Myeloid	0.331197	0	0	0
Unknown	0	0	0	0
Myeloid	0	1.18468	0	0
NSC	0.308659	0	0	0
Unknown	0	0	0	0
Unknown	0	0	0	0
Unknown	0	0	0	0
Epithelial	0	0	0	0
Myeloid	0	1.10466	0.842589	0
Epithelial	0.394212	0	0	0
Epithelial	0.750962	0	0	0
Myeloid	0	0	0	0
Unknown	0	0	0	0
NSC	0.266819	0.0970675	0	0
T-cell	0	0	0	0
Unknown	0	0	0	0
Unknown	0	0	0	0
Epithelial	0	0	0	0
Unknown	0	0	0	0
Epithelial	0.326008	0.120867	0	0.120867
Epithelial	0	0	0	0
Unknown	0	0	0	0
Epithelial	0	0	0	0
Unknown	0	0	0	0
NSC	0.560695	0	0	0
Epithelial	1.03956	0	0	0
Epithelial	1.66279	0	0	0
NSC	0.25548	0	0	0.0926039
Epithelial	0	0	0	0
Epithelial	0	0	0	0
Unknown	0	0	0	0
Epithelial	0	0	0	0
Epithelial	0	0	0	0
Epithelial	0.521792	0	0	0
Epithelial	0	0	0	0
T-cell	1.26907	0	0	0
Epithelial	0	0	0	0
Unknown	0	0	0	0
Epithelial	0	0	0	0
Epithelial	0	0	0	0
Epithelial	0	0	0	0
Unknown	0.797556	0	0	0
Myeloid	0	0.575744	0	0
Myeloid	0	0.45484	0.25306	0
Myeloid	0	0.995149	0.45004	0
Epithelial	0	0	0	0
Epithelial	0.399062	0	0	0
NSC	0.361594	0	0	1.92874
Epithelial	1.04617	0	0	0
Unknown	0	0	0	0
Myeloid	0	1.56519	0	0
Endo1	8.10075	0	0	1.85305
Unknown	0	0	0	0
Epithelial	0.820023	0	0	0
NSC	0	1.04164	0	1.04164
Epithelial	0	0	0	0
Epithelial	0.460477	0	0	0
Epithelial	0.520863	0	0	0
Unknown	0	0	0	0
Epithelial	0	0	0	0
Unknown	0	0	0	0
Myeloid	0	0	0	0
Epithelial	0	0	0	0
Unknown	0	0	0	0
Epithelial	0	0	0	0
Epithelial	0	0	0	0
Epithelial	0	0	0	0
Epithelial	0.472041	0	0	0
Epithelial	0.59372	0	0	0
Epithelial	1.03056	0	0	0
Epithelial	0.780693	0	0	0
NSC	0.268685	0	0	0.268685
Unknown	0	0	0	0
Myeloid	0	1.9274	0.90687	0
Unknown	0	0	0	0
Epithelial	0.638467	0.467323	0	0
Epithelial	0	0	0.310816	0
Epithelial	0.129535	0	0	0
Epithelial	0.817173	0	0	0
Epithelial	0.457062	0.159696	0	0
Unknown	0	0	0	0
oligo	0	0	0	0
NSC	0.648364	0.108003	0	0
Epithelial	0.366984	0.10512	0	0
Myeloid	0	0	0	0
Epithelial	0.857416	0	0	0
T-cell	0	0	1.90375	0
Epithelial	0.765452	0	0	0
Epithelial	0.302683	0	0	0
Epithelial	0.51608	0.203063	0.203063	0
Epithelial	0.291282	0.106802	0	0
Unknown	0.405932	0	0	0
Epithelial	0	0	0	0
Epithelial	0.448194	0	0	0
Epithelial	0	0	0	0
Epithelial	0	0	0	0
Epithelial	0.349191	0.349191	0	0
Epithelial	0.397837	0.0932355	0	0.0932355
NSC	0	0	0	0
Unknown	0	0	0	0
T-cell	0	0	0	0
Epithelial	0.941269	0	0	0
Unknown	0	0	0	0
Unknown	0	0	0	0
Unknown	0	0	0	0
Epithelial	0.810306	0	0	0
Epithelial	0.418031	0	0	0
Epithelial	0	0	0	0
Myeloid	0.154767	0.406904	0.406904	0.154767
Unknown	0	0	0	0
Myeloid	0	1.09146	0	0
Epithelial	0	0	0	0.172302
Epithelial	0.363962	0	0	0
Epithelial	0	0.314063	0	0
Epithelial	0.57928	0.093576	0.17914	0
NSC	0.758262	0	0	0
Unknown	0	0	0	0
Unknown	0	0	0	0
T-cell	0	0	0	0
Epithelial	1.10918	0	0	0
Myeloid	0	1.05622	2.11243	0
Epithelial	0.2168	0	0	0
Endo2	2.81031	0	0.561005	1.04844
T-cell	0	0	0	0
Unknown	0	0	0	0
Unknown	0	0	0	0
NSC	1.11345	0	0	0
Epithelial	0	0	0	0
Unknown	0	0	0	0
Epithelial	0.340943	0	0	0
Epithelial	0.8067	0	0	0
Myeloid	0	0.816033	0	0
Unknown	0	0	0	0
Epithelial	0.478789	0	0	0.26778
Epithelial	0.138373	0	0	0
Epithelial	0	0	0	0
Epithelial	0.477175	0.115383	0	0
Unknown	0	0	0	0
Unknown	0	0	0	0
oligo	0.455884	0	0	0
Epithelial	0.753753	0.371553	0	0
Epithelial	0.727556	0	0	0
Epithelial	0.303347	0	0	0
Epithelial	0	0	0	0
Epithelial	0.603046	0	0	0
Epithelial	0	0	0	0
Epithelial	0.670423	0	0	0
Unknown	0	0	0	0
Epithelial	0	0	0	0
NSC	0.600313	0	0	0.187037
Myeloid	0	0	0	0
Epithelial	0	0	0	0
Epithelial	0	0	0	0
Epithelial	0	0	0	0
Epithelial	0	0	0	0
Epithelial	0	0	0	0
Unknown	0	0	0	0
Unknown	0	0	0	0
Epithelial	0	0.275599	0	0
Epithelial	0	0	0	0
Epithelial	0.770931	0	0	0
Myeloid	0	0	1.21967	0
Unknown	0	0	0	0
Epithelial	0	0	0	0
Epithelial	0.700528	0	0	0.184788
Endo1	7.51771	0	1.09748	3.91166
Epithelial	2.14985	0	0	0
Epithelial	0	0	0	0
Myeloid	0	0	0	0
Unknown	0	0	0	0
T-cell	0	0	0	0
Epithelial	0.302819	0.534936	0	0
Epithelial	0	0	0	0
NSC	0.151355	0.282784	0	0
Epithelial	0.382341	0.0747537	0	0
Epithelial	0.910018	0.170203	0	0
Myeloid	0	0.903407	0.863048	0
Unknown	0	0	0	0
Unknown	0	0	0	0
Epithelial	0	0	0	0
Unknown	0	0	0	0
Myeloid	0	1.58627	0.717757	0
Epithelial	0	0	0	0
NSC	0.427956	0	0	0.142025
Myeloid	0	0	0	0
Epithelial	0	0	0	0
Unknown	0	0	0	0
Unknown	0	0	0	0
Unknown	0	0	0	0
Unknown	0	0	0	0
Myeloid	0.124525	0.124525	0.334921	0
Myeloid	0	0	0.818943	0
Epithelial	0	0	0	0
Epithelial	0.509522	0	0	0
Myeloid	0	0	0	0
Unknown	0	0	0	0
Epithelial	0	0	0	0
Epithelial	0.490299	0	0	0
NSC	0	0	0	0
Myeloid	0	0	2.13764	0
Epithelial	0.537291	0	0	0
Epithelial	0	0	0	0
Epithelial	0.45245	0	0	0
Epithelial	0	0	0	0.730648
Epithelial	0.773452	0	0	0
Myeloid	0	0.757236	1.18318	0
Epithelial	0.0983889	0	0	0
Epithelial	0.318845	0	0	0
Unknown	0	0	0	0
Unknown	0	0	0	0
Epithelial	0.574038	0	0	0
Epithelial	0.463311	0	0.0936918	0
Epithelial	0.281043	0.0526731	0.105346	0
Unknown	0	0	0	0
Epithelial	0.252944	0	0	0
NSC	0.509589	0.509589	0.796498	0
NSC	0.637288	0	0	0.164046
Epithelial	0	0	0	0
Unknown	0	0	0	0
Epithelial	0.201572	0	0.105856	0.105856
Epithelial	0.424817	0	0	0.2348
Epithelial	0.37325	0	0	0
T-cell	0	0	0	0
Myeloid	0	1.39876	0	0
Epithelial	0.487742	0.0996393	0	0
Epithelial	0	0	0	0.51517
Unknown	0	0	0	0
Unknown	0	0	0	0
Epithelial	0.319399	0	0	0
NSC	0.165859	0	0	0.308083
Epithelial	0.377455	0	0	0
Epithelial	1.03775	0.167449	0	0
Unknown	1.2987	0	0	0
NSC	0	0	0	0
Unknown	0	0	0	0
Epithelial	0	0	0	0
Epithelial	0.382201	0	0	0
Epithelial	0	0	0	0
Unknown	0	0	0	0
Epithelial	0.310368	0	0	0
Epithelial	0.598592	0.186387	0	0
T-cell	0	0	0	0
Epithelial	0	0	0	0
Endo1	7.00151	0	1.09949	1.75895
Epithelial	0	0	0	0
Epithelial	0	0	0	0
Epithelial	0	0	0	0
Epithelial	0	0	0	0
Unknown	0	0	0	0
Epithelial	0	0	0	0
Epithelial	1.03611	0	0	0
Myeloid	0	0	0	0
Epithelial	0	0	0	0
Myeloid	0	0	0	0
NSC	0.655897	0	0	0
Epithelial	0.230855	0	0	0
Epithelial	0.253754	0	0	0
NSC	0.254991	0.092412	0	0.177002
Unknown	0	0	0	0
Epithelial	0.411754	0	0	0
NSC	0.453482	0	0	0
Unknown	0	0	0	0
Epithelial	0	0	0	0
Unknown	0	0	0	0
Epithelial	0.482565	0	0	0
NSC	0.180473	0	0	0.333301
Epithelial	1.05753	0.157722	0	0
Epithelial	0.17258	0	0	0
Epithelial	0	0	0	0
Epithelial	0.409327	0	0	0
Epithelial	0.48462	0	0	0
Myeloid	0	1.40187	0	0
Epithelial	0	0	0	0
Epithelial	0.212295	0	0	0
Unknown	0	0	0	0
Unknown	0	0	0	0
Unknown	0	0	0	0
Unknown	0	0	0	0
Unknown	0	0	0	0
Epithelial	0.362941	0.197846	0	0
Epithelial	0	0	0	0
Epithelial	0.348564	0.13016	0	0.13016
Epithelial	0.192479	0	0	0
Myeloid	0	0	0	0
Epithelial	0.376789	0.141961	0	0
Unknown	0	0	0	0
Epithelial	0.680011	0	0	0
Epithelial	1.16857	0	0	0
Myeloid	0	2.11835	2.73574	0
T-cell	0	0	0	0
Myeloid	0	0	0	0
NSC	0.122843	0.0633067	0.0633067	0.179033
Unknown	0	0	0	0
Epithelial	0.304025	0	0	0
T-cell	0	0	0	0
Epithelial	0.101572	0.101572	0	0.101572
Unknown	0	0	0	0
Unknown	0	0	0	0
Epithelial	0.751258	0	0	0
Myeloid	0	0	0	0
Epithelial	0.188844	0	0	0
Epithelial	0.305626	0	0	0
Epithelial	0.672099	0	0	0.391482
Epithelial	0	0.585273	0	0
NSC	0.731649	0	0.102422	0
Epithelial	0	0	0	0
oligo	0.552301	0	0	0
Epithelial	0.337677	0	0.183024	0
Unknown	0	0	0	0
Unknown	0	0	0	0
Unknown	0	0	0	0
Unknown	0	0	0	0
Epithelial	0.37441	0	0	0
Myeloid	0	0	0	0
Epithelial	0	0	0	0
Unknown	0	0	0	0
Epithelial	1.00368	0	0	0
Epithelial	0	0	0	0.191415
Epithelial	0	0.271133	0	0
Myeloid	0	0	1.13103	0
oligo	0.521892	0	0	0
Unknown	0	0	0	0
Epithelial	0.451052	0.250744	0	0
Unknown	0	0	0	0
Epithelial	1.03768	0	0	0
Unknown	0	0	0	0
Epithelial	0.382841	0.110298	0	0
T-cell	0	0	0	0
oligo	0	1.62596	0	0
Myeloid	0	0	0	0
Epithelial	0.570913	0	0	1.19684
Epithelial	0.522003	0	0	0.294683
Epithelial	0.164971	0	0	0
Epithelial	0.126466	0.0652309	0	0
Myeloid	0	0	0	0
Epithelial	0.574062	0	0	0
Unknown	0	0	0	0
T-cell	0	0	0	0
Epithelial	0.82424	0	0	0
Myeloid	0	0	0	0
Epithelial	0	0	0.219238	0
Unknown	0	0	0	0
Epithelial	0.78386	0	0	0
Epithelial	0	0	0	0
Epithelial	0	0	0	0
Epithelial	0	0	0.162362	0
Epithelial	0	0	0	0
oligo	0	0	0	0
Epithelial	0.927475	0	0	0
Epithelial	0	0	0	0
Epithelial	0.417129	0	0	0
Myeloid	0	0	0	0
Epithelial	0	0	0	0
Unknown	0	0	0	0
Epithelial	0	0	0	0
Epithelial	0.469827	0.262256	0	0
Myeloid	0	1.40441	0	0
Epithelial	0	0	0	0
Epithelial	0	0	0	0
Unknown	0	0	0	0
Epithelial	0	0	0	0
Epithelial	0.252841	0.454482	0.252841	0
Unknown	0	0	0	0
Unknown	0	0	0	0
Unknown	0	0	0	0
Epithelial	0.255134	0	0	0
Epithelial	1.49786	0.274328	0	0
Epithelial	0	0	0	0
Epithelial	0	0	0	0
Epithelial	0.813558	0	0	0
Unknown	0	0	0	0
Epithelial	0.161484	0	0	0
Epithelial	0.282639	0	0	0
Epithelial	0.761029	0	0.250852	0.250852
Unknown	0	0	0	0
Epithelial	0.198821	0.104344	0	0
Epithelial	0.906855	0	0	1.24312
Epithelial	0	0	0	0
Epithelial	0	0	0	0
Unknown	0	0	0	0
Epithelial	0	0	0	0
NSC	0.281554	0.432207	0.563108	0
Epithelial	0	0	0	0
Myeloid	2.02196	0	0	0
Myeloid	0	0	0	0
Epithelial	0	0	0	0
Epithelial	0	0.0714467	0.0714467	0.0714467
Epithelial	0	0	0	0
Myeloid	0	0	0	0
Epithelial	0	0	0	0
Epithelial	0	0	0	0
Epithelial	0.157775	0	0	1.05776
Unknown	0	0	0	0
Epithelial	0.187326	0	0	0
Epithelial	0.468382	0	0	0
Epithelial	0	0	0	0
Unknown	0	0	0	0
Epithelial	0.309368	0	0	0
Epithelial	0.268754	0	0	0
Epithelial	0.289274	0	0	0
Unknown	0	0	0	0
Epithelial	1.16698	0	0	0
Epithelial	0.960362	0	0	0
Epithelial	0	0	0	0
Endo2	0	0	0	1.14057
oligo	1.63915	0	0	0
Unknown	0	0	0	0
Epithelial	0	0	0	0
Epithelial	0	0	0	0
Epithelial	0.861236	0	0	0
T-cell	0	0	0	0
NSC	0	0	0	0
Epithelial	0.631962	0	0	0.0770702
Epithelial	0	0	0	0
T-cell	0	0	0	0
Epithelial	0.805038	0	0	0
Unknown	0	0	0	0
Epithelial	0	0	0	0
Epithelial	0	0	0	0
Epithelial	0	0	0	0
Epithelial	0	0	0	0
T-cell	0	0	0	0
Epithelial	0	0	0	0
Unknown	0	0	0	0
NSC	0	0	0	0
T-cell	0	0	0	0
Unknown	1.27221	0	0	0
Myeloid	0	0	0	0
Epithelial	0	0	0	0
Myeloid	0	0.660851	1.0449	0
Epithelial	0	0	0	0
NSC	0.338363	0.183425	0	0.183425
Myeloid	0	0.518763	0.811413	0
Epithelial	0	0	0	0
Epithelial	0	0	0	0
Epithelial	0.291945	0	0	0
Epithelial	0.178788	0	0	0
Epithelial	0	0	0	0
Epithelial	0	0.361158	0	0
NSC	0.418929	0	0	0
Epithelial	0	0	0	0
Unknown	0	0	0	0
Epithelial	0.320644	0	0	0
Unknown	0	0	0	0
Epithelial	0.609404	0	0	0
Epithelial	0.196999	0	0	0.0700679
Epithelial	0.328279	0	0	0
Epithelial	0.220577	0.0598705	0	0.0598705
Epithelial	0.446759	0	0	0
NSC	0.158496	0.158496	0	0
Unknown	0	0	0	0
Unknown	0	0	0	0
Epithelial	0	0	0	0
Epithelial	0.376153	0	0	0
Myeloid	0	0	2.90206	0
Epithelial	0	0	0	0
Unknown	0	0	0	0
Epithelial	0	0	0	0
Epithelial	0	0	0	0
Unknown	0	0	0	0
Epithelial	0	0	0	0
Epithelial	0	0	0	0
Endo1	1.7147	0	0	0.660229
Epithelial	0	0	0	0
Endo2	0	0	1.31511	0
Unknown	0	0	0	0
Epithelial	0.598355	0	0	0
oligo	0.816479	0	0	0
Myeloid	0	0	0	0
Epithelial	0.344106	0	0	0
Unknown	0	0	0	0
Epithelial	0.460089	0	0	2.49321
oligo	0	0	0	0
Myeloid	0	1.22774	0.85556	0
Myeloid	0	0.782982	0.213172	0
Epithelial	0.27634	0	0	0.27634
Epithelial	0	0	0	0
Epithelial	0.454293	0	0	0
Epithelial	1.27017	0	0	0
Myeloid	0	0	0	0
Epithelial	0	0	0	0.235005
Epithelial	0	0	0	0
Epithelial	0	0	0	0
Epithelial	0	0	0	0
T-cell	0	0	0	0
Unknown	0	0	0	0
Unknown	0	0	0	0
T-cell	0	0	0	0
Epithelial	0	0	0	0
NSC	0.918275	0	0	0
Epithelial	0	0	0	0
Epithelial	0	0	0	0
Epithelial	0.56234	0.224416	0	0
Unknown	0	0	0	0
Unknown	0	0	0	0
T-cell	0	0	0.987862	0
Epithelial	0.166806	0	0	0
Unknown	0	0	0	0
oligo	0.407677	0	0	0
Myeloid	0	0.443886	0.443886	0
Epithelial	0.829093	0	0	0
Unknown	0	0	0	0
Epithelial	0.239466	0	0	0
Unknown	0	0	0	0
Unknown	0	0	0	0
Unknown	0	0	0	0
Epithelial	0	0	0	0
Epithelial	0.598595	0	0	0
NSC	0.383365	0	0.209942	0.209942
Unknown	0	0	0	0
Unknown	0	0	0	0
Myeloid	0	0	0	0
Epithelial	0	0	0	0
Epithelial	0.373053	0	0	0
Epithelial	0	0	0	0
Epithelial	0	0	0	0.395661
Epithelial	0.704194	0	0	0
Epithelial	0.708486	0	0	0
NSC	0.569044	0.227554	0	0
Epithelial	0.224907	0	0	0
Epithelial	0	0	0	0
Epithelial	0.644274	0	0.327638	0
Epithelial	0.354793	0	0	0.193049
NSC	1.18596	0.107679	0	0
Myeloid	0	2.01142	0	0
Epithelial	0.301531	0	0.301531	0
Epithelial	0	0	0	0
Epithelial	0	0	0	0
Epithelial	0	0	0	0
Epithelial	1.39991	0	0	0
Epithelial	0.593684	0	0	0
NSC	0.750419	0.11708	0.11708	0
Unknown	0	0	0	0
Myeloid	0	0	0	0
Myeloid	0	0.941784	0.934281	0
Unknown	0	0	0	0
Unknown	0	0	0	0
Myeloid	0	0.660251	0	1.33654
Epithelial	0.33621	0.182168	0	0
Epithelial	0.0942796	0	0	0
Unknown	0	0	0	0
Unknown	0	0	0	0
Unknown	0	0	0	0
Unknown	0	0	0	0
Unknown	0	0	0	0
Epithelial	0.311822	0	0	0
Epithelial	0	0	0	0
Unknown	0	0	0	0
Unknown	0	0	0	0
Myeloid	0	0.530562	2.14911	0
oligo	0	0	0	0
NSC	0	0	0	0
Epithelial	0.624233	0	0	0
Epithelial	1.10053	0	0	0.22372
Unknown	0	0	0	0
Epithelial	0.177446	0.177446	0	0
Epithelial	0	0	0	0
Unknown	0	0	0	0
Unknown	0	0	0	0
Unknown	0.662565	0	0	0
Epithelial	0	0	0	0
Epithelial	0	0	0	1.35942
Unknown	0	0	0	0
Unknown	0	0	0	0
Epithelial	0.761921	0	0	0.205776
NSC	0	0	0	0
Epithelial	0	0	0	0
Myeloid	0	0	0	0
Epithelial	0	0.659574	0	0
Epithelial	0	0	0	0
Unknown	0	0	0	0
Epithelial	0.460078	0.256268	0	0
Endo2	0	0	0	1.3485
Epithelial	0	0	0	0
oligo	0	0	0	0
Epithelial	0	0	0	0.64054
NSC	0	0	0	0
Epithelial	0	0	0	0
NSC	0.58025	0	0	0
Epithelial	0	0	0	0
Epithelial	0	0	0	0
Epithelial	0	0	0	0
Unknown	0	0	0	0
Epithelial	0.448378	0	0	0.132293
Endo1	5.76472	0	0.509257	2.74786
NSC	0	0	0	0
Epithelial	0	0	0	0
Epithelial	0	0	0	0
Epithelial	0	0	0	0
Epithelial	0.366403	0.25853	0	0
Epithelial	0	0	0	0
Epithelial	0.342132	0	0	0
Myeloid	0	0	0	0
Epithelial	0	0	0	0
Unknown	0	0	0	0
Myeloid	0	0.715845	1.53815	0
Epithelial	0.447145	0.248359	0	0
Epithelial	0	0.153444	0	0
Epithelial	1.06904	0.276696	0	0
NSC	0.793408	0	0	0
Epithelial	0	0	0	0
Epithelial	0	0.210657	0	0
NSC	0.0826732	0.358328	0	0
Epithelial	0	0	0	0
Epithelial	1.11086	0	0	0
oligo	0	0	0	0
Unknown	0	0	0	0
Unknown	0	0	0	0
Epithelial	0.605319	0	0.153894	0
Epithelial	0.710224	0	0	0
NSC	0	0	0	0
Epithelial	0	0	0	0.313092
Myeloid	0	0	0	0
Epithelial	0	0	0	0
T-cell	0	0	0	0
Epithelial	0.231498	0.160125	0	0
Myeloid	0	0	2.20724	0
Epithelial	1.11334	0	0	0
Epithelial	0	0	0	0
Epithelial	0.673776	0.673776	0	0
Unknown	0	0	0	0
Epithelial	0.954823	0	0	0
Epithelial	0	0.099144	0	0
oligo	0	0	0	0
Epithelial	0	0.397975	0	0
Epithelial	0	0	0	0
Epithelial	0.52764	0	0	0
Unknown	0	0	0	0
Epithelial	3.58085	0	0	2.91517
Unknown	0	0	0	0
Unknown	0	0	0	0
oligo	0	0	0	0
Myeloid	0	0	0	0
Epithelial	0	0	0	0
Epithelial	0.840274	0	0	0
Epithelial	0.218973	0	0	0
NSC	1.62545	0	0	0
Unknown	2.04798	0	0	0
Unknown	0	0	0	0
NSC	0	0	0	0
Epithelial	0.280849	0	0	0
Epithelial	0.540728	0	0	0
Epithelial	0.826084	0	0	0
Myeloid	0	0.850703	1.36391	0
Epithelial	0	0	0	0
Epithelial	0	0	0	1.32975
oligo	0.320805	0	0	0
Unknown	0	0	0	0
Epithelial	0.331438	0.179388	0	0
Epithelial	0.341378	0	0	0
Epithelial	0.664132	0.145946	0	0
Epithelial	0.467482	0	0	0
Epithelial	0.471282	0	0	0
Unknown	0	0	0	0
Epithelial	0	0	0	0
Unknown	0	0	0	0
Epithelial	0.923155	0	0	0
Epithelial	0.609431	0.35044	0	0
Epithelial	0.289266	0	0.289266	0
Epithelial	0.496294	0	0	0
Epithelial	0.868815	0	0	0
Epithelial	0.273265	0	0	0
Epithelial	0.245758	0	0	0
Epithelial	0.569063	0.198057	0.103924	0.103924
Epithelial	0.784119	0	0	0
Epithelial	0.31657	0.31657	0	0
Epithelial	0	0	0	0
Myeloid	0	0	0	0
oligo	0.287299	0	0	0
Epithelial	0.306567	0.0692932	0	0
Unknown	0	0	0	0
Epithelial	0.425028	0	0	0
Epithelial	0.912275	0	0	0
Epithelial	0	0	0	0
Epithelial	0	0	0	0
Epithelial	1.13556	0	0	0
Epithelial	0.122985	0	0	0.232488
Unknown	0	0	0	0
Epithelial	0	0	0	0
Epithelial	0.338982	0	0	0
Myeloid	0	0	0	0
Epithelial	0.581852	0.233582	0	0
Unknown	0	0	0	0
Epithelial	0.130589	0	0	0
T-cell	0	0	0	0
Epithelial	0	0	0	0
Epithelial	0	0	0	0
Myeloid	0	0.892376	0.673258	0
Epithelial	0	0	0	0
Epithelial	0.179474	0	0	0
Epithelial	0.340966	0	0	0
Epithelial	0	0	0	0
Unknown	0	0	0	0
Myeloid	0	0	0	0
Myeloid	0	0	1.23883	0
Unknown	0	0	0	0
Epithelial	0	0	0	0
Epithelial	0.438892	0.219446	0	0
Epithelial	0	0	0	0
Epithelial	0.411025	0.411025	0	0
Myeloid	0	1.09377	0	0
Unknown	0	0	0	0
Unknown	0	0	0	0
Epithelial	0.561095	0	0	0.4302
Epithelial	0.470424	0	0	0
Unknown	0	0	0	0
Epithelial	0.250782	0	0	0
Epithelial	0	0	0	0
Myeloid	0	0.572626	0	0
Unknown	0	0	0	0
Epithelial	0	0	0	0
Epithelial	0.667913	0	0	0
Epithelial	0.378026	0	0	0
Unknown	0	0	0	0
Epithelial	0	0	0	0
Epithelial	0.26759	0	0	0
Unknown	0	0	0	0
Myeloid	0	0.695455	0.695455	0
Epithelial	0.69588	0	0	0
Unknown	0	0	0	0
Epithelial	0	0	0	0
Unknown	0	0	0	0
Epithelial	0	0	0	0
Unknown	0	0	0	0
Epithelial	0	0	0	0
Epithelial	0.928276	0	0	0
Unknown	0.240049	0	0	0
Epithelial	0	0	0	0
Epithelial	0	0	0	0
Myeloid	0	0	1.58856	0
Unknown	0	0	0	0
Epithelial	0	0	0	0
Unknown	0	0	0	0
Epithelial	0.670062	0	0.112699	0.112699
Epithelial	0.33732	0.182816	0	0
Epithelial	0.232562	0	0	0
Epithelial	0	0	0	0
Unknown	0	0	0	0
Epithelial	0.463205	0.179306	0	0
Epithelial	0.636407	0	0	0
Epithelial	0.348322	0	0	0
Epithelial	0.428863	0.125643	0	0
Epithelial	0	0	0	0
Epithelial	0	0.617723	0	0
Myeloid	0	0	0	0
Unknown	0	0	0	0
Epithelial	0	0	0	0
Epithelial	0	0	0	0
NSC	2.51332	0	0	0
Epithelial	0.803357	0.162243	0	0
Epithelial	0	0	0	0
Unknown	0	0	0	0
Unknown	0	0	0	0
Unknown	0	0	0	0
NSC	0.655425	0	0	0
Epithelial	0	0	0	0
oligo	0.269157	0	0	0
Epithelial	0	0	0	0
Myeloid	0	1.57145	0.492014	0
oligo	0	0	0	0
Myeloid	0	0	0	0
Epithelial	0	0	0	0
Epithelial	0	0	0	0
Myeloid	0.270211	0.270211	0.270211	0
NSC	0	0	0	0
Unknown	0	0	0	0
Epithelial	1.52388	0	0	0
Unknown	0	0	0	0
Myeloid	0	0.479714	1.52592	0
Myeloid	0	0	0	0
Epithelial	0	0	0	0
Epithelial	0.645073	0	0	0
Epithelial	0	0	0	0
Epithelial	0.316741	0	0	0
T-cell	0	0	0	0
Epithelial	0	0	0	0
Epithelial	0	0	0	0
Epithelial	0.268141	0.143031	0	0
Epithelial	0	0	0	0
T-cell	0	0	0	0
NSC	0.674673	0.0919766	0	0
Epithelial	0.643979	0.0957183	0	0
Epithelial	0.142273	0.142273	0	0
Unknown	0	0	0	0
Unknown	0	0	0	0
Epithelial	0.400765	0	0	0
Epithelial	0	0	0	0
Endo2	0	0	0	0
Epithelial	0	0	0	0
Unknown	0	0	0	0
Epithelial	1.2345	0	0	0
Epithelial	0.308036	0	0	0
Epithelial	0	0	0	0
Unknown	0	0	0	0
Unknown	0	0	0	0
Epithelial	0.35697	0	0	0
Epithelial	0.263815	0	0	0.263815
T-cell	0	0	0	0
Epithelial	1.02668	0	0	0
Epithelial	0.317384	0	0.117347	0
Epithelial	0.289434	0	0	0
Epithelial	0	0	0	0.112692
Myeloid	0	0.488337	1.30335	0
oligo	0	0	0	0
Epithelial	0	0	0	0
Epithelial	0.534102	0	0	0
Myeloid	0	0.480348	1.28382	0
NSC	0.430557	0	0	0
Epithelial	0	0	0	0
Epithelial	0.259538	0	0	0
Epithelial	0	0	0	0
Epithelial	0.359845	0.196022	0	0.196022
Epithelial	0.470525	0.262685	0	0
Unknown	0	0	0	0
Epithelial	0	0	0	0
Unknown	0	0	0	0
Unknown	0	0	0	0
Epithelial	1.15214	0	0	0
Epithelial	0.243146	0	0	0.0877833
Unknown	0	0	0	0
Epithelial	0.19464	0.19464	0	0
Epithelial	0	0	0	0
NSC	0.340872	0	0	0
Unknown	0	0	0	0
oligo	0	1.01443	0	0
Epithelial	0.48204	0	0	0.187689
Epithelial	0.272874	0.189923	0	0
Unknown	0	0	0	0
T-cell	0	0	0	0
Epithelial	0	0	0	0
Epithelial	0.353924	0	0	0
Epithelial	0	0	0	0
Epithelial	0	0	0	0
NSC	0.179796	0	0	0
Myeloid	0	0	0	0
T-cell	0	0	0	0
Epithelial	0.269778	0	0	0
T-cell	0	0	0	0
Epithelial	0	0	0	0
Epithelial	0	0	0	0
Epithelial	0	0	0	2.03099
Epithelial	0	0	0	0
Unknown	0	0	0	0
Myeloid	0	0	0	0
Unknown	0	0	0	0
Endo1	7.02758	0	1.03615	1.11067
Epithelial	0.684754	0	0	0
Epithelial	0	0	0	0
Epithelial	0.300736	0	0	0
T-cell	0	0	0	0
Epithelial	1.23226	0	0	0
Unknown	0	0	0	0
Epithelial	0	0	0	0
Epithelial	0	0	0	0
Unknown	0	0	0	0
Epithelial	0	0	0	0
Unknown	0	0	0	0
Epithelial	0	0.741759	0	0
Epithelial	0.609455	0.113256	0	0
Unknown	0	0	0	0
Unknown	0	0	0	0
Unknown	0	0	0	0
Endo1	6.05983	0.161135	1.22095	3.27817
Unknown	0	0	0	0
Epithelial	0.148872	0	0	0
Epithelial	0.70677	0	0	0
Epithelial	0	0	0	0
Epithelial	0	0	0	0
Epithelial	0.240032	0	0	0.734845
T-cell	0	0	0	0
Unknown	0	0	0	0
Epithelial	0.495722	0.278269	0	0
Unknown	0	0	0	0
Myeloid	0	0	0	0
Epithelial	0.204069	0.204069	0	0
Epithelial	0	0	0	0
Epithelial	0	0	0	0
Epithelial	0.289224	0	0	0
Epithelial	0.457284	0.109711	0	0
NSC	0	0	0	0
NSC	0	0	0	0
NSC	0.304109	0	0.304109	0
Epithelial	0	0	0	0.751805
Epithelial	1.53889	0	0	0
Epithelial	0.408048	0	0	0
Epithelial	0.588641	0	0	0
Myeloid	0	1.27678	2.24486	0
oligo	0	0	0	0
Epithelial	0.380007	0.109369	0.109369	0
Epithelial	0.784702	0	0	0
Unknown	0	0	0	0
Epithelial	0	0	0	0
Unknown	0	0	0	0
Epithelial	0	0	0	0
Epithelial	0.283875	0	0	0
Epithelial	0	0	0	0
Unknown	0	0	0	0
Epithelial	0	0	0	0
NSC	0.397638	0	0	0
Unknown	0	0	0	0
Myeloid	0	0.520032	1.40349	0
Epithelial	0.216668	0	0	0
NSC	0.663146	0	0.211251	0
Unknown	0	0	0	0
Epithelial	0	0	0	0
oligo	0.462776	0	0	0
Myeloid	0	0	0	0
Myeloid	0	0	0	0
Epithelial	0	0	0	0
NSC	0.332624	0.12358	0	0
Unknown	0	0	0	0
NSC	0.412193	0	0	0.412193
Epithelial	0	0	0	0
Epithelial	0.466757	0	0	0
NSC	0.780281	0	0	0
Epithelial	0.455497	0	0	0
Unknown	0.541058	0	0	0
Myeloid	0	0.991873	0.820753	0
NSC	0.526872	0	0.207996	0
T-cell	0	0	0	0
Epithelial	0.748093	0	0	0
Unknown	0	0	0	0
Myeloid	0	0.280042	0.280042	0
Epithelial	0	0	0	0
Myeloid	0	0	0	0
Epithelial	0.222401	0	0	0
Epithelial	0	0	0	0
Epithelial	0	0	0	0
Myeloid	0	0	0	0
Epithelial	0	0	0	0
Myeloid	0	0	1.6456	0
Unknown	0	0	0	0
Epithelial	0	0	0	0.400901
Epithelial	0	0	0	0
Epithelial	0	0	0	0
Endo1	6.54006	0	0	0
Epithelial	0.490242	0	0	0
Unknown	0	0	0	0
Myeloid	0	0	0	0
Myeloid	0	0.436057	0.436057	0
Epithelial	0.225713	0	0	0
Myeloid	0	0.834921	0	0
Unknown	0	0	0	0
T-cell	0	0	0	0
Myeloid	0	0	0	0
Unknown	0	0	0	0
Epithelial	0.19085	0.0999713	0	0
Epithelial	0	0	0	0
Unknown	0	0	0	0
Epithelial	0	0	0	0
Epithelial	0.639128	0	0	0
Epithelial	1.20278	0	0	0
Unknown	0	0	0	0
NSC	0.78794	0	0	0.262145
Myeloid	0	0	0	0
Epithelial	0.865719	0	0	0
Epithelial	0	0	0	0
Myeloid	0	0.748856	0.748856	0
Unknown	0	0	0	0
Epithelial	0.107665	0.0552807	0.0552807	0
Epithelial	0	0	0	0
Epithelial	0.0726135	0.0726135	0.0726135	0
Epithelial	0.504104	0	0	0
Unknown	0.892461	0	0	0
Unknown	0	0	0	0
Epithelial	0	0	0	0
NSC	0.244568	0	0	0
Epithelial	0	0	0	0
Unknown	0	0	0	0
Epithelial	1.40697	0	0	0
Epithelial	0.357168	0	0.357168	0
Epithelial	0	0	0	0
Unknown	0.622208	0	0	0
Epithelial	0.527853	0.419675	0.160265	0.160265
Epithelial	0.225815	0	0	0
Epithelial	0	0	0	0
Epithelial	0.301962	0	0	0
Epithelial	0	0	0	0
NSC	0	0	0	0
Epithelial	0.487778	0	0.19026	0.19026
Epithelial	0.956568	0	0	0
Myeloid	0	0	0	0
Epithelial	0	0	0	0
Unknown	0	0	0	0
T-cell	0	0	0	0
Unknown	0	0	0	0
Epithelial	0.566033	0	0	0
Myeloid	0	0	0.605002	0
Epithelial	0	0	0	0
Epithelial	0.546166	0	0	0
Epithelial	0.868525	0	0	0
NSC	0.514091	0	0	0
Unknown	0	0	0	0
Epithelial	0.74414	0.19961	0.19961	0
Epithelial	0	0	0	0
Epithelial	1.33954	0	0	0
Myeloid	0	0.683781	1.67317	0
Epithelial	0	0	0	0
Epithelial	0.658707	0	0	0
Unknown	0	0	0	0
Unknown	0	0	0	0
Myeloid	0	0.696489	3.10151	0
Epithelial	0.494467	0	0.240759	0
NSC	0	0	0	0
Epithelial	0.23865	0	0	0
Unknown	0	0	0	0
Myeloid	0	0.712758	1.12468	0
Myeloid	0	0	1.98099	0
Epithelial	0.836487	0	0	0
Unknown	0	0	0	0
Unknown	0	0	0	0
NSC	0.358925	0.159322	0	0
Epithelial	1.08583	0	0	0
Epithelial	0	0	0	0
Epithelial	0	0	0	0
Epithelial	0.242219	0	0	0
Unknown	0	0	0	0
Myeloid	0	0	1.01545	0
Epithelial	0	0	0	0
Epithelial	0.454234	0.175343	0	0
Epithelial	0.888566	0	0	0
T-cell	0	0	0	0
Myeloid	0	0.280905	1.91218	0
Epithelial	1.06404	0.239922	0	0
T-cell	0	0	0	0
Epithelial	1.59598	0	0	0
Myeloid	0	0	0	0
Epithelial	0.649301	0	0	0
NSC	0.455419	0	0	0
Unknown	0	0	0	0
Epithelial	1.13186	0	0	0
Myeloid	0	0.286083	0.794348	0.286083
Epithelial	0	0	0	0
Epithelial	0	0	0	0
Myeloid	0	0.743839	0.439543	0
T-cell	0	0	0	0
Myeloid	0	0.918336	0	0
Unknown	0	0	0	0
Epithelial	0	0.229263	0.229263	0
NSC	0.345374	0	0	0
Unknown	0	0	0	0
Unknown	0	0	0	0
Unknown	0	0	0	0
Epithelial	0.566945	0	0	0
Epithelial	0.488057	0	0	0
Epithelial	0.455435	0	0.134719	0
Epithelial	0	0	0	0
Unknown	0	0	0	0
Unknown	0	0	0	0
Unknown	0	0	0	0
T-cell	0	0	0	1.73224
NSC	0	0	0	0.821347
Unknown	0	0	0	0
Epithelial	0	0.142541	0.378163	0
Epithelial	0	0	0	0
Epithelial	0.777228	0	0	0
Epithelial	0	0	0	0
Epithelial	0	0	0	0
Epithelial	0	0	0	0
NSC	0	0	0	0
Epithelial	0	0	0	0
Epithelial	0	0	0	0
Myeloid	0	0.761247	0.565672	0
Epithelial	0.219936	0	0	0
Epithelial	0.896715	0	0	0
Endo2	0	0	0.819639	0.819639
Epithelial	0	0	0	0
Myeloid	0	0	1.89841	0
Epithelial	0.381699	0.208951	0	0
Myeloid	0	0	0	0
Epithelial	0.701398	0	0	0
Epithelial	0.691763	0.404542	0	0
Unknown	0	0	0	0
Epithelial	1.06762	0.136979	0	0
Unknown	0	0	0	0
Epithelial	0.222759	0	0	0.222759
Epithelial	0.293273	0	0	0
Unknown	0	0	0	0
Epithelial	0	0	0	0
Myeloid	0	0.601588	0	0
Unknown	0	0	0	0
Epithelial	0	0	0	0
Myeloid	1.1217	0	0	0
Unknown	0	0	0	0
Epithelial	0.915586	0	0	0
Epithelial	0.84599	0.426648	0	0
T-cell	0	0	0	0
Unknown	0	0	0	0
Epithelial	0.678023	0	0	0
Epithelial	0	0	0	0
NSC	0	0	0	0
NSC	0	0	0	0
Epithelial	0	0	0	0
Epithelial	1.30321	0	0	0
Unknown	0	0	0	0
Epithelial	1.25327	0	0	0.348515
Unknown	0	0	0	0
NSC	0	0.257063	0	0
Epithelial	0.296195	0.108774	0.206869	0
Epithelial	0.515229	0	0	0
Unknown	0	0	0	0
Myeloid	0	0.759619	0.759619	0
Unknown	0	0	0	0
Myeloid	0	0	0	0
Epithelial	0.354613	0	0	0
Epithelial	0.543317	0	0.165876	0
Epithelial	0.775517	0.25691	0	0
Epithelial	0.510266	0.287333	0	0
oligo	0	0	0	0
Epithelial	0.413935	0.15779	0	0.15779
Epithelial	0	0	0	0
Epithelial	0	0	0	0
Epithelial	0.632288	0	0	0
oligo	0.547925	0	0	0
Myeloid	0	0	0	0
Myeloid	0	0	0	0
Unknown	0	0	0	0
Epithelial	0.0898278	0.0898278	0	0.0898278
Myeloid	0	0.57699	0.65909	0
NSC	0	0	0	0
Epithelial	0.426735	0	0	0.141561
Unknown	0	0	0	0
Epithelial	0.363757	0	0	0
Epithelial	0	0	0	0.882541
Epithelial	0.309652	0	0	1.45081
Epithelial	0	0.322542	0	0
Epithelial	1.03982	0	0	0
Epithelial	0.438297	0	0	0
Epithelial	0	0	0	0
Myeloid	0	0	0	0
Epithelial	0.278605	0.278605	0	0
Unknown	0	0	0	0
Unknown	0	0	0	0.525992
T-cell	0	0	0	0
Epithelial	0	0	0	0
Unknown	0	0	0	0
Epithelial	0	0	0	0
Unknown	0	0	0	0
Epithelial	0.837663	0	0	0
Unknown	0	0	0	0
Unknown	0	0	0	0
T-cell	0	0	1.745	0
Endo1	5.96273	0	0	3.70322
Epithelial	0.346436	0	0	0
Epithelial	0.385693	0	0	0
Epithelial	0.880676	0	0	0
Epithelial	0	0	0	0
Unknown	0	0	0	0
Unknown	0	0	0	0
Epithelial	0.557753	0	0	0
Epithelial	0	0	0	0
Epithelial	0.221197	0.0792946	0	0
Myeloid	0	0.566923	0	0
T-cell	0	0	0	0
Unknown	0	0	0	0
Unknown	0	0	0	0
Epithelial	0	0	0	0
Myeloid	0	0	0	0
NSC	0	0	0	0.531631
Epithelial	0	0	0	0
Myeloid	0	0	0	0
NSC	0	0	0	0
Epithelial	0.163753	0	0	0
Epithelial	0	0	0	0
Epithelial	0	0	0	0.255537
Epithelial	0.112644	0	0.112644	0.389968
Epithelial	0.290748	0.155904	0	0
Myeloid	0	0	0	0
Epithelial	0	0	0	0
Epithelial	0.241482	0	0.128013	0
Epithelial	0	0	0	0
Myeloid	0.719717	0.719717	0	0
Myeloid	0	0	0	0
Epithelial	0	0	0	0
Epithelial	0	0	0	0
Epithelial	0.59346	0	0	0
Epithelial	0	0.404468	0	0
Unknown	0	0	0	0
Epithelial	0	0	0	0
Myeloid	0	0.360251	0.360251	0
NSC	0.352367	0	0	0
Epithelial	0.529447	0	0	0.130676
Unknown	0.860464	0	0	0
Epithelial	0.854059	0	0	0
Endo1	7.49975	0	0	2.78319
Epithelial	0.28081	0	0	0
NSC	0.355251	0.101324	0.101324	0.101324
Epithelial	0	0	0	0
Myeloid	0	0	0	0
Unknown	0	0	0	0
Epithelial	0.717453	0	0	0
Epithelial	0.542623	0	0	0
NSC	0.480052	0	0	0
Unknown	0	0	0	0
Epithelial	1.04067	0	0	0
Unknown	0	0	0	0
Epithelial	0.472943	0.159372	0	0
NSC	0	0	0	0
Epithelial	0.519149	0	0	0
Unknown	0	0	0	0
Myeloid	0	0	0	0
Epithelial	0.443366	0	0	0
Unknown	0	0	0	0
Epithelial	0.236563	0	0	0
Epithelial	0	0	0	0
Epithelial	0.243735	0.743853	0	0
Myeloid	0	0	0	0
Unknown	0	0	0	0
Epithelial	0	0	0	0
Myeloid	0	2.15803	0	0
Epithelial	0.472019	0	0	0
Unknown	0	0	0	0
Epithelial	0	0	0	0
Epithelial	0.7928	0	0	0
Epithelial	0.432989	0.127042	0	0
Epithelial	0.312048	0	0	0
Epithelial	0.275997	0	0	0
Unknown	0	0	0	0
Unknown	0	0	0	0
Unknown	0	0	0	0
Epithelial	0	0	0	0
Epithelial	0	0	0	0
Myeloid	0	0	1.12195	0
Epithelial	1.10546	0	0	0
Epithelial	0.247368	0	0	0
Myeloid	0	0.73199	0.73199	0
Epithelial	0.680761	0	0	0
Epithelial	1.02342	0	0	0
T-cell	0	0	0	3.32953
Epithelial	0	0	0	0
Epithelial	0.946159	0	0	0
Epithelial	0.196234	0	0	0.0697784
Unknown	0	0	0	0
Myeloid	0	0.628877	0.628877	0
Epithelial	0	0	0	0.226113
Myeloid	0	0.539533	1.07907	0
Myeloid	0	1.90545	0	0
Epithelial	0.310835	0.167447	0	0
Epithelial	0.954037	0	0	0
Unknown	0	0	0	0
Epithelial	0	0.43469	0	0
Epithelial	0	0	0	0
NSC	0	0	0	0
Unknown	0	0	0	0
Epithelial	0.539543	0	0	0
Epithelial	0	0	0	0
Epithelial	0.339354	0	0	0.339354
NSC	0.847854	0	0	0
Myeloid	0	0	1.089	0
Unknown	0	0	0	0
Unknown	0	0	0	0
Myeloid	0	0	0	0
Myeloid	0	0	0.694349	0
Unknown	0	0	0	0
Epithelial	0.696009	0.320016	0	0.11842
Epithelial	0	0	0	0
Epithelial	0.860884	0	0	0
Myeloid	0	0	0	0
NSC	0.141128	0.0492893	0.0962628	0.0492893
Epithelial	0.354443	0	0.192844	0.493525
Unknown	0	0	0	0
Endo1	7.34221	0	0	3.94997
Unknown	0	0	0	0
Myeloid	0	0.964965	0	0
oligo	0.259609	0	0	0.138206
Epithelial	0.370629	0	0	0
Epithelial	0.306254	0.0857938	0	0.164805
Endo1	0	0	0	0
Epithelial	0.465685	0	0	0.112097
Unknown	0	0	0	0
Epithelial	0.615565	0	0	0
Epithelial	0	0	0	0
Unknown	0	0	0	0
Epithelial	0.318805	0	0	0
Epithelial	0	0	0	0
Epithelial	0	0	0	0
Unknown	0	0	0	0
Epithelial	0	0	0	0
Unknown	0	0	0	0
Epithelial	0	0	0	0
Epithelial	0	0	0	0
Epithelial	0.809572	0	0	0
Epithelial	0.89928	0	0	0
Unknown	0	0	0	0
NSC	0.155838	0	0	0
Epithelial	0.276773	0	0	0
Epithelial	0	0.19017	0	0
Epithelial	0.207067	0.207067	0	0
Unknown	0	0	0	0
Unknown	0	0	0	0
NSC	0	0	0	0
Epithelial	0	0	0	0
Myeloid	0	0	2.13567	0
T-cell	0	0	1.97083	1.97083
Epithelial	0.298879	0	0	0
Myeloid	0	0	0	0
Unknown	0	0	0	0
Unknown	0	0	0	0
Epithelial	0.439714	0.168972	0	0.168972
Myeloid	0	0.434882	0	0
NSC	0	0.333191	0	0
Myeloid	0	0	0	0
Unknown	0	0	0	0
Epithelial	0.424387	0	0	0
Epithelial	0.368708	0	0	0.0617488
Myeloid	0	0	0	0
Epithelial	0	0	0	0
Epithelial	0.428691	0	0	2.258
Epithelial	0.566055	0	0	0.226154
Myeloid	0	0.929233	0.929233	0
Epithelial	0.201907	0	0.201907	0
T-cell	0	0	0	0
Unknown	0	0	0	0
Unknown	0	0	0	0
NSC	0.612724	0	0	0
Epithelial	0.195086	0	0	0
Epithelial	0	0	0	0
Unknown	0	0	0	0
Epithelial	0	0	0	0
Epithelial	0	0	0	0
Epithelial	0	0	0	0
T-cell	0	0	0	0
Epithelial	0.388905	0	0	0.21324
Myeloid	0	0	0	0
Unknown	0.851049	0	0	0
T-cell	0	0	0	0
T-cell	0	0	0	0
T-cell	0	0	0	0
Unknown	0	0	0	0
Unknown	0	0	0	0
NSC	0.154473	0	0	0.154473
Unknown	0	0	0	0
Epithelial	0.238459	0	0	0
Epithelial	0.645202	0	0	0.518662
Epithelial	0	0	0	0
Epithelial	0	0	0	0
Endo2	0	0	1.69994	2.29729
Unknown	0	0	0	0
Epithelial	0.370592	0	0	0
Epithelial	0	0	0	0
Epithelial	0	0	0	0
Epithelial	0.281406	0	0	0
Unknown	0	0	0	0
Epithelial	0.234396	0	0	0
Epithelial	0	0	0	0
Epithelial	0.629139	0.161437	0	0
Epithelial	0	0	0	0
Epithelial	0.531747	0	0	0.300809
Epithelial	0.505731	0	0.123668	0
Epithelial	1.02386	0	0	0.368788
Myeloid	0	1.18263	0	0
oligo	0	0	0	0
Epithelial	0	0	0	0
Epithelial	0	0	0	0
Myeloid	0	0.743086	0.743086	0
Unknown	0	0	0	0
Epithelial	0.329527	0	0	0.0751652
Epithelial	0	0	0	0
Epithelial	0.357724	0.194773	0	0
Epithelial	0.398808	0	0	0.151303
Epithelial	0	0	0	0
[truncated: 8,897 more rows]

## Sheet: source data_Fig.3c
Name	ID	Description	pvalue	p.adjust	colored
REACTOME_EXTRACELLULAR_MATRIX_ORGANIZATION	Extracellular Matrix Organization	REACTOME_EXTRACELLULAR_MATRIX_ORGANIZATION	1.27106e-16	2.94885e-14	red
REACTOME_COLLAGEN_FORMATION	Collagen Formation	REACTOME_COLLAGEN_FORMATION	3.31947e-16	3.85058e-14	red
REACTOME_SMOOTH_MUSCLE_CONTRACTION	Smooth Muscle Contraction	REACTOME_SMOOTH_MUSCLE_CONTRACTION	1.57226e-11	1.21588e-09	red
REACTOME_MUSCLE_CONTRACTION	Muscle Contraction	REACTOME_MUSCLE_CONTRACTION	7.70313e-11	4.46781e-09	red
REACTOME_NCAM1_INTERACTIONS	Ncam1 Interactions	REACTOME_NCAM1_INTERACTIONS	2.42331e-09	1.07662e-07	red
REACTOME_INTERFERON_ALPHA_BETA_SIGNALING	Interferon Alpha Beta Signaling	REACTOME_INTERFERON_ALPHA_BETA_SIGNALING	2.78436e-09	1.07662e-07	red
REACTOME_SIGNALING_BY_PDGF	Signaling By Pdgf	REACTOME_SIGNALING_BY_PDGF	1.1679e-08	3.87075e-07	red
REACTOME_INTEGRIN_CELL_SURFACE_INTERACTIONS	Integrin Cell Surface Interactions	REACTOME_INTEGRIN_CELL_SURFACE_INTERACTIONS	3.26518e-07	9.46902e-06	red
REACTOME_NCAM_SIGNALING_FOR_NEURITE_OUT_GROWTH	Ncam Signaling For Neurite Out Growth	REACTOME_NCAM_SIGNALING_FOR_NEURITE_OUT_GROWTH	3.81135e-07	9.69343e-06	red
REACTOME_INTERFERON_SIGNALING	Interferon Signaling	REACTOME_INTERFERON_SIGNALING	4.1782e-07	9.69343e-06	red
REACTOME_CREATION_OF_C4_AND_C2_ACTIVATORS	Creation Of c4 And c2 Activators	REACTOME_CREATION_OF_C4_AND_C2_ACTIVATORS	2.65267e-06	0.000180381	blue
REACTOME_INITIAL_TRIGGERING_OF_COMPLEMENT	Initial Triggering Of Complement	REACTOME_INITIAL_TRIGGERING_OF_COMPLEMENT	1.2241e-05	0.000416194	blue
REACTOME_COMPLEMENT_CASCADE	Complement Cascade	REACTOME_COMPLEMENT_CASCADE	0.000105224	0.00215478	blue
REACTOME_MHC_CLASS_II_ANTIGEN_PRESENTATION	Mhc Class Ii Antigen Presentation	REACTOME_MHC_CLASS_II_ANTIGEN_PRESENTATION	0.000126752	0.00215478	blue
REACTOME_INNATE_IMMUNE_SYSTEM	Innate Immune System	REACTOME_INNATE_IMMUNE_SYSTEM	0.00106965	0.0145472	blue

## Sheet: source data_Fig. 3d
	ID	Description	pvalue	p.adjust	colored
GO:0030198	GO:0030198	extracellular matrix organization	6.63092e-46	1.04759e-42	red
GO:0043062	GO:0043062	extracellular structure organization	7.70321e-46	1.04759e-42	red
GO:0045229	GO:0045229	external encapsulating structure organization	1.03824e-45	1.04759e-42	red
GO:0031589	GO:0031589	cell-substrate adhesion	1.64262e-18	1.24305e-15	red
GO:0010810	GO:0010810	regulation of cell-substrate adhesion	2.97129e-17	1.79882e-14	red
GO:0030199	GO:0030199	collagen fibril organization	8.54236e-17	4.30962e-14	red
GO:0001706	GO:0001706	endoderm formation	1.62225e-12	7.01505e-10	red
GO:0035987	GO:0035987	endodermal cell differentiation	4.32415e-12	1.63615e-09	red
GO:0007492	GO:0007492	endoderm development	8.56167e-12	2.87957e-09	red
GO:0061448	GO:0061448	connective tissue development	2.51829e-11	7.62287e-09	red
GO:0002449	GO:0002449	lymphocyte mediated immunity	5.97296e-10	3.41499e-07	blue
GO:0002697	GO:0002697	regulation of immune effector process	6.01868e-10	3.41499e-07	blue
GO:0002460	GO:0002460	adaptive immune response	7.31784e-10	3.41499e-07	blue
GO:0016064	GO:0016064	immunoglobulin mediated immune response	2.3518e-09	7.09267e-07	blue
GO:0019724	GO:0019724	B cell mediated immunity	2.64443e-09	7.09267e-07	blue
GO:0002455	GO:0002455	immune response mediated by immunoglobulin	3.03972e-09	7.09267e-07	blue
GO:0006959	GO:0006959	humoral immune response	1.66646e-08	3.33292e-06	blue
GO:0019886	GO:0019886	Antigen presentation of exogenous peptide antigen	1.23815e-07	2.16676e-05	blue
GO:0002495	GO:0002495	Antigen presentation of peptide antigen	1.56874e-07	2.32657e-05	blue
GO:0002504	GO:0002504	Antigen presentation of polysaccharide antigen	1.66183e-07	2.32657e-05	blue

## Sheet: source data_Fig.4d
Samples	OS	event	PFS	event	level
TCGA-16-1060-01	0.761644	1	0.30411	1	high
TCGA-19-1787-01	1.05479	1	0.843836	1	high
TCGA-08-0514-01	0.923288	1	0.923288	1	high
TCGA-08-0392-01	0.060274	1	0.060274	1	high
TCGA-06-5412-01	0.378082	1	0.241096	1	high
TCGA-15-1446-01	1.59178	0	1.2137	1	high
TCGA-06-0141-01	0.857534	1	0.39726	1	high
TCGA-08-0520-01	0.89589	1	0.287671	1	high
TCGA-06-0168-01	1.63836	1	1.26301	1	high
TCGA-32-1986-01	1.05753	1	0.638356	1	high
TCGA-27-2526-01	0.238356	1	0.238356	1	high
TCGA-19-1389-01	0.386301	1	0.221918	1	high
TCGA-19-5951-01	0.668493	1	0.668493	1	high
TCGA-02-0059-01	0.79726	1	0.0575342	1	high
TCGA-32-2616-01	0.613699	1	0.49863	1	high
TCGA-02-0051-01	1.25753	1	0.243836	1	high
TCGA-02-0115-01	1.30411	1	0.249315	1	high
TCGA-14-0789-01	0.936986	1	0.287671	1	high
TCGA-19-2631-01	0.583562	1	0.583562	0	high
TCGA-19-1790-01	0.421918	1	0.241096	1	high
TCGA-12-1090-01	0.632877	1	0.632877	1	high
TCGA-06-0397-01	0.750685	1	0.750685	1	high
TCGA-06-1084-01	1.99452	1	0.569863	1	high
TCGA-12-0707-01	2.36712	1	2.36712	0	high
TCGA-32-4719-01	0.90411	1	0.90411	1	high
TCGA-02-0330-01	1.32603	1	0.328767	1	high
TCGA-06-2562-01	1.04658	1	0.413699	1	high
TCGA-32-4211-01	1.04932	1	1.04932	1	high
TCGA-32-2638-01	2.09863	1	2.09863	1	high
TCGA-06-5408-01	0.978082	1	0.432877	1	high
TCGA-16-0848-01	1.46575	1	0.353425	1	high
TCGA-32-1987-01	1.23836	1	0.186301	1	high
TCGA-02-0025-01	3.56164	1	1.79726	1	high
TCGA-12-1094-01	1.01918	1	0.509589	1	high
TCGA-06-5410-01	0.29589	1	0.29589	1	high
TCGA-19-2625-01	0.339726	1	0.339726	0	high
TCGA-12-1599-01	2.13973	1	0.243836	1	high
TCGA-06-0750-01	0.0767123	1	0.0767123	1	high
TCGA-02-0015-01	1.71781	1	1.24932	1	high
TCGA-08-0510-01	0.356164	1	0.246575	1	high
TCGA-28-1747-01	0.210959	1	0.210959	0	high
TCGA-06-2561-01	1.47123	1	0.213699	1	high
TCGA-14-2554-01	1.45753	1	1.45753	1	high
TCGA-02-0084-01	1.05205	1	1.05205	0	high
TCGA-06-0173-01	0.372603	1	0.372603	1	high
TCGA-28-5219-01	1.89041	0	0.706849	1	high
TCGA-32-4209-01	1.69315	1	0.257534	1	high
TCGA-14-0787-01	0.186301	1	0.186301	0	high
TCGA-12-0654-01	0.632877	1	0.591781	1	high
TCGA-27-2524-01	0.632877	1	0.632877	1	high
TCGA-28-5215-01	0.917808	1	0.449315	1	high
TCGA-06-0194-01	0.389041	1	0.342466	1	high
TCGA-06-0877-01	0.558904	0	0.558904	0	high
TCGA-19-2620-01	0.405479	1	0.405479	0	high
TCGA-28-2502-01	0.0547945	0	0.0547945	0	high
TCGA-41-4097-01	0.0164384	1	0.0164384	1	high
TCGA-02-0116-01	4.07945	1	3.3726	1	high
TCGA-19-5950-01	1.43288	1	0.805479	1	high
TCGA-06-0187-01	2.26849	1	1.45479	1	high
TCGA-02-2486-01	1.69315	1	1.69315	1	high
TCGA-32-1980-01	0.0986301	1	0.0986301	1	high
TCGA-02-0106-01	0.972603	1	0.536986	1	high
TCGA-16-0861-01	0.358904	0	0.257534	1	high
TCGA-06-0169-01	0.273973	1	0.252055	1	high
TCGA-06-0649-01	0.175342	1	0.175342	1	high
TCGA-14-0867-01	0.169863	1	0.169863	0	high
TCGA-02-0024-01	4.42466	1	3.83836	1	high
TCGA-32-2632-01	0.736986	1	0.736986	1	high
TCGA-02-0086-01	0.734247	1	0.265753	1	high
TCGA-02-0075-01	1.73699	1	0.920548	1	high
TCGA-12-0775-01	0.635616	1	0.257534	1	high
TCGA-02-0083-01	1.89315	1	1.26849	1	high
TCGA-06-0140-01	0.0164384	1	0.0164384	1	high
TCGA-14-2555-01	0.663014	0	0.663014	0	high
TCGA-76-6193-01	0.224658	1	0.175342	1	high
TCGA-02-0009-01	0.882192	1	0.723288	1	high
TCGA-06-0148-01	0.841096	1	0.517808	1	high
TCGA-27-1832-01	0.821918	1	0.482192	1	high
TCGA-28-5218-01	0.430137	1	0.430137	0	high
TCGA-06-5414-01	0.747945	0	0.457534	1	high
TCGA-08-0246-01	0.347945	1	0.282192	1	high
TCGA-26-5139-01	0.131507	0	0.131507	0	high
TCGA-16-1047-01	0.380822	1	0.0684932	1	high
TCGA-41-3393-01	0.369863	1	0.369863	1	high
TCGA-32-2615-01	1.32877	1	0.358904	1	high
TCGA-08-0531-01	0.630137	1	0.630137	1	high
TCGA-06-0190-01	0.868493	1	0.241096	1	high
TCGA-06-0158-01	0.90137	1	0.246575	1	high
TCGA-06-0162-01	0.284932	1	0.284932	1	high
TCGA-02-0052-01	1.04932	1	0.558904	1	high
TCGA-19-2619-01	0.805479	0	0.4	1	high
TCGA-02-0107-01	1.47123	1	0.4	1	high
TCGA-28-5204-01	1.24384	1	1.24384	1	high
TCGA-06-0175-01	0.336986	1	0.106849	1	high
TCGA-26-1439-01	1.15616	1	0.778082	1	high
TCGA-08-0521-01	0.4	1	0.342466	1	high
TCGA-28-6450-01	0.452055	1	0.452055	1	high
TCGA-02-0007-01	1.93151	1	1.41918	1	high
TCGA-02-0285-01	1.15616	1	1.15616	1	high
TCGA-19-2623-01	0.627397	0	0.627397	0	high
TCGA-06-0644-01	1.05205	1	0.232877	1	high
TCGA-76-6282-01	1.42192	1	1.25479	1	high
TCGA-02-2470-01	1.07671	1	0.50137	1	high
TCGA-19-5954-01	1.00822	1	1.00822	1	high
TCGA-02-0003-01	0.394521	1	0.109589	1	high
TCGA-06-0166-01	0.487671	1	0.180822	1	high
TCGA-12-0778-01	1.24384	1	0.635616	1	high
TCGA-06-0879-01	3.36712	1	1.91507	1	high
TCGA-76-6192-01	0.273973	1	0.208219	1	high
TCGA-12-0772-01	4.48767	1	1.66301	1	high
TCGA-32-1977-01	0.00821918	0	0.00821918	0	high
TCGA-06-0210-01	0.616438	1	0.183562	1	high
TCGA-02-0039-01	0.876712	1	0.279452	1	high
TCGA-28-5216-01	1.13699	0	1.13699	0	high
TCGA-41-3392-01	0.0821918	1	0.0821918	1	high
TCGA-02-0064-01	1.64384	1	1.3589	1	high
TCGA-16-1062-01	1.76986	1	1.41918	1	high
TCGA-06-0882-01	1.73151	1	0.583562	1	high
TCGA-06-6390-01	0.449315	1	0.449315	1	high
TCGA-02-0068-01	2.20274	1	0.479452	1	high
TCGA-06-0124-01	1.69863	1	1.69863	1	high
TCGA-28-2509-01	0.39726	0	0.39726	0	high
TCGA-26-5136-01	1.58082	1	1.58082	1	high
TCGA-19-5959-01	1.4	1	0.326027	1	high
TCGA-19-5947-01	0.553425	1	0.117808	1	high
TCGA-14-1034-01	1.32877	1	0.772603	1	high
TCGA-02-0089-01	1.4137	1	0.980822	1	high
TCGA-02-0060-01	0.50137	1	0.50137	1	high
TCGA-19-5952-01	1.57534	1	1.57534	0	high
TCGA-28-2513-01	0.608219	0	0.205479	1	high
TCGA-28-1751-01	0.635616	0	0.6	1	high
TCGA-32-2495-01	1.25205	1	0.690411	1	high
TCGA-19-0964-01	0.282192	0	0.282192	0	high
TCGA-16-0849-01	2.1726	0	2.1726	0	high
TCGA-06-0747-01	0.224658	1	0.224658	1	high
TCGA-12-1091-01	2.76712	1	0.153425	1	high
TCGA-19-4068-01	0.375342	0	0.375342	0	high
TCGA-12-0829-01	1.71507	1	1.29589	1	high
TCGA-27-2519-01	1.50685	1	0.70137	1	high
TCGA-02-0023-01	1.67671	1	1.19178	1	high
TCGA-06-0878-01	0.59726	0	0.180822	1	high
TCGA-08-0375-01	1.01918	1	0.441096	1	high
TCGA-02-0321-01	0.824658	1	0.2	1	high
TCGA-32-2491-01	1.01918	1	0.191781	1	high
TCGA-06-0143-01	0.978082	1	0.726027	1	high
TCGA-06-0164-01	4.74247	1	3.91233	1	high
TCGA-02-0111-01	1.93151	1	0.20274	1	high
TCGA-08-0512-01	3.51233	1	0.632877	1	high
TCGA-19-0955-01	0.980822	0	0.980822	0	high
TCGA-14-0781-01	0.0794521	1	0.0794521	1	high
TCGA-02-0027-01	1.0137	1	0.70411	1	high
TCGA-27-1833-01	2.01918	1	1.28493	1	low
TCGA-02-0258-01	1.37808	1	1.37808	1	low
TCGA-06-0238-01	1.10959	1	0.852055	1	low
TCGA-12-1099-01	0.345205	1	0.169863	1	low
TCGA-08-0245-01	3.15342	1	1.26849	1	low
TCGA-14-0812-01	0.271233	1	0.271233	1	low
TCGA-76-4932-01	3.99452	1	3.99452	1	low
TCGA-02-0010-01	2.95068	1	0.961644	1	low
TCGA-06-0195-01	0.616438	1	0.40274	1	low
TCGA-12-3650-01	0.912329	1	0.654795	1	low
TCGA-19-1392-01	0.30411	1	0.30411	0	low
TCGA-12-3653-01	1.21096	1	0.613699	1	low
TCGA-08-0353-01	0.70137	1	0.449315	1	low
TCGA-06-0174-01	0.268493	1	0.128767	1	low
TCGA-14-1794-01	0.0821918	1	0.0821918	1	low
TCGA-26-5133-01	1.23836	0	1.0137	1	low
TCGA-02-0432-01	3.92603	1	2.88493	1	low
TCGA-14-0866-01	2.19452	1	0.265753	1	low
TCGA-14-1401-01	0.312329	1	0.312329	1	low
TCGA-14-1454-01	2.51507	1	0.79726	1	low
TCGA-19-1386-01	0.756164	1	0.649315	1	low
TCGA-19-1786-01	0.59726	0	0.59726	0	low
TCGA-08-0357-01	3.13151	1	0.424658	1	low
TCGA-02-0332-01	2.14247	1	1.2	1	low
TCGA-02-0026-01	2.04932	1	1.26575	1	low
TCGA-27-1836-01	2.50411	1	0.471233	1	low
TCGA-08-0389-01	1.27945	1	1.27945	1	low
TCGA-06-0241-01	4.05753	1	0.536986	1	low
TCGA-06-0160-01	0.983562	1	0.983562	1	low
TCGA-06-0413-01	0.263014	1	0.263014	1	low
TCGA-06-0213-01	0.0438356	1	0.0438356	1	low
TCGA-19-0960-01	0.717808	0	0.717808	0	low
TCGA-02-0011-01	1.72603	1	0.39726	1	low
TCGA-06-6389-01	0.649315	0	0.649315	0	low
TCGA-12-0616-01	1.2274	1	1.09041	1	low
TCGA-06-0157-01	0.265753	1	0.265753	1	low
TCGA-06-0149-01	0.717808	1	0.558904	1	low
TCGA-12-0620-01	0.871233	1	0.871233	1	low
TCGA-06-2563-01	2.55342	0	1.51781	1	low
TCGA-14-1453-01	0.0958904	1	0.0958904	1	low
TCGA-06-0219-01	0.060274	1	0.060274	1	low
TCGA-02-0339-01	1.03288	1	0.405479	1	low
TCGA-14-3476-01	0.0328767	1	0.0246575	1	low
TCGA-06-0145-01	0.194521	1	0.194521	1	low
TCGA-76-4934-01	0.210959	1	0.210959	0	low
TCGA-32-5222-01	1.60274	1	0.323288	1	low
TCGA-12-0780-01	1.23836	1	0.249315	1	low
TCGA-02-0057-01	1.65479	1	1.29589	1	low
TCGA-12-0618-01	1.08219	1	1.08219	0	low
TCGA-14-1827-01	0.490411	1	0.490411	0	low
TCGA-19-1791-01	0.0109589	0	0.0109589	0	low
TCGA-06-0875-01	3.62192	0	0.764384	1	low
TCGA-06-0155-01	0.871233	1	0.70137	1	low
TCGA-14-4157-01	0.284932	0	0.263014	1	low
TCGA-28-1756-01	0.235616	0	0.235616	0	low
TCGA-06-0221-01	1.65205	1	0.712329	1	low
TCGA-26-5134-01	0.457534	0	0.457534	0	low
TCGA-16-1460-01	0.534247	0	0.534247	0	low
TCGA-02-0324-01	0.643836	1	0.449315	1	low
TCGA-28-2506-01	0.561644	0	0.230137	1	low
TCGA-06-0744-01	3.90685	1	3.49863	1	low
TCGA-02-0054-01	0.545205	1	0.19726	1	low
TCGA-08-0358-01	1.85753	1	0.723288	1	low
TCGA-14-0736-01	1.26027	1	0.350685	1	low
TCGA-06-0177-01	0.347945	1	0.347945	1	low
TCGA-14-1455-01	0.0767123	1	0.0767123	1	low
TCGA-08-0524-01	0.605479	1	0.167123	1	low
TCGA-06-0240-01	1.70137	1	1.70137	1	low
TCGA-12-1098-01	0.331507	1	0.254795	1	low
TCGA-19-2624-01	0.0136986	1	0.0136986	0	low
TCGA-02-0074-01	0.849315	1	0.421918	1	low
TCGA-12-1089-01	0.484932	1	0.484932	1	low
TCGA-28-1746-01	0.0164384	0	0.0164384	0	low
TCGA-08-0355-01	2.04658	1	1.42192	1	low
TCGA-02-0069-01	2.39178	0	2.39178	1	low
TCGA-02-0338-01	0.882192	1	0.460274	1	low
TCGA-06-1800-01	2.23288	1	2.05479	1	low
TCGA-76-4935-01	3.07123	1	3.07123	0	low
TCGA-32-4208-01	1.76164	0	1.76164	0	low
TCGA-19-1788-01	0.306849	1	0.306849	0	low
TCGA-06-0146-01	1.67397	1	1.45205	1	low
TCGA-12-0826-01	2.31507	1	2.31507	0	low
TCGA-14-1829-01	0.59726	0	0.59726	0	low
TCGA-06-0126-01	0.578082	1	0.578082	0	low
TCGA-06-0414-01	2.92603	1	2.77534	1	low
TCGA-14-1456-01	3.4137	0	0.268493	1	low
TCGA-02-0440-01	0.945205	1	0.580822	1	low
TCGA-02-2483-01	1.27671	0	1.27671	0	low
TCGA-06-5417-01	0.424658	0	0.424658	0	low
TCGA-06-0208-01	0.70137	1	0.408219	1	low
TCGA-12-1600-01	1.2274	1	1.10685	1	low
TCGA-16-1055-01	0.857534	1	0.789041	1	low
TCGA-06-0128-01	1.89315	1	0.520548	1	low
TCGA-06-0648-01	0.816438	1	0.553425	1	low
TCGA-06-0201-01	0.0328767	1	0.0328767	1	low
TCGA-12-0819-01	2.06575	1	1.1726	1	low
TCGA-19-1390-01	2.11507	1	2.11507	0	low
TCGA-06-0686-01	1.18356	1	0.438356	1	low
TCGA-06-2570-01	2.62466	0	2.62466	0	low
TCGA-06-1087-01	0.336986	1	0.29863	1	low
TCGA-08-0350-01	2.43562	1	1.20274	1	low
TCGA-06-2569-01	0.0356164	0	0.0356164	0	low
TCGA-19-0957-01	1.82466	1	0.136986	1	low
TCGA-14-0865-01	1.37534	1	0.589041	1	low
TCGA-16-1063-01	1.16438	1	1.01096	1	low
TCGA-76-4925-01	0.4	1	0.241096	1	low
TCGA-26-1443-01	0.594521	0	0.594521	1	low
TCGA-14-0790-01	1.14795	1	1.14795	1	low
TCGA-02-0326-01	0.610959	1	0.0136986	1	low
TCGA-32-1973-01	1.75616	1	1.38904	1	low
TCGA-12-1097-01	1.21096	1	0.454795	1	low
TCGA-14-0871-01	2.41096	1	2.41096	0	low
TCGA-08-0244-01	1.89041	1	1.32603	1	low
TCGA-02-0281-01	0.331507	1	0.331507	1	low
TCGA-26-5135-01	0.739726	1	0.739726	0	low
TCGA-06-0142-01	0.183562	1	0.183562	1	low
TCGA-08-0517-01	4.89041	1	2.80548	1	low
TCGA-19-1789-01	0.271233	1	0.271233	0	low
TCGA-16-1056-01	1.16712	1	0.654795	1	low
TCGA-27-1835-01	1.77534	1	0.430137	1	low
TCGA-08-0509-01	1.04658	1	1.04658	1	low
TCGA-06-1805-01	2.82466	0	2.82466	0	low
TCGA-19-2629-01	2.01918	1	0.39726	1	low
TCGA-15-1447-01	4.43288	0	0.931507	1	low
TCGA-14-1825-01	0.635616	1	0.224658	1	low
TCGA-19-1388-01	1.07945	1	0.405479	1	low
TCGA-12-0820-01	1.53973	1	0.745205	1	low
TCGA-15-1449-01	1.10685	1	0.20274	1	low
TCGA-02-0048-01	0.268493	1	0.0630137	1	low
TCGA-28-5207-01	0.939726	1	0.939726	1	low
TCGA-02-0058-01	0.69589	1	0.471233	1	low
TCGA-27-1830-01	0.421918	1	0.339726	1	low
TCGA-14-3477-01	0.315068	0	0.315068	0	low
TCGA-06-1086-01	0.569863	1	0.569863	1	low
TCGA-16-0850-01	1.36438	1	0.227397	1	low
TCGA-02-0087-01	4.8137	0	4.8137	1	low
TCGA-06-0152-01	1.0274	1	0.819178	1	low
TCGA-14-1458-01	0.556164	1	0.221918	1	low
TCGA-06-0167-01	0.950685	1	0.950685	1	low
TCGA-12-3644-01	4.98082	1	3.12877	1	low
TCGA-14-1821-01	1.48219	1	0.906849	1	low
TCGA-14-1451-01	1.92603	1	0.0520548	1	low
TCGA-02-0034-01	1.17808	1	1.05753	1	low
TCGA-12-1598-01	1.30411	1	1.30411	1	low
TCGA-12-1092-01	1.81096	1	1.74521	1	low
TCGA-06-5416-01	0.558904	0	0.558904	0	low
TCGA-08-0516-01	1.63288	1	0.109589	1	low
TCGA-06-0129-01	2.80548	1	0.405479	1	low

## Sheet: source data_Fig.4e
Samples	OS	event	PFS	event	level
TCGA-16-1060-01	0.761644	1	0.30411	1	high
TCGA-12-1099-01	0.345205	1	0.169863	1	high
TCGA-19-1787-01	1.05479	1	0.843836	1	high
TCGA-28-5213-01	2.60548	0	2.60548	0	high
TCGA-28-1760-01	0.391781	0	0.287671	1	high
TCGA-08-0520-01	0.89589	1	0.287671	1	high
TCGA-06-0168-01	1.63836	1	1.26301	1	high
TCGA-32-1986-01	1.05753	1	0.638356	1	high
TCGA-06-2567-01	0.364384	1	0.364384	1	high
TCGA-27-2526-01	0.238356	1	0.238356	1	high
TCGA-19-1389-01	0.386301	1	0.221918	1	high
TCGA-19-5951-01	0.668493	1	0.668493	1	high
TCGA-02-0059-01	0.79726	1	0.0575342	1	high
TCGA-32-2616-01	0.613699	1	0.49863	1	high
TCGA-02-0051-01	1.25753	1	0.243836	1	high
TCGA-02-0115-01	1.30411	1	0.249315	1	high
TCGA-06-5856-01	0.312329	1	0.312329	1	high
TCGA-76-4926-01	0.378082	1	0.0931507	1	high
TCGA-14-0789-01	0.936986	1	0.287671	1	high
TCGA-19-1790-01	0.421918	1	0.241096	1	high
TCGA-06-0397-01	0.750685	1	0.750685	1	high
TCGA-19-2621-01	0.090411	1	0.090411	0	high
TCGA-12-0707-01	2.36712	1	2.36712	0	high
TCGA-08-0349-01	0.816438	1	0.254795	1	high
TCGA-32-4719-01	0.90411	1	0.90411	1	high
TCGA-06-0182-01	0.30411	1	0.30411	1	high
TCGA-02-0290-01	1.32877	1	1.02466	1	high
TCGA-32-2638-01	2.09863	1	2.09863	1	high
TCGA-16-0848-01	1.46575	1	0.353425	1	high
TCGA-12-1094-01	1.01918	1	0.509589	1	high
TCGA-08-0359-01	0.282192	1	0.282192	1	high
TCGA-12-0827-01	3.23014	1	3.23014	1	high
TCGA-32-1978-01	1.32055	1	1.32055	1	high
TCGA-19-2625-01	0.339726	1	0.339726	0	high
TCGA-06-0750-01	0.0767123	1	0.0767123	1	high
TCGA-02-0015-01	1.71781	1	1.24932	1	high
TCGA-08-0510-01	0.356164	1	0.246575	1	high
TCGA-28-1747-01	0.210959	1	0.210959	0	high
TCGA-06-2561-01	1.47123	1	0.213699	1	high
TCGA-06-2563-01	2.55342	0	1.51781	1	high
TCGA-14-0783-01	0.517808	1	0.517808	1	high
TCGA-32-4209-01	1.69315	1	0.257534	1	high
TCGA-12-0654-01	0.632877	1	0.591781	1	high
TCGA-12-0703-01	1.69863	1	0.569863	1	high
TCGA-27-2524-01	0.632877	1	0.632877	1	high
TCGA-28-5215-01	0.917808	1	0.449315	1	high
TCGA-06-0194-01	0.389041	1	0.342466	1	high
TCGA-32-4213-01	1.65479	0	0.967123	1	high
TCGA-28-2502-01	0.0547945	0	0.0547945	0	high
TCGA-02-0001-01	0.980822	1	0.375342	1	high
TCGA-02-0116-01	4.07945	1	3.3726	1	high
TCGA-19-5950-01	1.43288	1	0.805479	1	high
TCGA-02-0043-01	1.52603	1	0.772603	1	high
TCGA-02-0106-01	0.972603	1	0.536986	1	high
TCGA-06-0169-01	0.273973	1	0.252055	1	high
TCGA-28-5209-01	1.21096	0	1.21096	0	high
TCGA-76-4929-01	0.30411	1	0.30411	1	high
TCGA-14-0867-01	0.169863	1	0.169863	0	high
TCGA-06-0177-01	0.347945	1	0.347945	1	high
TCGA-32-2632-01	0.736986	1	0.736986	1	high
TCGA-02-0086-01	0.734247	1	0.265753	1	high
TCGA-12-1098-01	0.331507	1	0.254795	1	high
TCGA-02-0075-01	1.73699	1	0.920548	1	high
TCGA-12-0775-01	0.635616	1	0.257534	1	high
TCGA-02-0083-01	1.89315	1	1.26849	1	high
TCGA-06-0140-01	0.0164384	1	0.0164384	1	high
TCGA-06-5858-01	0.512329	0	0.265753	1	high
TCGA-12-0822-01	1.9589	1	0.249315	1	high
TCGA-06-2564-01	0.49589	0	0.49589	0	high
TCGA-02-0009-01	0.882192	1	0.723288	1	high
TCGA-41-2575-01	0.794521	1	0.358904	1	high
TCGA-28-5218-01	0.430137	1	0.430137	0	high
TCGA-14-1795-01	0.164384	1	0.164384	1	high
TCGA-12-1096-01	0.758904	1	0.739726	1	high
TCGA-06-0122-01	0.512329	1	0.512329	0	high
TCGA-12-0828-01	0.745205	1	0.0356164	1	high
TCGA-26-5139-01	0.131507	0	0.131507	0	high
TCGA-16-1047-01	0.380822	1	0.0684932	1	high
TCGA-41-3393-01	0.369863	1	0.369863	1	high
TCGA-02-0440-01	0.945205	1	0.580822	1	high
TCGA-32-2615-01	1.32877	1	0.358904	1	high
TCGA-06-0190-01	0.868493	1	0.241096	1	high
TCGA-06-0158-01	0.90137	1	0.246575	1	high
TCGA-02-0052-01	1.04932	1	0.558904	1	high
TCGA-19-2619-01	0.805479	0	0.4	1	high
TCGA-02-0107-01	1.47123	1	0.4	1	high
TCGA-28-5204-01	1.24384	1	1.24384	1	high
TCGA-26-1439-01	1.15616	1	0.778082	1	high
TCGA-28-6450-01	0.452055	1	0.452055	1	high
TCGA-76-4928-01	0.257534	1	0.257534	1	high
TCGA-02-0285-01	1.15616	1	1.15616	1	high
TCGA-19-2623-01	0.627397	0	0.627397	0	high
TCGA-06-0192-01	3.24658	1	1.77534	1	high
TCGA-12-3646-01	3.66849	1	3.60274	1	high
TCGA-02-0003-01	0.394521	1	0.109589	1	high
TCGA-32-1979-01	1.62466	1	0.726027	1	high
TCGA-87-5896-01	2.19178	0	2.19178	0	high
TCGA-06-0166-01	0.487671	1	0.180822	1	high
TCGA-28-2514-01	0.438356	0	0.438356	0	high
TCGA-02-0085-01	4.27671	1	2.67397	1	high
TCGA-06-5859-01	0.380822	0	0.380822	0	high
TCGA-02-0451-01	1.35068	1	1.1726	1	high
TCGA-14-1459-01	1.03562	1	0.753425	1	high
TCGA-02-0046-01	0.572603	1	0.534247	1	high
TCGA-41-5651-01	1.26027	1	0.575342	1	high
TCGA-76-6192-01	0.273973	1	0.208219	1	high
TCGA-32-1977-01	0.00821918	0	0.00821918	0	high
TCGA-06-0210-01	0.616438	1	0.183562	1	high
TCGA-02-0039-01	0.876712	1	0.279452	1	high
TCGA-02-0099-01	0.290411	1	0.290411	1	high
TCGA-02-0430-01	0.879452	1	0.879452	1	high
TCGA-19-1789-01	0.271233	1	0.271233	0	high
TCGA-41-3392-01	0.0821918	1	0.0821918	1	high
TCGA-02-0064-01	1.64384	1	1.3589	1	high
TCGA-06-2557-01	0.090411	1	0.090411	1	high
TCGA-19-5947-01	0.553425	1	0.117808	1	high
TCGA-41-3915-01	0.986301	1	0.789041	1	high
TCGA-02-0089-01	1.4137	1	0.980822	1	high
TCGA-19-5952-01	1.57534	1	1.57534	0	high
TCGA-06-0197-01	0.463014	1	0.128767	1	high
TCGA-02-0058-01	0.69589	1	0.471233	1	high
TCGA-28-2513-01	0.608219	0	0.205479	1	high
TCGA-28-1751-01	0.635616	0	0.6	1	high
TCGA-12-3652-01	2.90959	1	0.556164	1	high
TCGA-16-0849-01	2.1726	0	2.1726	0	high
TCGA-06-0747-01	0.224658	1	0.224658	1	high
TCGA-12-1091-01	2.76712	1	0.153425	1	high
TCGA-12-0670-01	2.16438	1	1.03836	1	high
TCGA-06-0749-01	0.224658	1	0.224658	1	high
TCGA-19-4068-01	0.375342	0	0.375342	0	high
TCGA-12-5301-01	0.169863	1	0.169863	1	high
TCGA-27-2519-01	1.50685	1	0.70137	1	high
TCGA-02-0102-01	2.25205	1	1.23288	1	high
TCGA-02-0023-01	1.67671	1	1.19178	1	high
TCGA-19-1387-01	0.49589	0	0.216438	1	high
TCGA-06-0878-01	0.59726	0	0.180822	1	high
TCGA-19-5956-01	1.87397	1	1.7726	1	high
TCGA-27-1837-01	1.16986	1	0.372603	1	high
TCGA-02-0266-01	1.47671	1	0.80274	1	high
TCGA-08-0356-01	2.59178	1	1.22466	1	high
TCGA-02-0321-01	0.824658	1	0.2	1	high
TCGA-08-0512-01	3.51233	1	0.632877	1	high
TCGA-14-0781-01	0.0794521	1	0.0794521	1	high
TCGA-06-0412-01	0.79726	1	0.356164	1	high
TCGA-27-1833-01	2.01918	1	1.28493	1	low
TCGA-06-0881-01	1.38082	1	0.386301	1	low
TCGA-02-0258-01	1.37808	1	1.37808	1	low
TCGA-06-0216-01	2.0137	1	0.479452	1	low
TCGA-08-0245-01	3.15342	1	1.26849	1	low
TCGA-76-4932-01	3.99452	1	3.99452	1	low
TCGA-08-0392-01	0.060274	1	0.060274	1	low
TCGA-15-1446-01	1.59178	0	1.2137	1	low
TCGA-16-1045-01	2.41918	1	1.79178	1	low
TCGA-02-0038-01	0.893151	1	0.654795	1	low
TCGA-02-0010-01	2.95068	1	0.961644	1	low
TCGA-06-0195-01	0.616438	1	0.40274	1	low
TCGA-28-5220-01	1.06301	1	0.717808	1	low
TCGA-06-0174-01	0.268493	1	0.128767	1	low
TCGA-14-1794-01	0.0821918	1	0.0821918	1	low
TCGA-02-0260-01	1.41096	1	1.41096	1	low
TCGA-26-5133-01	1.23836	0	1.0137	1	low
TCGA-19-2631-01	0.583562	1	0.583562	0	low
TCGA-02-0432-01	3.92603	1	2.88493	1	low
TCGA-14-0866-01	2.19452	1	0.265753	1	low
TCGA-06-0138-01	2.01918	1	1.07945	1	low
TCGA-28-5208-01	1.49041	1	0.405479	1	low
TCGA-14-1454-01	2.51507	1	0.79726	1	low
TCGA-19-1786-01	0.59726	0	0.59726	0	low
TCGA-76-6285-01	0.69589	1	0.69589	1	low
TCGA-08-0357-01	3.13151	1	0.424658	1	low
TCGA-02-0332-01	2.14247	1	1.2	1	low
TCGA-32-1987-01	1.23836	1	0.186301	1	low
TCGA-28-1749-01	0.767123	0	0.767123	1	low
TCGA-02-0446-01	0.772603	1	0.0410959	1	low
TCGA-27-1836-01	2.50411	1	0.471233	1	low
TCGA-02-0025-01	3.56164	1	1.79726	1	low
TCGA-06-0876-01	3.84932	0	1.16164	1	low
TCGA-06-0413-01	0.263014	1	0.263014	1	low
TCGA-06-2565-01	1.3863	1	0.487671	1	low
TCGA-19-0960-01	0.717808	0	0.717808	0	low
TCGA-02-0011-01	1.72603	1	0.39726	1	low
TCGA-06-6389-01	0.649315	0	0.649315	0	low
TCGA-08-0345-01	0.145205	1	0.145205	1	low
TCGA-06-0132-01	2.11233	1	1.32055	1	low
TCGA-06-0402-01	0.0219178	1	0.0219178	1	low
TCGA-12-0620-01	0.871233	1	0.871233	1	low
TCGA-02-0084-01	1.05205	1	1.05205	0	low
TCGA-06-0219-01	0.060274	1	0.060274	1	low
TCGA-02-0339-01	1.03288	1	0.405479	1	low
TCGA-14-1452-01	0.591781	1	0.471233	1	low
TCGA-76-4934-01	0.210959	1	0.210959	0	low
TCGA-32-5222-01	1.60274	1	0.323288	1	low
TCGA-12-0780-01	1.23836	1	0.249315	1	low
TCGA-76-6191-01	1.39178	1	0.884932	1	low
TCGA-02-0057-01	1.65479	1	1.29589	1	low
TCGA-12-0618-01	1.08219	1	1.08219	0	low
TCGA-19-1791-01	0.0109589	0	0.0109589	0	low
TCGA-14-4157-01	0.284932	0	0.263014	1	low
TCGA-02-0456-01	0.279452	1	0.0328767	1	low
TCGA-06-0221-01	1.65205	1	0.712329	1	low
TCGA-26-5134-01	0.457534	0	0.457534	0	low
TCGA-08-0358-01	1.85753	1	0.723288	1	low
TCGA-14-1455-01	0.0767123	1	0.0767123	1	low
TCGA-08-0524-01	0.605479	1	0.167123	1	low
TCGA-12-1089-01	0.484932	1	0.484932	1	low
TCGA-28-1746-01	0.0164384	0	0.0164384	0	low
TCGA-08-0347-01	2.14247	1	0.161644	1	low
TCGA-02-0069-01	2.39178	0	2.39178	1	low
TCGA-76-6193-01	0.224658	1	0.175342	1	low
TCGA-02-0079-01	2.27123	1	2.1863	1	low
TCGA-02-0338-01	0.882192	1	0.460274	1	low
TCGA-76-4935-01	3.07123	1	3.07123	0	low
TCGA-06-5411-01	0.69589	1	0.586301	1	low
TCGA-06-0211-01	0.986301	1	0.145205	1	low
TCGA-32-4208-01	1.76164	0	1.76164	0	low
TCGA-06-0146-01	1.67397	1	1.45205	1	low
TCGA-12-0826-01	2.31507	1	2.31507	0	low
TCGA-08-0246-01	0.347945	1	0.282192	1	low
TCGA-08-0348-01	1.0137	1	0.542466	1	low
TCGA-06-0414-01	2.92603	1	2.77534	1	low
TCGA-06-0154-01	1.16164	1	0.569863	1	low
TCGA-08-0531-01	0.630137	1	0.630137	1	low
TCGA-02-2483-01	1.27671	0	1.27671	0	low
TCGA-06-0208-01	0.70137	1	0.408219	1	low
TCGA-14-0817-01	0.449315	1	0.449315	0	low
TCGA-16-1055-01	0.857534	1	0.789041	1	low
TCGA-06-0394-01	0.90137	1	0.238356	1	low
TCGA-06-0128-01	1.89315	1	0.520548	1	low
TCGA-06-0648-01	0.816438	1	0.553425	1	low
TCGA-06-0745-01	0.654795	1	0.252055	1	low
TCGA-76-4931-01	0.764384	1	0.306849	1	low
TCGA-14-1823-01	1.48767	1	0.383562	1	low
TCGA-06-0686-01	1.18356	1	0.438356	1	low
TCGA-28-1750-01	0.69589	0	0.317808	1	low
TCGA-06-0644-01	1.05205	1	0.232877	1	low
TCGA-19-0963-01	1.18904	1	0.849315	1	low
TCGA-06-1087-01	0.336986	1	0.29863	1	low
TCGA-41-2573-01	0.745205	0	0.457534	1	low
TCGA-08-0350-01	2.43562	1	1.20274	1	low
TCGA-06-2569-01	0.0356164	0	0.0356164	0	low
TCGA-19-0957-01	1.82466	1	0.136986	1	low
TCGA-14-0865-01	1.37534	1	0.589041	1	low
TCGA-08-0354-01	1.49589	1	0.693151	1	low
TCGA-76-4925-01	0.4	1	0.241096	1	low
TCGA-14-1396-01	0.0931507	1	0.0931507	1	low
TCGA-12-0778-01	1.24384	1	0.635616	1	low
TCGA-28-1752-01	0.706849	0	0.706849	0	low
TCGA-12-3649-01	1.26849	1	0.961644	1	low
TCGA-08-0529-01	1.53425	1	0.89863	1	low
TCGA-12-1093-01	1.33151	1	0.882192	1	low
TCGA-32-1973-01	1.75616	1	1.38904	1	low
TCGA-12-1097-01	1.21096	1	0.454795	1	low
TCGA-32-1991-01	1.41096	1	0.945205	1	low
TCGA-26-5135-01	0.739726	1	0.739726	0	low
TCGA-08-0517-01	4.89041	1	2.80548	1	low
TCGA-16-1056-01	1.16712	1	0.654795	1	low
TCGA-27-1835-01	1.77534	1	0.430137	1	low
TCGA-02-0068-01	2.20274	1	0.479452	1	low
TCGA-08-0509-01	1.04658	1	1.04658	1	low
TCGA-06-1805-01	2.82466	0	2.82466	0	low
TCGA-19-5959-01	1.4	1	0.326027	1	low
TCGA-14-0813-01	0.112329	1	0.112329	0	low
TCGA-19-2629-01	2.01918	1	0.39726	1	low
TCGA-15-1447-01	4.43288	0	0.931507	1	low
TCGA-14-1825-01	0.635616	1	0.224658	1	low
TCGA-06-0646-01	0.479452	1	0.246575	1	low
TCGA-15-1449-01	1.10685	1	0.20274	1	low
TCGA-06-0650-01	1.96438	1	0.961644	1	low
TCGA-02-0060-01	0.50137	1	0.50137	1	low
TCGA-12-3651-01	1.05753	1	0.980822	1	low
TCGA-19-0964-01	0.282192	0	0.282192	0	low
TCGA-08-0346-01	0.70137	1	0.205479	1	low
TCGA-27-1830-01	0.421918	1	0.339726	1	low
TCGA-14-3477-01	0.315068	0	0.315068	0	low
TCGA-14-1458-01	0.556164	1	0.221918	1	low
TCGA-06-0130-01	1.07945	1	0.668493	1	low
TCGA-14-1821-01	1.48219	1	0.906849	1	low
TCGA-14-1451-01	1.92603	1	0.0520548	1	low
TCGA-32-1976-01	0.0410959	1	0.0410959	0	low
TCGA-08-0375-01	1.01918	1	0.441096	1	low
TCGA-02-0111-01	1.93151	1	0.20274	1	low
TCGA-19-0955-01	0.980822	0	0.980822	0	low
TCGA-02-0047-01	1.2274	1	0.156164	1	low
TCGA-06-0129-01	2.80548	1	0.405479	1	low
TCGA-12-1095-01	1.32055	1	0.263014	1	low

## Sheet: source data_Fig.5c
	Cell type	COL1A1	COL1A2	IGFBP2
CCTCAGTGTCCAGTGC-1_1	PC-3	1.95932	1.24867	1.41559
GCAGCCAAGCCTCGTG-1_1	vSMCs	-0.863084	0.517793	2.52027
TTATGCTTCTGTCAAG-1_1	PC-2	0.676193	1.38617	0.910918
AAACGGGAGTCGCCGT-1_1	MSC-like-c2	3.62169	3.66509	1.86316
AAACGGGGTACAGTGG-1_1	MSC-like-c2	3.86954	3.68268	3.47934
AAACGGGTCCTTAATC-1_1	MSC-like-c2	3.21528	3.76976	1.79272
AAAGATGGTCCAGTGC-1_1	MSC-like-c2	3.91009	4.13923	3.67189
AAAGCAAGTCTGCAAT-1_1	MSC-like-c2	3.57523	3.26446	2.90754
AACCATGGTCAGAGGT-1_1	MSC-like-c2	3.97647	3.9071	3.23136
AACTCAGGTTGTCTTT-1_1	MSC-like-c2	1.12707	2.21592	1.80627
AACTCTTGTGCAACTT-1_1	MSC-like-c2	3.67377	3.80852	2.9152
AACTCTTGTTGTCTTT-1_1	MSC-like-c2	4.96976	4.46984	3.03309
AAGCCGCCAATGGAGC-1_1	MSC-like-c2	4.23927	3.83563	0.245299
AAGGTTCGTCTAGAGG-1_1	MSC-like-c2	4.09678	3.77767	3.61797
AATCGGTCATCATCCC-1_1	MSC-like-c2	3.54633	2.89824	3.76881
ACACCAAAGAGGACGG-1_1	MSC-like-c2	4.11847	3.88372	3.9265
ACACCGGAGAACAATC-1_1	MSC-like-c2	4.12774	3.4422	3.88308
ACAGCCGGTAAATACG-1_1	MSC-like-c2	2.21964	3.13732	3.46443
ACATGGTAGCTTCGCG-1_1	MSC-like-c2	1.71905	1.16475	3.04379
ACCAGTACACTCAGGC-1_1	MSC-like-c2	3.32304	3.29643	3.51707
ACCCACTAGCGTGTCC-1_1	MSC-like-c2	4.19697	4.0329	3.8606
ACGAGCCGTGGACGAT-1_1	MSC-like-c2	4.21572	2.77231	2.72348
ACGAGGACATTCTTAC-1_1	MSC-like-c2	4.63674	3.94519	3.13397
ACGATGTAGACGCAAC-1_1	MSC-like-c2	3.48514	3.66812	2.94846
ACGATGTCAGACGCAA-1_1	MSC-like-c2	4.24868	3.71599	3.48848
ACGCCAGGTCTCAACA-1_1	MSC-like-c2	3.86417	3.71801	3.58559
ACGGAGAAGGAATCGC-1_1	MSC-like-c2	3.01724	3.30537	3.5142
ACGGCCACAGCATACT-1_1	MSC-like-c2	4.21635	3.93562	3.4905
ACTATCTCACGGACAA-1_1	MSC-like-c2	3.31736	3.11671	3.96152
ACTTACTGTGGTCCGT-1_1	MSC-like-c2	4.96437	4.12253	3.4255
ACTTGTTTCCAGAAGG-1_1	MSC-like-c2	4.36055	4.18113	3.03322
AGACGTTCACCGCTAG-1_1	MSC-like-c2	3.39391	3.23929	3.49269
AGACGTTTCCGAACGC-1_1	MSC-like-c2	1.73173	2.70876	2.31336
AGAGTGGCACCTCGTT-1_1	MSC-like-c2	3.66149	3.42824	2.60595
AGATTGCAGATGCCTT-1_1	MSC-like-c2	2.24993	1.61165	2.30154
AGATTGCAGCCATCGC-1_1	MSC-like-c2	3.91706	3.54156	3.94595
AGCGGTCAGTTGAGTA-1_1	MSC-like-c2	3.65903	3.83911	0.125871
AGCGTCGGTCATGCAT-1_1	MSC-like-c2	3.2808	3.24527	2.26353
AGGCCGTGTGTGGTTT-1_1	MSC-like-c2	3.41258	3.11192	3.38635
AGGGATGGTTCATGGT-1_1	MSC-like-c2	1.07515	2.67538	3.68132
AGTGAGGCATGCCCGA-1_1	MSC-like-c2	3.12519	3.07986	2.92268
AGTGGGATCCAAGTAC-1_1	MSC-like-c1	3.12682	2.6713	3.3766
ATAGACCGTTATTCTC-1_1	MSC-like-c2	3.24359	2.86978	1.54884
ATCATCTCACGGTTTA-1_1	MSC-like-c2	3.3417	3.63797	2.83354
ATCCACCAGAGTGAGA-1_1	MSC-like-c2	3.99888	3.53048	2.12122
ATCCGAAGTCGTGGCT-1_1	MSC-like-c2	4.03719	3.82817	3.83541
ATGCGATAGATGCCTT-1_1	MSC-like-c2	4.39945	3.95112	2.55912
ATGTGTGGTAAAGGAG-1_1	MSC-like-c2	3.83943	3.6946	3.12695
ATTCTACGTTAAGAAC-1_1	MSC-like-c2	3.93539	3.432	4.04806
CAAGAAACACTTCGAA-1_1	MSC-like-c2	4.79268	4.59198	3.94928
CAAGATCAGTGGTCCC-1_1	MSC-like-c2	3.52667	3.57823	3.64068
CAAGTTGGTGTAAGTA-1_1	MSC-like-c2	5.33149	4.83407	3.75711
CACAGTAAGTCGTTTG-1_1	MSC-like-c2	5.03426	4.58587	1.89771
CACATAGGTAGCCTCG-1_1	MSC-like-c2	3.04944	3.34938	3.85017
CACCACTGTAAACACA-1_1	MSC-like-c2	3.7032	3.60447	2.71682
CACCTTGGTTCAGACT-1_1	MSC-like-c2	2.50951	1.97938	3.4686
CAGCAGCTCGTTACAG-1_1	MSC-like-c2	2.40551	2.24566	2.53185
CAGCATACATGTCCTC-1_1	MSC-like-c2	3.20687	3.05661	2.94972
CAGTAACTCGGTGTCG-1_1	MSC-like-c2	3.49596	3.28049	3.49828
CAGTCCTTCAATCACG-1_1	MSC-like-c2	3.73685	3.58629	3.40916
CAGTCCTTCCAAGCCG-1_1	MSC-like-c2	4.09793	3.86516	3.62703
CATCGGGAGGAGTTGC-1_1	MSC-like-c2	4.30192	4.0295	3.1426
CATGACACACGCATCG-1_1	MSC-like-c2	1.90196	2.81724	3.59286
CATGGCGTCAAACAAG-1_1	MSC-like-c2	3.73409	3.53984	2.92354
CATTATCTCGCAAGCC-1_1	MSC-like-c2	3.95185	3.85784	3.20559
CATTCGCGTGTGACGA-1_1	MSC-like-c2	3.17071	3.03954	4.56369
CCACCTACAAAGGCGT-1_1	MSC-like-c2	3.48653	3.38047	2.86925
CCATTCGCACACATGT-1_1	MSC-like-c2	5.17096	4.27722	3.7175
CCCTCCTGTGACAAAT-1_1	MSC-like-c2	3.19152	3.21855	2.28525
CCGGGATGTTCAGTAC-1_1	MSC-like-c2	4.1565	3.88598	3.41507
CCGGGATTCAAACAAG-1_1	MSC-like-c2	5.24832	4.69592	3.64693
CCGTACTCAGCGAACA-1_1	MSC-like-c2	2.84136	1.68944	-0.207925
CCGTACTTCAAAGTAG-1_1	MSC-like-c2	3.96432	3.20225	2.95267
CCGTTCAGTATGAATG-1_1	MSC-like-c2	3.67537	3.3591	2.66438
CCTACACTCTGAAAGA-1_1	MSC-like-c2	3.30969	3.24789	2.43569
CCTACCAAGTAGCGGT-1_1	MSC-like-c2	3.6175	3.50179	3.43724
CCTACCATCATCACCC-1_1	MSC-like-c2	2.3988	2.5905	2.5615
CCTCAGTAGGTTCCTA-1_1	MSC-like-c2	2.99679	3.02195	3.03873
CCTCTGACAAGTTCTG-1_1	MSC-like-c2	4.12804	3.80324	3.79047
CCTTCCCAGGAATGGA-1_1	MSC-like-c2	3.05546	3.28054	3.85247
CCTTTCTGTCAGAATA-1_1	MSC-like-c2	4.52195	3.85321	3.45156
CGAACATAGATCCTGT-1_1	MSC-like-c2	3.32992	3.20719	2.8247
CGATCGGTCTGATACG-1_1	MSC-like-c2	3.26301	3.15267	2.5055
CGATGTAAGTACGCGA-1_1	MSC-like-c1	4.03622	3.73318	3.36551
CGATTGAGTAGCCTAT-1_1	MSC-like-c2	3.8524	3.64349	2.46283
CGCCAAGCATTACGAC-1_1	MSC-like-c2	3.38324	3.27166	3.32456
CGCGGTAGTTAGAACA-1_1	MSC-like-c2	4.71482	4.21052	3.17312
CGCGTTTAGCTGGAAC-1_1	MSC-like-c2	3.10675	3.23651	3.56397
CGCTTCAAGCGATTCT-1_1	MSC-like-c2	4.06621	4.14281	0.786157
CGTCACTAGCAGGTCA-1_1	MSC-like-c2	4.14013	3.55453	2.63044
CGTCACTTCTAACTCT-1_1	MSC-like-c2	5.1793	4.20556	2.30369
CGTCAGGTCCACGCAG-1_1	MSC-like-c2	3.40846	3.19596	3.00134
CGTCTACGTACATGTC-1_1	MSC-like-c2	3.8164	3.10302	3.48487
CGTGTAACACGGCCAT-1_1	MSC-like-c2	4.14769	3.85371	3.66936
CGTGTAAGTTGCGTTA-1_1	MSC-like-c2	4.56452	3.67545	3.37324
CGTGTCTTCATCACCC-1_1	MSC-like-c2	4.68583	3.86436	3.16393
CTAACTTCAGACAAAT-1_1	MSC-like-c1	3.35084	2.30796	1.55398
CTAATGGTCACAATGC-1_1	MSC-like-c2	5.06298	4.24179	3.70961
CTACACCAGTAATCCC-1_1	MSC-like-c2	4.00023	3.89286	2.68817
CTAGCCTAGGCCGAAT-1_1	MSC-like-c2	3.15743	3.24613	3.57088
CTCGAGGAGGCCCTCA-1_1	MSC-like-c2	2.96362	2.79271	2.9978
CTCGGAGCAATAACGA-1_1	MSC-like-c2	1.92788	2.2157	2.58308
CTCTAATCACAACTGT-1_1	MSC-like-c2	3.56705	3.79349	2.42771
CTCTAATCACCGATAT-1_1	MSC-like-c2	2.28501	2.5689	3.30901
CTCTACGGTCGCATCG-1_1	MSC-like-c1	2.28476	2.66989	2.86062
CTGCCTAGTTGCGTTA-1_1	MSC-like-c2	4.53803	3.82724	3.4561
CTGCGGATCTTGTATC-1_1	MSC-like-c2	2.85884	3.37103	3.52813
CTGCTGTCACATCCAA-1_1	MSC-like-c2	4.35853	4.16017	3.94556
CTGCTGTGTACAAGTA-1_1	MSC-like-c2	3.20623	3.06226	2.40925
CTGTTTAAGGGCTTGA-1_1	MSC-like-c2	2.89468	2.34976	3.02857
CTGTTTAAGTTTGCGT-1_1	MSC-like-c2	3.62258	2.45789	3.29264
CTTCTCTGTCCTCCAT-1_1	MSC-like-c2	4.28463	3.73548	3.05453
CTTGGCTAGCGAAGGG-1_1	MSC-like-c2	3.81438	3.7173	3.66739
GAACATCGTACCGGCT-1_1	MSC-like-c2	5.0113	4.16468	3.5717
GAATGAAAGAACTGTA-1_1	MSC-like-c2	4.03203	3.56089	3.78138
GAATGAACAGGTCGTC-1_1	MSC-like-c2	4.35222	4.00681	2.81803
GAATGAATCGGTTAAC-1_1	MSC-like-c2	1.99182	2.83047	2.02505
GAGTCCGAGAGCTATA-1_1	MSC-like-c2	3.41466	4.06637	2.88457
GATCGATGTCAGAAGC-1_1	MSC-like-c2	2.81193	3.33316	2.23199
GATCGTACACTGTCGG-1_1	MSC-like-c2	3.11295	3.69576	1.2914
GATGCTACAATGACCT-1_1	MSC-like-c2	3.53549	3.27341	3.83978
GCATGTAGTGTCGCTG-1_1	MSC-like-c2	1.96583	1.48885	2.28734
GCCAAATTCAGCTGGC-1_1	MSC-like-c2	4.37787	3.87729	2.51112
GCGACCAGTAACGCGA-1_1	MSC-like-c2	2.70769	3.11281	3.08131
GCTCTGTAGAGTAAGG-1_1	MSC-like-c2	4.49918	3.72497	2.14972
GCTTGAAAGGTTACCT-1_1	MSC-like-c2	4.2144	3.57847	2.68504
GCTTGAATCTGATTCT-1_1	MSC-like-c2	2.93646	2.96998	3.38831
GGAACTTCAACTGGCC-1_1	MSC-like-c2	2.36288	2.25585	3.04556
GGACGTCAGCGTCAAG-1_1	MSC-like-c2	4.15309	3.77022	2.57005
GGATGTTGTCTCCATC-1_1	MSC-like-c2	3.84975	3.41166	1.42722
GGCGACTGTCTGGTCG-1_1	MSC-like-c2	3.76027	3.55065	4.17286
GGCGACTTCCAAACTG-1_1	MSC-like-c2	3.37116	3.31106	4.07689
GGCTCGAGTACTTGAC-1_1	MSC-like-c2	3.67753	3.28582	2.61682
GGGACCTGTACCGTTA-1_1	MSC-like-c2	4.15488	3.70555	3.33822
GGGATGAGTCAGTGGA-1_1	MSC-like-c2	4.16568	4.12907	2.90141
GGGCACTAGGCTATCT-1_1	MSC-like-c2	4.07655	3.68198	2.43428
GGGTCTGTCCTGCCAT-1_1	MSC-like-c2	4.85658	4.48134	2.84167
GGGTTGCGTACAAGTA-1_1	MSC-like-c2	3.78842	3.25035	4.24275
GGTGTTACAAAGGCGT-1_1	MSC-like-c2	3.72356	4.09275	3.00303
GTAGGCCAGAGTCGGT-1_1	MSC-like-c2	2.4699	2.9341	3.67176
GTATCTTAGACTTGAA-1_1	MSC-like-c2	4.81345	4.2113	4.14731
GTCAAGTTCCCTCTTT-1_1	MSC-like-c2	2.88025	3.13774	2.54865
GTCATTTGTACCAGTT-1_1	MSC-like-c2	3.73306	3.74739	3.3329
GTCCTCAGTCTGATTG-1_1	MSC-like-c2	2.89805	2.88222	2.23539
GTCGGGTGTAGCTCCG-1_1	MSC-like-c2	3.75346	3.43576	3.22656
GTCGTAAAGCGCCTTG-1_1	MSC-like-c2	3.24259	3.27663	3.36593
GTCTCGTCACCACCAG-1_1	MSC-like-c2	2.99403	2.63699	3.52146
GTGCATAGTGTGGTTT-1_1	MSC-like-c2	3.96247	3.70933	2.5005
GTGCGGTCAGTTCCCT-1_1	MSC-like-c2	4.25309	4.13485	1.36294
GTGCGGTCATGGGAAC-1_1	MSC-like-c2	3.71057	3.58347	3.55419
GTGCTTCAGAGTGAGA-1_1	MSC-like-c2	3.58266	3.51836	2.93799
TAAGAGACAGAGCCAA-1_1	MSC-like-c2	3.24408	3.78845	2.79615
TAAGTGCGTTCAGTAC-1_1	MSC-like-c2	3.3672	3.00788	2.36248
TACAGTGCATGTTGAC-1_1	MSC-like-c2	3.42583	2.81598	3.16849
TACCTATCACGGCCAT-1_1	MSC-like-c2	3.80547	3.91106	3.54717
TACGGATTCCGAGCCA-1_1	MSC-like-c1	3.06373	2.75492	3.40957
TACTCATCAAGTCTGT-1_1	MSC-like-c2	3.75654	3.6825	3.32591
TACTCATCAGCCAATT-1_1	MSC-like-c2	4.83077	4.296	2.84021
TACTTGTGTATGGTTC-1_1	MSC-like-c2	4.37298	4.00711	3.42044
TAGTTGGCACGACGAA-1_1	MSC-like-c2	3.29614	3.56239	2.82674
TATCAGGAGTGGAGAA-1_1	MSC-like-c2	3.96853	3.79105	3.56248
TATGCCCAGTACACCT-1_1	MSC-like-c2	3.68755	3.33226	3.50708
TCAATCTAGACGCACA-1_1	MSC-like-c2	3.60368	3.34145	3.21689
TCAATCTGTACAGTGG-1_1	MSC-like-c2	3.46848	3.26147	2.14171
TCAGCAAAGGGAACGG-1_1	MSC-like-c2	-0.598309	1.47617	2.59954
TCAGGTAGTAAGGGAA-1_1	MSC-like-c2	3.08553	3.37265	2.11728
TCATTTGAGCTAGGCA-1_1	MSC-like-c2	3.81092	3.49757	2.52055
TCCACACTCCAAACAC-1_1	MSC-like-c2	3.31487	3.47915	2.72655
TCGGTAAGTATCAGTC-1_1	MSC-like-c2	2.47441	2.72243	3.41234
TCGTAGAAGTGTTAGA-1_1	MSC-like-c2	3.27044	3.14396	3.37014
TCTATTGTCTGCCAGG-1_1	MSC-like-c2	2.78355	2.34567	3.205
TCTCATAAGTGTCTCA-1_1	MSC-like-c2	4.59809	4.34927	3.29376
TCTGGAACATGTCTCC-1_1	MSC-like-c1	2.20541	2.90121	2.7007
TCTGGAAGTTTACTCT-1_1	MSC-like-c2	3.35995	3.31846	3.23303
TCTGGAAGTTTGTTGG-1_1	MSC-like-c2	2.48247	2.85988	3.8119
TCTGGAATCAGCATGT-1_1	MSC-like-c2	4.03553	3.32187	1.96096
TCTTCGGCAAGCTGAG-1_1	MSC-like-c2	2.7639	3.25044	4.413
TGAGAGGGTTGAGGTG-1_1	MSC-like-c2	4.176	3.1636	3.81808
TGAGGGAGTCTCACCT-1_1	MSC-like-c2	2.71329	2.6956	2.08167
TGATTTCTCCAAGTAC-1_1	MSC-like-c2	4.25627	4.46857	3.28441
TGCCCTACATTAGGCT-1_1	MSC-like-c2	5.39438	4.44884	3.35668
TGCGGGTTCCCATTAT-1_1	MSC-like-c2	4.06361	3.66405	2.55428
TGCTACCTCAGCGACC-1_1	MSC-like-c2	3.53065	3.50836	4.22322
TGGCCAGGTGTATGGG-1_1	MSC-like-c2	4.10812	3.41791	3.27023
TGGTTAGGTTCGTGAT-1_1	MSC-like-c2	3.96788	3.94668	2.98922
TGGTTCCAGTCCAGGA-1_1	MSC-like-c2	3.65545	3.20508	2.10577
TGGTTCCAGTGGACGT-1_1	MSC-like-c2	4.11733	4.31541	2.12315
TGGTTCCGTGTGTGCC-1_1	MSC-like-c1	3.35716	3.06347	3.56803
TGGTTCCTCAGGCCCA-1_1	MSC-like-c2	3.06233	3.0005	2.29353
TGTATTCTCTGCGACG-1_1	MSC-like-c2	4.10929	3.84428	3.40409
TGTCCCAGTCATATGC-1_1	MSC-like-c2	3.62874	3.23783	2.87
TGTGTTTGTTACGCGC-1_1	MSC-like-c2	2.86626	3.36647	1.67151
TGTTCCGAGTAATCCC-1_1	MSC-like-c2	3.09871	2.9866	3.80618
TTAGGACGTCTGGTCG-1_1	MSC-like-c2	2.63638	2.95352	3.87468
TTAGGCACATCAGTCA-1_1	MSC-like-c2	1.64871	2.52832	2.46268
TTAGTTCAGGCTATCT-1_1	MSC-like-c1	3.87751	3.17134	3.05582
TTCCCAGTCGGAGCAA-1_1	MSC-like-c2	3.93269	3.58457	3.71351
TTCTCAACACAGGAGT-1_1	MSC-like-c2	3.17899	2.98074	4.69446
TTCTCCTAGTCAAGGC-1_1	MSC-like-c2	3.46412	3.3053	3.58147
TTCTTAGAGACTAAGT-1_1	MSC-like-c2	2.45632	2.40396	4.0131
TTGACTTCAGGAACGT-1_1	MSC-like-c2	4.13156	4.27029	4.14703
TTGCCGTAGAGCAATT-1_1	MSC-like-c2	3.97114	3.61691	3.33371
TTGCCGTCATGTCCTC-1_1	MSC-like-c2	3.82282	3.51695	3.469
TTGGCAACACCTCGTT-1_1	MSC-like-c2	4.33104	4.13948	3.59552
TTGTAGGTCCGCTGTT-1_1	MSC-like-c2	3.57702	3.58651	2.69886
TTTATGCCACGGTAAG-1_1	MSC-like-c2	3.15445	3.02009	2.84136
TTTCCTCCACTGTTAG-1_1	MSC-like-c2	4.32373	4.08044	3.21949
AGCGGTCCATTTGCCC-1_1	MAMs:APOE+	0.515664	0.132524	0.637837
ATGTGTGGTAGATTAG-1_1	MAMs:S100A8+	-0.241541	-0.586125	0.002138
CTAGAGTTCACTTATC-1_1	MAMs:S100A8+	-0.218896	0.687264	-0.0616892
GGAATAAAGGTGACCA-1_1	MAMs:S100A8+	-0.215216	-0.494179	-0.0599327
GGACATTGTGAAAGAG-1_1	MAMs:S100A8+	0.866656	0.161246	0.0256449
TACGGGCAGCCACTAT-1_1	MAMs:S100A8+	-0.261813	0.234877	-0.0858798
TCAGGTACACGTCTCT-1_1	MAMs:S100A8+	-0.243278	0.142098	-0.0699641
TGAGGGATCACTGGGC-1_1	MAMs:S100A8+	-0.409226	-0.340666	-0.00213279
TTTGGTTAGAGTCTGG-1_1	MAMs:S100A8+	-0.382728	0.366759	-0.0736503
AACCGCGTCTGCAGTA-1_1	MAMs:S100A8+	0.787594	-0.194964	0.0187721
AACTCTTCACACGCTG-1_1	cDC2:CD1C+/CLEC10A+	-0.153948	-0.271437	0.0264721
AAGACCTAGCTGAAAT-1_1	cDC2:CD1C+/CLEC10A+	0.646028	0.560267	0.0339195
AAGGAGCTCAAACCGT-1_1	B-c1	-0.226652	-0.214959	0.0999662
ACGGAGAAGAGCCCAA-1_1	cDC2:CD1C+/CLEC10A+	-0.14468	0.322893	0.614005
ACGGAGAGTGATGTGG-1_1	cDC2:CD1C+/CLEC10A+	1.43464	0.560056	0.0261887
AGACGTTCAATCTACG-1_1	cDC2:CD1C+/CLEC10A+	-0.149274	-0.260928	0.0511348
AGGCCACTCCACGTTC-1_1	MAMs:S100A8+	-0.393705	0.893725	-0.00078005
AGGGATGAGTCGTTTG-1_1	B-c2	-0.194277	-0.384279	0.148554
CAAGTTGTCCAGAAGG-1_1	cDC2:CD1C+/CLEC10A+	0.736238	1.17822	0.0598979
CAGAATCAGGAATCGC-1_1	B-c1	-0.129689	-0.209885	0.0708769
CAGTAACAGCCGTCGT-1_1	B-c1	-0.220734	0.706446	0.00261951
CCGGTAGTCGAGAGCA-1_1	cDC2:CD1C+/CLEC10A+	-0.213463	0.274534	0.0183495
CCTCAGTAGTTATCGC-1_1	T:CD8+:EM	-0.403299	0.668049	0.0590258
CGAGCCATCCAACCAA-1_1	cDC2:CD1C+/CLEC10A+	-0.240308	-0.309144	0.0289197
CGCTATCAGGCTATCT-1_1	cDC2:CD1C+/CLEC10A+	-0.134266	-0.234941	0.0364969
CTAGCCTTCTGGCGAC-1_1	cDC2:CD1C+/CLEC10A+	0.803126	0.792221	1.09268
CTCGTCACATTAACCG-1_1	cDC2:CD1C+/CLEC10A+	-0.179217	-0.308439	-0.000296238
CTGATCCGTCTAGCCG-1_1	cDC2:CD1C+/CLEC10A+	0.604618	-0.230124	1.22652
CTGTTTAGTCTTGTCC-1_1	cDC2:CD1C+/CLEC10A+	0.427687	0.349497	0.0592364
CTTAGGAGTCAGAAGC-1_1	B-c1	1.56964	0.793032	0.0626426
CTTAGGAGTGGTCTCG-1_1	B-c1	-0.191362	-0.250975	0.969242
GATCGCGGTAGCTCCG-1_1	cDC2:CD1C+/CLEC10A+	-0.173754	-0.500917	-0.0166657
GATGCTAAGCACCGCT-1_1	cDC2:CD1C+/CLEC10A+	0.547844	0.576595	0.0114113
GCGACCAAGAAACCAT-1_1	cDC2:CD1C+/CLEC10A+	-0.156415	-0.23347	0.0462705
GCGCGATTCTCTTGAT-1_1	cDC2:CD1C+/CLEC10A+	0.426241	0.341543	0.0410237
GCTGCTTAGGCTAGGT-1_1	cDC2:CD1C+/CLEC10A+	-0.145875	-0.262635	0.016981
GCTGCTTGTTCCGGCA-1_1	cDC2:CD1C+/CLEC10A+	0.938459	-0.404419	0.0624432
GGAATAAGTGTGCCTG-1_1	cDC2:CD1C+/CLEC10A+	-0.158167	0.914116	0.0252361
GTAGGCCCATAGTAAG-1_1	cDC2:CD1C+/CLEC10A+	0.681051	0.587714	0.057865
GTGTTAGGTATAGTAG-1_1	B-c1	-0.122595	-0.18127	0.16605
GTTAAGCCAATGGTCT-1_1	B-c1	-0.147934	-0.225523	0.0789135
TACTTACTCCTACAGA-1_1	cDC2:CD1C+/CLEC10A+	0.724427	-0.319227	0.011489
TAGACCAGTCTGGTCG-1_1	T:CM	-0.355342	-0.380343	0.121152
TAGTGGTCATCCGTGG-1_1	Treg	1.38981	0.935938	0.0739479
TAGTTGGTCTCGTTTA-1_1	cDC2:CD1C+/CLEC10A+	0.706622	-0.230499	0.0487952
TCCCGATAGGACATTA-1_1	cDC2:CD1C+/CLEC10A+	0.721006	0.6008	0.0288239
TCGAGGCCATTTGCCC-1_1	Treg	0.841271	-0.160339	1.23324
TGATTTCCACTTACGA-1_1	Treg	0.586194	0.41194	0.175499
TGATTTCTCCTGTACC-1_1	cDC2:CD1C+/CLEC10A+	0.428975	0.337491	0.0228976
TTTACTGCAAATACAG-1_1	MAMs:S100A8+	0.460419	-0.687895	-0.00523494
ACCGTAAAGAACAATC-1_1	PC-1	1.69482	1.54776	1.98461
CACAAACCATCGGAAG-1_1	PC-1	2.01921	1.87079	-0.293475
CGTCACTGTGTTTGTG-1_1	PC-1	1.71134	1.64693	1.28679
AAACCTGGTCGAGATG-1_1	EC-1	0.472864	0.218216	-0.049937
AAAGTAGCAGACACTT-1_1	EC-1	-0.155545	-0.0712795	0.231954
AAATGCCGTCTCAACA-1_1	EC-1	0.0725405	-0.254856	0.0657466
AACCATGAGAATAGGG-1_1	EC-3	0.198281	0.576879	0.143678
AACCATGGTAGATTAG-1_1	EC-3	0.255726	0.284779	0.216663
AACCGCGAGAATTCCC-1_1	EC-3	0.138699	0.689605	0.664918
AACTCAGCAAGTTGTC-1_1	EC-1	0.822174	-0.35608	0.778323
AACTCCCCAGCCACCA-1_1	EC-1	-0.459026	0.0313004	0.374016
AACTCCCGTGTGAATA-1_1	EC-3	0.237908	0.0743246	-0.0116402
AACTTTCAGCTACCGC-1_1	EC-1	-0.0356489	-0.401147	-0.0496578
AACTTTCGTTGCCTCT-1_1	EC-2	0.149203	0.101534	0.0675489
AAGGCAGTCCATGAAC-1_1	EC-3	0.016199	0.0770866	-0.0342334
ACAGCTAAGGATGCGT-1_1	EC-1	0.447445	-0.411042	-0.102344
ACAGCTAAGTTGTAGA-1_1	EC-1	-0.11563	0.261112	0.436008
ACGAGGACATCTACGA-1_1	EC-1	0.486997	-0.0956488	0.17871
ACGATACCAATGTAAG-1_1	EC-3	1.00008	1.68805	1.46774
ACGGAGAAGAAGAAGC-1_1	EC-1	0.19279	0.0209961	0.534827
ACGGGTCCAGAAGCAC-1_1	EC-3	0.951076	1.00929	0.133063
ACTGCTCCACGCGAAA-1_1	EC-3	0.890904	0.230575	0.151136
ACTGTCCTCAGGCCCA-1_1	EC-1	0.0837824	0.184406	-0.11184
ACTTTCACATGCCCGA-1_1	EC-1	0.0352765	0.2319	0.272874
AGAGCTTAGGCTAGAC-1_1	EC-1	0.245583	0.373791	-0.113826
AGCAGCCGTTGGTAAA-1_1	EC-3	0.337901	0.23001	0.306839
AGCGTATCAGGGTATG-1_1	EC-1	0.331369	0.12766	0.240133
AGGTCCGCATTCTCAT-1_1	EC-1	0.566458	0.22124	-0.141723
AGTGGGATCGGAAACG-1_1	EC-1	0.22058	0.150171	0.220064
AGTTGGTAGCATGGCA-1_1	EC-1	-0.396439	0.588978	0.242664
ATCGAGTCAAGTAGTA-1_1	EC-3	-0.351415	0.637243	0.601242
ATGTGTGAGCTCCTTC-1_1	EC-1	-0.0113574	0.726323	-0.0600958
ATGTGTGCACACCGCA-1_1	EC-3	0.198911	0.0740182	0.18154
ATTGGACAGTGAAGTT-1_1	EC-3	0.0497814	0.464603	0.127081
CACACTCAGTACGATA-1_1	EC-1	-0.370633	-0.00843589	0.0985283
CACCACTTCCAAATGC-1_1	EC-3	-0.0278342	0.211292	0.726658
CAGCTAACAGATCCAT-1_1	EC-3	0.492143	0.168117	0.100198
CATATGGGTGAAAGAG-1_1	EC-3	-0.421362	-0.403071	0.14502
CATATTCGTGAACCTT-1_1	EC-3	0.251286	-0.0559055	0.529744
CATCGAATCTACCAGA-1_1	EC-3	0.295828	0.327487	0.433796
CATTCGCTCTAACTCT-1_1	EC-1	-0.43563	0.463184	0.315142
CCATTCGTCCCTCAGT-1_1	EC-3	-0.422567	0.587372	0.000700246
CCCAATCCAGGTGGAT-1_1	EC-1	0.154826	0.0840836	-0.0941925
CCCATACTCCCACTTG-1_1	EC-3	-0.397693	0.352058	0.163921
CCGGTAGGTTAAGGGC-1_1	EC-3	0.995864	-0.404757	0.028765
CCGTGGAGTCGCATAT-1_1	EC-1	0.483906	1.31106	-0.117961
CCTAAAGTCATGTAGC-1_1	EC-3	0.101897	0.483332	0.129562
CCTTACGGTAAAGTCA-1_1	EC-1	0.1788	0.667238	0.270767
CGAGCACGTCAGAGGT-1_1	EC-3	-0.403611	0.00958179	0.16079
CGATCGGTCAGTCCCT-1_1	EC-3	-0.519972	0.0010845	0.418102
CGGAGCTGTGACGGTA-1_1	EC-3	0.198893	0.281345	0.13925
CGTAGCGCATCACGAT-1_1	EC-1	-0.205645	-0.0382099	0.00640958
CGTAGGCGTTCAACCA-1_1	EC-1	0.120735	-0.404016	-0.100815
CGTCAGGAGACTGTAA-1_1	EC-1	-0.425343	0.320278	0.973648
CGTCTACGTCTAAACC-1_1	EC-3	0.175958	1.05748	0.18481
CGTGTCTTCAGTCCCT-1_1	EC-3	-0.346897	0.76923	0.153054
CGTTCTGCAAGGACAC-1_1	EC-3	0.191911	0.518765	0.294276
CTAGCCTCATGTCGAT-1_1	EC-1	-0.025178	0.483468	-0.0795993
CTAGCCTGTTCCACGG-1_1	EC-3	-0.342594	0.185037	0.0340577
CTCACACTCGCACTCT-1_1	EC-3	0.101242	0.125779	0.668955
CTCAGAATCGCGCCAA-1_1	EC-3	0.146536	-0.413631	-0.0440358
CTCTACGGTCGGCACT-1_1	EC-3	0.115016	-0.310208	0.153807
CTCTGGTGTCTCCATC-1_1	EC-1	0.241116	-0.431005	-0.0320012
CTGATAGAGTGCCAGA-1_1	EC-1	0.0683989	0.512623	-0.100559
CTGATAGGTGCACGAA-1_1	EC-3	0.435737	-0.338221	0.670311
CTGATCCAGACTACAA-1_1	EC-3	0.306572	0.292555	0.892981
CTGTTTAGTTCTCATT-1_1	EC-1	0.323493	0.381296	-0.0366839
CTGTTTATCCCTAATT-1_1	EC-3	0.224074	-0.421053	0.0917723
GAAACTCTCAGTGCAT-1_1	EC-3	-0.365447	-0.363523	1.13548
GAACATCGTGTCGCTG-1_1	EC-1	0.129546	0.195761	0.573585
GAACCTACATCCGTGG-1_1	EC-3	-0.344993	0.935261	0.765214
GAATGAACACCGCTAG-1_1	EC-1	0.397614	-0.0689401	0.474446
GACCAATGTCTGCAAT-1_1	EC-3	-0.371672	-0.0149119	0.210415
GACTAACTCATTCACT-1_1	EC-3	-0.238508	-0.0304362	0.299425
GAGGTGACAGATCGGA-1_1	EC-3	0.361734	-0.426782	1.14624
GAGGTGAGTCTGCCAG-1_1	EC-3	0.485302	-0.371307	0.882071
GATCGCGAGTCGTACT-1_1	EC-3	0.98416	-0.349728	0.167473
GATCGCGTCCGAAGAG-1_1	EC-3	-0.430942	0.586362	0.224452
GATCGTAAGCTCAACT-1_1	EC-1	0.476561	0.415509	-0.0345845
GATGCTAAGTACGCCC-1_1	EC-3	0.340578	0.051792	0.533711
GATGCTAGTCTGGAGA-1_1	EC-3	0.110043	-0.39525	-0.0168804
GCAATCACATGTAAGA-1_1	EC-3	0.167922	-0.402519	0.0165504
GCATGTAGTTGTGGAG-1_1	EC-3	-0.450801	1.46075	0.0262721
GCTGCAGCACTTACGA-1_1	EC-1	-0.45891	-0.397997	-0.056011
GCTGCGATCGGCATCG-1_1	EC-3	-0.0300093	0.542158	0.507959
GCTTCCAGTTGGAGGT-1_1	EC-3	-0.393607	-0.382954	0.116636
GGAACTTCAGCTTCGG-1_1	EC-1	0.203942	0.0912943	0.327288
GGCTCGATCTTCCTTC-1_1	EC-3	-0.430068	0.358361	0.0346089
GGGACCTAGGAGTAGA-1_1	EC-3	-0.431531	0.452651	0.128788
GTAACTGGTACGCTGC-1_1	EC-1	0.35918	0.0177542	-0.0134351
GTAGGCCGTAGTGAAT-1_1	EC-3	-0.417259	0.363005	0.886302
GTAGGCCGTCTAGCGC-1_1	EC-3	0.253276	0.602742	0.137546
GTAGTCAGTTAGGGTG-1_1	EC-1	-0.466317	0.621262	-0.0654002
GTCCTCATCCTAGAAC-1_1	EC-3	-0.480604	0.290666	-0.00242504
GTCGGGTCAGGTGGAT-1_1	EC-3	-0.400318	0.332764	0.173812
GTCTTCGCATCTGGTA-1_1	EC-1	0.218469	-0.378574	1.03751
GTCTTCGTCCGCAGTG-1_1	EC-1	-0.38166	0.659064	0.599234
GTGAAGGGTGACTACT-1_1	EC-3	1.22602	0.722309	0.126917
GTGTGCGGTAATCACC-1_1	EC-3	0.346159	0.412225	0.598411
GTTTCTATCGTTGACA-1_1	EC-3	0.155754	0.608074	0.608965
TAAACCGCAATCTACG-1_1	EC-3	0.600147	0.0672707	0.369623
TAAACCGCAGCGTAAG-1_1	EC-3	-0.324815	0.671904	0.155315
TAAACCGTCCGTACAA-1_1	EC-3	0.623328	0.0983583	0.480502
TAAGTGCAGACCACGA-1_1	EC-1	0.616851	-0.357337	-0.140043
TACAGTGTCACCTTAT-1_1	EC-3	0.922549	0.626238	0.166107
TACGGATGTGTTCTTT-1_1	EC-3	0.00491479	-0.364908	0.136737
TACTTGTTCGTGGTCG-1_1	EC-3	0.0627824	-0.345256	0.129831
TAGAGCTCACTTCGAA-1_1	EC-1	-0.128596	0.285001	-0.00561586
TAGCCGGGTCGATTGT-1_1	EC-3	0.109179	0.368719	0.806094
TAGTTGGTCGTTGCCT-1_1	EC-3	0.0916145	0.0829652	0.142021
TATCAGGTCAATACCG-1_1	EC-3	0.546164	0.580158	-0.0388361
TATGCCCAGCGGCTTC-1_1	EC-3	-0.363005	-0.402547	0.165608
TCACGAACACTAGTAC-1_1	EC-1	0.352138	0.554151	0.260227
TCACGAATCCACGTGG-1_1	EC-3	0.0350271	-0.13623	0.412328
TCAGCTCCAGCGAACA-1_1	EC-3	0.014938	0.295155	0.161344
TCAGGATAGGCAATTA-1_1	EC-3	-0.41832	0.520991	0.0996177
TCGAGGCGTCTAGGTT-1_1	EC-3	-0.399959	1.25897	0.113268
TCTCATAGTTAAGAAC-1_1	EC-1	0.33594	-0.384722	0.688748
TCTCTAAAGATAGCAT-1_1	EC-1	0.287204	0.336922	0.368223
TCTGGAACAGGATTGG-1_1	EC-3	0.115499	-0.487273	0.147573
TGAAAGAGTACATGTC-1_1	EC-3	-0.0676577	-0.0111932	0.752583
TGACAACGTGGACGAT-1_1	EC-1	0.335478	-0.379529	-0.0970012
TGAGAGGGTAAGCACG-1_1	EC-1	1.22972	1.52169	-0.00698448
TGAGCCGCACGGTAGA-1_1	EC-3	-0.392775	0.147124	0.131047
TGCCAAATCACTGGGC-1_1	EC-1	-0.471572	0.454713	-0.035851
TGCGCAGAGCAGGCTA-1_1	EC-3	0.137346	0.12802	0.103776
TGCGCAGCAGTAGAGC-1_1	EC-3	-0.118858	0.440122	0.181538
TGCTGCTAGTCGTACT-1_1	EC-3	0.102608	0.14294	0.107007
TGGACGCGTCCGCTGA-1_1	EC-3	0.206286	0.000509795	0.773223
TTATGCTGTGGCCCTA-1_1	EC-3	0.208239	-0.00693996	0.158087
TTCTCAAGTTTAAGCC-1_1	EC-1	-0.33627	0.0935158	0.459282
TTCTCAATCATCATTC-1_1	EC-3	0.0272581	0.052137	0.078216
TTGCGTCTCAAGATCC-1_1	EC-1	-0.339048	-0.0234384	0.591068
TTTGGTTTCCTTCAAT-1_1	EC-3	0.204095	0.22153	0.223598
GTTTCTAGTATAATGG-1_1	MAMs:APOE+	-0.165181	0.644109	-0.228462
TCGCGAGGTCTAACGT-1_1	MAMs:APOE+	0.200669	-0.397799	0.510298
ATCGAGTTCGTGACAT-1_1	T:CD8+:EM	-0.285428	0.208905	0.00450921
CCGGGATTCCGTACAA-1_1	T:CD8+:EM	0.794038	-0.739714	-0.00496381
CCGTACTGTTACGTCA-1_1	T:CD4+:CM1	-0.28085	0.348859	1.12041
TCGGTAAGTCAAAGCG-1_1	T:CD8+:EM	0.80857	-0.683177	0.00443137
TGTATTCAGCCGGTAA-1_1	T:CD4+:CM1	-0.270206	-0.721239	0.0616787
AAACGGGCAGGTGCCT-1_1	MAMs:APOE+	0.346093	-0.489352	-0.163457
AAACGGGGTGGGTATG-1_1	MAMs:APOE+	-0.49067	-0.479657	-0.0453966
AACCGCGCACAGTCGC-1_1	MAMs:APOE+	0.512763	-0.385168	-0.135678
AACCGCGTCTGTACGA-1_1	MAMs:APOE+	-0.460532	-0.331305	-0.0898776
AACTCAGAGTGGTAAT-1_1	MAMs:APOE+	0.424523	0.332393	-0.027694
AACTCCCCAGATCTGT-1_1	MAMs:APOE+	0.893243	0.598516	-0.0323174
AACTCCCGTCTCTCTG-1_1	MAMs:APOE+	0.675953	0.601748	-0.0629933
AACTCCCGTTCAGACT-1_1	MAMs:APOE+	-0.558774	0.652719	1.08976
AACTGGTGTGCTCTTC-1_1	MAMs:APOE+	-0.552444	0.677452	0.0167556
AACTTTCAGGGCTTGA-1_1	MAMs:APOE+	0.250463	-0.356149	0.468716
AACTTTCGTCGAACAG-1_1	MAMs:APOE+	0.146454	-0.382442	-0.168449
AAGACCTGTGATGTCT-1_1	MAMs:APOE+	-0.381481	0.319234	0.737462
AAGCCGCAGAATGTTG-1_1	MAMs:APOE+	0.310946	0.62996	-0.0704239
AAGCCGCCACGTCTCT-1_1	MAMs:APOE+	-0.564274	0.487088	-0.100549
AAGGCAGGTCGACTGC-1_1	MAMs:APOE+	-0.429244	-0.448446	-0.0853665
AAGGTTCGTCACCCAG-1_1	MAMs:APOE+	0.548218	0.624889	0.011957
AATCCAGAGTACGTTC-1_1	MAMs:APOE+	0.275372	-0.467432	-0.0587233
AATCCAGCAACTGCGC-1_1	MAMs:APOE+	0.359266	-0.474359	0.0412694
AATCCAGCAGTCGATT-1_1	MAMs:APOE+	-0.344689	0.465608	0.0123995
AATCGGTAGTAATCCC-1_1	MAMs:APOE+	0.219694	-0.352633	0.355991
ACACCAACACAAGTAA-1_1	MAMs:APOE+	0.658843	-0.397137	-0.0294831
ACACCCTAGGCATGGT-1_1	MAMs:APOE+	1.02726	-0.514598	0.0245018
ACACCCTCATCCCATC-1_1	MAMs:APOE+	-0.423779	-0.404785	-0.118733
ACACCCTGTGTGCGTC-1_1	MAMs:APOE+	-0.362755	0.396298	-0.10331
ACACCGGCACGAGAGT-1_1	MAMs:APOE+	-0.515059	-0.515752	-0.0166815
ACACCGGGTTCGAATC-1_1	MAMs:APOE+	0.144403	-0.483053	-0.123894
ACACTGACAGCCAATT-1_1	MAMs:APOE+	-0.330958	0.420915	-0.0827067
ACAGCCGCATGGTAGG-1_1	MAMs:APOE+	-0.40225	0.0915379	-0.0182338
ACATACGAGAGAGCTC-1_1	MAMs:APOE+	-0.410466	-0.333537	-0.0126137
ACATACGGTTCGTGAT-1_1	MAMs:APOE+	0.13838	0.131892	1.07309
ACATCAGCACAGCGTC-1_1	MAMs:APOE+	-0.314542	-0.331356	0.344669
ACATCAGGTAAGGGCT-1_1	MAMs:APOE+	-0.464387	0.584705	0.295738
ACATCAGGTACCATCA-1_1	MAMs:APOE+	1.06591	0.868455	0.401177
ACATCAGTCACCTTAT-1_1	MAMs:APOE+	0.616215	0.0880709	-0.111152
ACATGGTCAATACGCT-1_1	MAMs:APOE+	-0.457308	-0.516559	-0.0684001
ACCAGTAGTTTAGCTG-1_1	MAMs:APOE+	0.618674	0.560875	-0.0348471
ACCTTTACAGCTGTAT-1_1	MAMs:APOE+	0.319125	-0.49763	-0.0327658
ACCTTTACATCGATGT-1_1	MAMs:APOE+	0.441703	-0.389947	-0.0438911
ACGAGCCAGGTCGGAT-1_1	MAMs:APOE+	0.504815	0.0179257	0.544572
ACGAGCCGTGTTAAGA-1_1	MAMs:APOE+	-0.567671	-0.439292	-0.0772811
ACGAGGATCAACGCTA-1_1	MAMs:APOE+	-0.591531	-0.415942	-0.0261313
ACGATACAGAATCTCC-1_1	MAMs:APOE+	0.423812	-0.444545	0.655397
ACGATACGTTTGTTGG-1_1	MAMs:APOE+	-0.466958	-0.516491	-0.00402872
ACGATGTAGCGTGAGT-1_1	MAMs:APOE+	0.231158	-0.44727	0.78887
ACGATGTTCATCGATG-1_1	cDC2:CD1C+/CLEC10A+	0.62176	0.675999	0.0785298
ACGGAGACAAGAGTCG-1_1	MAMs:APOE+	0.575471	0.111944	0.431974
ACGGAGACAATCCGAT-1_1	MAMs:APOE+	0.491899	0.473561	-0.0134358
ACGGGTCGTCATGCAT-1_1	MAMs:APOE+	0.603404	-0.531472	-0.0579566
ACGTCAAAGGGCTTCC-1_1	MAMs:APOE+	-0.484721	0.449395	0.755332
ACTATCTCAGGATTGG-1_1	MAMs:APOE+	0.0401408	0.488795	0.587531
ACTGAACAGGTGCAAC-1_1	MAMs:APOE+	0.423071	0.501245	0.912855
ACTGAACCATCGTCGG-1_1	MAMs:APOE+	-0.333634	0.367699	0.648867
ACTGCTCCACATAACC-1_1	MAMs:APOE+	0.640752	0.423498	-0.00791085
ACTGCTCCAGGAATCG-1_1	cDC2:CD1C+/CLEC10A+	-0.399945	-0.387912	0.123941
ACTGCTCTCGTGGGAA-1_1	MAMs:APOE+	0.23507	-0.464224	0.602759
ACTGTCCGTGCAACGA-1_1	MAMs:APOE+	0.505028	-0.469419	0.982332
ACTTACTCAGCTTAAC-1_1	MAMs:APOE+	0.705816	-0.456524	0.595985
ACTTGTTCACGAAGCA-1_1	MAMs:APOE+	0.821599	-0.367746	0.00932044
ACTTTCAGTTGTGGCC-1_1	MAMs:APOE+	-0.548591	-0.504755	0.731537
ACTTTCATCCATGAGT-1_1	MAMs:APOE+	-0.441642	-0.508861	0.0182266
AGAGCTTCACGCCAGT-1_1	MAMs:APOE+	0.46886	-0.487534	-0.0182853
AGATCTGAGTACTTGC-1_1	MAMs:APOE+	-0.198101	0.475344	0.435824
AGATTGCAGCGAAGGG-1_1	MAMs:APOE+	-0.382486	-0.34898	-0.155045
AGATTGCAGGCTCATT-1_1	MAMs:APOE+	-0.392242	-0.247278	-0.0939169
AGATTGCCAGTATCTG-1_1	MAMs:APOE+	-0.521281	-0.532118	-0.0489438
AGATTGCGTTAAGTAG-1_1	cDC2:CD1C+/CLEC10A+	0.819865	0.909337	0.0677997
AGATTGCTCTGTTTGT-1_1	MAMs:APOE+	0.128296	0.288865	0.612899
AGCATACAGTAGGCCA-1_1	MAMs:APOE+	0.472777	-0.33406	-0.0889483
AGCATACGTGACTACT-1_1	MAMs:APOE+	0.431023	-0.306888	0.568822
AGCTCCTCACTTCTGC-1_1	MAMs:APOE+	-0.547476	0.264739	-0.0742311
AGCTTGAGTCAAGCGA-1_1	MAMs:APOE+	-0.454218	0.145367	-0.0363943
AGGCCGTCAGCCAATT-1_1	MAMs:APOE+	0.327689	-0.496521	-0.0473668
AGGCCGTGTAAGTGGC-1_1	MAMs:APOE+	-0.503951	-0.469548	-0.128259
AGGGAGTCAATCCGAT-1_1	MAMs:APOE+	-0.440013	-0.509665	-0.0321001
AGGGATGAGTACGACG-1_1	MAMs:APOE+	0.311675	0.662056	0.634985
AGGGATGTCTGCTGTC-1_1	MAMs:APOE+	-0.543668	-0.462332	-0.0604696
AGGGATGTCTGTCTCG-1_1	MAMs:APOE+	0.486193	-0.443674	-0.0705915
AGGGTGAAGAGCTGGT-1_1	MAMs:APOE+	-0.395103	0.356543	-0.0807655
AGGGTGACAAAGGTGC-1_1	MAMs:APOE+	-0.358685	0.0990695	0.885167
AGGGTGAGTATTACCG-1_1	MAMs:APOE+	0.747228	0.142678	-0.120477
AGGTCCGAGACCTAGG-1_1	MAMs:APOE+	-0.267722	-0.715129	-0.0958508
AGGTCCGCAAGAGTCG-1_1	MAMs:APOE+	-0.30007	0.421925	-0.100054
AGGTCCGCATGACATC-1_1	MAMs:APOE+	0.354189	0.339262	0.279482
AGGTCCGCATTGCGGC-1_1	MAMs:APOE+	-0.360446	0.139305	-0.0506931
AGGTCCGGTCGGCACT-1_1	MAMs:APOE+	0.3309	-0.519094	0.039117
AGTGTCACAATGGTCT-1_1	MAMs:APOE+	-0.467531	-0.393462	0.000760657
AGTGTCACACGCATCG-1_1	MAMs:APOE+	-0.560343	-0.506163	0.00768247
ATAAGAGAGCTCCTTC-1_1	MAMs:APOE+	-0.548536	0.527901	-0.0112351
ATAAGAGCAGCTCGCA-1_1	MAMs:APOE+	-0.462643	0.23994	0.459877
ATAAGAGCATCCAACA-1_1	MAMs:APOE+	0.331547	0.408161	0.643042
ATAGACCGTGTGGCTC-1_1	MAMs:APOE+	0.410192	-0.459835	0.706094
ATCACGAAGCGTTGCC-1_1	MAMs:APOE+	-0.434001	0.813041	-0.0422784
ATCATCTAGTAGGCCA-1_1	MAMs:APOE+	1.00013	0.52565	-0.167112
ATCATCTCAGGGATTG-1_1	MAMs:APOE+	0.348652	0.331499	0.767457
ATCATGGGTGAAGGCT-1_1	MAMs:APOE+	0.496535	0.525892	-0.158853
ATCTACTAGCAACGGT-1_1	MAMs:APOE+	0.91816	0.48407	-0.0120565
ATCTACTAGTGTACCT-1_1	cDC2:CD1C+/CLEC10A+	-0.465575	-0.342662	0.108003
ATCTACTCATGGGAAC-1_1	MAMs:APOE+	0.730407	-0.445576	-0.0690195
ATCTACTGTAGGGTAC-1_1	MAMs:APOE+	-0.340709	-0.574506	0.577226
ATCTGCCTCATTGCCC-1_1	MAMs:APOE+	-0.376776	0.554637	-0.0512008
ATGAGGGTCCCAAGTA-1_1	MAMs:APOE+	0.291449	0.588483	-0.107579
ATGCGATGTGGACGAT-1_1	MAMs:APOE+	-0.289553	0.0813266	-0.14738
ATGGGAGAGCCAGAAC-1_1	MAMs:APOE+	-0.508364	0.336705	-0.165224
ATGGGAGCACAGATTC-1_1	MAMs:APOE+	-0.526968	0.19161	-0.142502
ATGGGAGGTCATCGGC-1_1	MAMs:APOE+	-0.510715	-0.399062	-0.0505057
ATGTGTGAGAGGTTGC-1_1	MAMs:APOE+	0.373613	-0.475567	-0.0712163
ATGTGTGAGGCAATTA-1_1	MAMs:APOE+	-0.314784	0.223248	0.587834
ATGTGTGAGGGCTCTC-1_1	MAMs:APOE+	0.190683	0.276648	-0.0615185
ATTGGTGAGTTAGGTA-1_1	MAMs:APOE+	-0.00681927	-0.388663	-0.131601
ATTTCTGTCGTTTGCC-1_1	MAMs:APOE+	0.585103	0.203325	-0.0428543
CAACCAAAGATCCCAT-1_1	MAMs:APOE+	-0.487969	-0.397497	0.958503
CAACCTCCAACTTGAC-1_1	MAMs:APOE+	0.416364	0.0581118	-0.0156187
CAACTAGTCCACGTGG-1_1	MAMs:APOE+	0.112926	-0.516218	-0.0812293
CAAGATCAGCTGCAAG-1_1	MAMs:APOE+	-0.400343	-0.490088	-0.0746541
CAAGATCGTCAGATAA-1_1	MAMs:APOE+	-0.446133	1.15282	0.0281316
CAAGATCGTTAGTGGG-1_1	MAMs:APOE+	-0.45886	0.350089	0.270866
CACACAAGTTCCCTTG-1_1	MAMs:APOE+	-0.484582	0.350556	0.645759
CACACTCAGACAAAGG-1_1	cDC2:CD1C+/CLEC10A+	0.571244	-0.488124	0.0375242
CACAGTACATCCGTGG-1_1	MAMs:APOE+	0.500138	0.904498	-0.169886
CACAGTATCATCTGCC-1_1	MAMs:APOE+	-0.379308	-0.409331	-0.0831576
CACATAGCACGCTTTC-1_1	MAMs:S100A8+	-0.393752	-0.271841	-0.0917885
CACATTTGTACGAAAT-1_1	MAMs:APOE+	-0.377062	0.45077	0.803178
CACATTTTCAAGGTAA-1_1	MAMs:APOE+	0.680175	-0.367597	-0.0422744
CACCACTGTGTTGAGG-1_1	MAMs:APOE+	-0.352834	0.298247	0.0482434
CACTCCATCGCGTAGC-1_1	MAMs:APOE+	0.283854	1.57054	0.769638
CAGAGAGAGATTACCC-1_1	MAMs:APOE+	0.476332	-0.464796	-0.0782216
CAGCAGCGTCCGAAGA-1_1	MAMs:APOE+	-0.466055	-0.555398	-0.0530602
CAGCATAAGCTATGCT-1_1	MAMs:APOE+	0.516155	-0.39758	-0.227247
CAGCATAGTGGCAAAC-1_1	MAMs:APOE+	-0.375814	0.277666	1.50306
CAGCCGACATGCAACT-1_1	MAMs:APOE+	0.0810658	-0.381444	0.00838869
CAGCTAAGTTTACTCT-1_1	MAMs:APOE+	-0.52392	0.480415	-0.00426675
CAGCTAATCAGTTAGC-1_1	MAMs:APOE+	-0.545817	-0.499375	0.90125
CAGGTGCTCCTGCCAT-1_1	MAMs:APOE+	-0.315286	0.840082	0.928738
CAGTCCTCAATGGACG-1_1	MAMs:S100A8+	-0.395209	0.221445	-0.0178872
CAGTCCTGTACTCAAC-1_1	MAMs:APOE+	-0.280779	0.0627819	-0.159932
CAGTCCTTCTTCAACT-1_1	MAMs:APOE+	0.700007	0.732373	-0.0538904
CATATGGCACACGCTG-1_1	MAMs:APOE+	-0.57151	0.578779	-0.075115
CATCAGAGTAGAGGAA-1_1	MAMs:APOE+	-0.487672	-0.438851	-0.0490965
CATCCACGTCCTCCAT-1_1	MAMs:APOE+	0.0689803	0.570228	-0.0365811
CATCGAACATCACGTA-1_1	MAMs:APOE+	-0.594301	-0.505033	0.047411
CATCGAATCACTTACT-1_1	MAMs:APOE+	-0.415341	-0.468747	-0.0701779
CATGACAAGGTGACCA-1_1	MAMs:APOE+	-0.492301	0.378228	0.431315
CATGACAAGTGGTAGC-1_1	MAMs:APOE+	-0.389793	0.294661	-0.0748661
CATGGCGCAAACGTGG-1_1	MAMs:APOE+	-0.355107	0.195496	-0.105775
CATGGCGCATCCTAGA-1_1	MAMs:APOE+	0.759108	0.331881	-0.0714518
CATTATCGTCTGGAGA-1_1	MAMs:APOE+	0.375937	0.401549	-0.0855421
CATTATCTCCAAGCCG-1_1	MAMs:APOE+	0.402142	0.480433	-0.0701164
CCAATCCCAGTTTACG-1_1	MAMs:APOE+	-0.555973	-0.47644	-0.00860669
CCAATCCGTTCCAACA-1_1	MAMs:S100A8+	0.744035	-0.404051	-0.0889272
CCACGGAAGACAAAGG-1_1	MAMs:APOE+	0.167888	0.0172408	0.037403
CCACTACCAACTGGCC-1_1	MAMs:APOE+	-0.469435	-0.52013	-0.131443
CCACTACTCAGGTAAA-1_1	MAMs:APOE+	-0.539648	-0.4792	-0.111036
CCAGCGAGTAGAGGAA-1_1	MAMs:APOE+	0.459898	-0.523378	0.0511647
CCAGCGAGTTAGAACA-1_1	MAMs:APOE+	0.385996	-0.706712	0.0591773
CCATGTCAGTGCCATT-1_1	MAMs:APOE+	-0.368285	-0.392508	0.865335
CCCAGTTAGCGCTCCA-1_1	MAMs:APOE+	0.461953	0.988605	1.32318
CCCAGTTGTGTAATGA-1_1	MAMs:APOE+	-0.315008	1.10144	-0.0300637
CCCTCCTTCACTCTTA-1_1	MAMs:APOE+	0.26792	-0.487759	-0.18
CCGGGATTCTCGGACG-1_1	MAMs:APOE+	-0.321467	-0.398457	-0.0376525
CCGGTAGGTGCGCTTG-1_1	MAMs:APOE+	-0.482615	0.427692	-0.0903523
CCGTGGACACGTTGGC-1_1	MAMs:S100A8+	0.960392	0.644367	-0.0586208
CCGTGGATCCTTTCGG-1_1	MAMs:APOE+	-0.25629	-0.259111	-0.103719
CCGTTCAGTGGCGAAT-1_1	MAMs:APOE+	-0.0278543	0.357366	-0.155073
CCTACACAGATCTGCT-1_1	MAMs:APOE+	-0.490395	0.336033	-0.0589409
CCTACCAAGACAAAGG-1_1	MAMs:APOE+	-0.397345	-0.348214	-0.0608798
CCTAGCTTCAGTTTGG-1_1	MAMs:APOE+	0.220542	0.264497	-0.0117962
CCTATTAAGACGCTTT-1_1	MAMs:APOE+	0.327721	-0.43434	-0.0733831
CCTCAGTAGATTACCC-1_1	MAMs:APOE+	0.825695	0.0455895	0.650741
CCTTCCCGTCTAAAGA-1_1	MAMs:APOE+	-0.518421	-0.512489	-0.0419142
CCTTTCTAGACCCACC-1_1	MAMs:APOE+	0.41786	-0.546396	-0.221667
CGAACATTCTATCGCC-1_1	MAMs:APOE+	0.473917	-0.412026	0.0174523
CGAATGTTCCCAAGAT-1_1	MAMs:APOE+	-0.510182	-0.472727	-0.0129851
CGACCTTGTGTATGGG-1_1	MAMs:APOE+	-0.354579	0.611855	0.946871
CGACCTTTCCTCAACC-1_1	MAMs:APOE+	-0.521347	0.612627	-0.090197
CGACTTCAGTCAAGCG-1_1	MAMs:APOE+	-0.381773	0.142246	0.426643
CGAGAAGTCTATCCCG-1_1	MAMs:APOE+	1.4317	0.902612	0.919691
CGAGCACCAACAACCT-1_1	MAMs:APOE+	0.126417	0.119129	-0.0169224
CGAGCACCACATCCAA-1_1	cDC2:CD1C+/CLEC10A+	-0.351381	0.44966	1.17118
CGAGCCAGTGCAACTT-1_1	MAMs:APOE+	-0.461798	-0.456468	-0.115727
CGATCGGGTTCTCATT-1_1	MAMs:APOE+	-0.417716	-0.107554	0.482337
CGATGGCAGTTGAGTA-1_1	MAMs:APOE+	-0.498037	-0.42798	0.0154256
CGATGGCTCCAACCAA-1_1	MAMs:APOE+	0.207974	0.371562	-0.129079
CGATGGCTCCGTAGGC-1_1	MAMs:APOE+	0.737104	0.435006	-0.164627
CGATTGAGTGCTGTAT-1_1	MAMs:APOE+	0.11408	-0.387092	0.38225
CGATTGAGTGCTTCTC-1_1	MAMs:APOE+	-0.490679	0.447725	-0.0571901
CGCGGTAAGGGATCTG-1_1	MAMs:APOE+	0.267841	-0.447997	0.615865
CGCGGTATCCGAACGC-1_1	MAMs:APOE+	-0.390689	0.506849	0.0473748
CGCGGTATCGTTGCCT-1_1	MAMs:APOE+	0.343866	-0.341976	-0.0936761
CGCGTTTCATGCCCGA-1_1	MAMs:APOE+	0.586811	-0.378428	-0.0602756
CGCTATCCAATTGCTG-1_1	MAMs:APOE+	0.287247	-0.429305	-0.0544527
CGCTATCGTGCGCTTG-1_1	MAMs:APOE+	0.792179	-0.327044	-0.0609811
CGCTTCAAGGATCGCA-1_1	MAMs:APOE+	0.416273	-0.307923	-0.0972427
CGCTTCATCTTGCAAG-1_1	cDC2:CD1C+/CLEC10A+	0.531107	0.356139	0.0320422
CGGACTGAGCTAACTC-1_1	MAMs:APOE+	-0.450484	-0.434056	0.955564
CGGACTGAGGACACCA-1_1	MAMs:S100A8+	-0.37877	-0.582813	-0.138825
CGGAGCTAGCGAAGGG-1_1	MAMs:APOE+	0.0593606	0.145439	-0.00810686
CGGAGCTCACAACTGT-1_1	MAMs:APOE+	-0.463875	-0.533922	-0.0981352
CGGAGCTCAGTTCCCT-1_1	MAMs:APOE+	-0.605883	0.645308	-0.0295596
CGGAGTCCAAGTTCTG-1_1	MAMs:APOE+	0.35806	0.434657	-0.0679329
CGGCTAGCATGGTCTA-1_1	MAMs:APOE+	-0.442879	-0.397369	-0.00352105
CGGCTAGGTTGAGTTC-1_1	MAMs:APOE+	-0.427847	0.258118	0.033533
CGGGTCAGTAGAGGAA-1_1	MAMs:APOE+	0.894362	-0.348797	-0.0604316
CGGTTAAGTTAAAGTG-1_1	MAMs:APOE+	0.570939	-0.481788	-0.0431255
CGTAGCGGTCGTCTTC-1_1	MAMs:APOE+	-0.328655	-0.475575	0.54969
CGTAGGCAGGTCATCT-1_1	MAMs:S100A8+	-0.432581	-0.574557	-0.0852444
CGTAGGCCAGGGTATG-1_1	MAMs:APOE+	-0.404255	-0.346955	0.592244
CGTAGGCGTCACCTAA-1_1	MAMs:APOE+	-0.488712	0.283551	-0.04765
CGTCACTGTCCGACGT-1_1	MAMs:APOE+	0.468541	0.155432	0.535125
CGTCACTGTTCAACCA-1_1	MAMs:APOE+	-0.487993	-0.480733	-0.0521779
CGTCACTTCGGTTAAC-1_1	MAMs:APOE+	-0.39254	-0.449378	-0.080715
CGTCAGGAGTTCGATC-1_1	MAMs:APOE+	-0.372238	-0.384357	0.519397
CGTCAGGCAGACGCAA-1_1	MAMs:APOE+	-0.492254	-0.494098	-0.0866504
CGTCCATGTCTAGAGG-1_1	MAMs:APOE+	0.306562	-0.349717	0.832443
CGTCCATTCTTAACCT-1_1	MAMs:APOE+	-0.438637	-0.476631	-0.0345517
CGTCTACAGTCATGCT-1_1	MAMs:APOE+	-0.451037	0.674444	0.608698
CGTCTACGTCGGATCC-1_1	MAMs:APOE+	0.730496	0.779567	0.0203484
CGTGAGCCAGACAGGT-1_1	MAMs:APOE+	-0.560022	-0.495312	0.005342
CGTGAGCGTATGGTTC-1_1	MAMs:APOE+	0.234503	0.164182	0.392338
CGTGAGCGTGAACCTT-1_1	MAMs:APOE+	-0.311461	0.15319	-0.0911899
CGTGTCTTCAAACCGT-1_1	MAMs:APOE+	0.291266	-0.386655	0.624495
CGTTAGATCTCCCTGA-1_1	MAMs:APOE+	-0.301302	0.32941	-0.0109986
CGTTCTGTCTGTTTGT-1_1	MAMs:APOE+	0.384516	0.240179	0.336147
CTACACCAGCACCGCT-1_1	MAMs:APOE+	-0.427094	-0.52329	-0.0840327
CTACACCAGGCGCTCT-1_1	MAMs:APOE+	-0.4649	-0.532896	0.0294682
CTACACCGTTCCAACA-1_1	MAMs:APOE+	-0.342671	0.204294	-0.0162545
CTACATTGTCGACTGC-1_1	MAMs:APOE+	0.884674	-0.375132	-0.0438069
CTACCCATCTCAAGTG-1_1	MAMs:APOE+	-0.514035	-0.442783	-0.0363513
CTACGTCCAAGCTGGA-1_1	MAMs:APOE+	-0.318708	-0.44705	0.0150547
CTAGAGTAGAGTCTGG-1_1	MAMs:APOE+	0.262667	-0.410682	-0.0630391
CTAGAGTGTGTAATGA-1_1	MAMs:APOE+	0.529387	-0.475833	0.941465
CTAGCCTAGATGTTAG-1_1	MAMs:APOE+	-0.357998	-0.393156	-0.129985
CTAGCCTAGCTATGCT-1_1	MAMs:APOE+	-0.543682	0.580622	0.0148207
CTAGTGACATTTGCCC-1_1	MAMs:APOE+	0.365078	-0.477331	-0.100934
CTCATTAGTGAGGGAG-1_1	MAMs:APOE+	0.109396	0.236535	0.853742
CTCCTAGAGAATTGTG-1_1	MAMs:APOE+	-0.343397	0.426936	-0.0275761
CTCCTAGTCGCATGGC-1_1	MAMs:APOE+	0.873973	-0.346569	-0.107596
CTCGAGGCAAACCCAT-1_1	MAMs:APOE+	0.327171	0.461733	-0.0623594
CTCGGGAAGAATTCCC-1_1	MAMs:APOE+	0.341507	0.842691	0.817931
CTCGTACGTGTTAAGA-1_1	MAMs:APOE+	0.328634	0.507288	-0.0101251
CTCGTCAGTCAACATC-1_1	MAMs:APOE+	-0.457996	0.518752	-0.00928201
CTCTAATCATATGCTG-1_1	MAMs:APOE+	0.077714	-0.430156	-0.155725
CTCTACGTCAACCAAC-1_1	MAMs:APOE+	-0.478071	-0.400694	-0.105484
CTGCTGTGTAAGGGCT-1_1	MAMs:APOE+	1.05564	0.386602	0.785372
CTGGTCTGTTGAGTTC-1_1	MAMs:APOE+	-0.429504	-0.435766	-0.0581792
CTGTTTAAGGCGATAC-1_1	MAMs:APOE+	-0.301776	0.76273	-0.102669
CTTAACTTCTCCGGTT-1_1	MAMs:APOE+	-0.454966	0.876595	0.0346962
CTTACCGGTAGGAGTC-1_1	MAMs:APOE+	0.716619	0.192905	0.599496
CTTCTCTAGGATCGCA-1_1	MAMs:APOE+	-0.33017	-0.394035	-0.0799329
CTTTGCGAGGCAATTA-1_1	MAMs:APOE+	-0.370658	-0.409991	-0.171353
GAAACTCGTAGGACAC-1_1	MAMs:APOE+	-0.321556	0.248605	0.00813969
GAAACTCGTGAAATCA-1_1	MAMs:APOE+	0.43349	0.11403	0.552644
GAAACTCTCACCTCGT-1_1	MAMs:APOE+	0.379333	-0.461831	-0.0676863
GAAATGAGTCAAAGCG-1_1	MAMs:APOE+	-0.227765	0.28109	-0.139181
GAACGGATCACCACCT-1_1	MAMs:APOE+	-0.577902	-0.515197	-0.0481797
GACACGCGTGAGGCTA-1_1	MAMs:APOE+	0.49302	0.972557	-0.0362106
GACAGAGCAATAAGCA-1_1	MAMs:APOE+	-0.351322	-0.398177	-0.0719905
GACAGAGCACTCGACG-1_1	MAMs:APOE+	-0.505845	0.0965515	0.671549
GACCAATGTCGACTGC-1_1	MAMs:APOE+	-0.549899	0.582238	1.018
GACCAATGTCTAAAGA-1_1	MAMs:APOE+	-0.526074	-0.463808	-0.0333855
GACCTGGAGGTGATTA-1_1	MAMs:APOE+	-0.365117	-0.348435	-0.0763341
GACCTGGGTTGGAGGT-1_1	MAMs:APOE+	0.257507	-0.394736	0.0013997
GACGCGTAGACACTAA-1_1	MAMs:APOE+	0.613539	-0.486129	-0.087569
GACGTTAAGGCTCTTA-1_1	cDC2:CD1C+/CLEC10A+	-0.534303	-0.438834	0.828893
GACGTTACAGGGATTG-1_1	MAMs:APOE+	0.0460347	0.128446	-0.0507116
GACTAACGTTAAGACA-1_1	MAMs:APOE+	0.557457	-0.512994	0.0155139
GAGGTGAAGCTTTGGT-1_1	cDC2:CD1C+/CLEC10A+	0.115138	0.538691	0.0427219
GAGGTGAGTTGTGGAG-1_1	MAMs:APOE+	-0.509257	0.298699	0.0312211
GAGGTGATCGAGGTAG-1_1	MAMs:APOE+	-0.292001	0.0858575	-0.146797
GAGTCCGTCACATAGC-1_1	MAMs:APOE+	-0.495084	-0.552863	0.022865
GAGTCCGTCCACGTTC-1_1	MAMs:APOE+	-0.469448	-0.422424	-0.126334
GATCGATGTGTGACGA-1_1	MAMs:APOE+	0.67905	0.167503	-0.00886728
GATCGTAAGGCTATCT-1_1	MAMs:APOE+	-0.52165	1.11515	-0.0542519
GATGAGGAGACGCAAC-1_1	MAMs:APOE+	0.265996	0.174977	0.874982
GATGCTACACCGAATT-1_1	MAMs:APOE+	0.514125	0.299826	0.256704
GATTCAGGTAGAGCTG-1_1	MAMs:APOE+	0.554695	0.207691	-0.135949
GCAATCAAGACGCTTT-1_1	MAMs:APOE+	-0.461023	0.18142	-0.092143
GCAATCAAGTGACATA-1_1	MAMs:APOE+	0.808275	-0.398726	0.386955
GCACATACACAGGCCT-1_1	cDC2:CD1C+/CLEC10A+	0.276382	0.244453	0.0603457
GCACTCTGTCTTCGTC-1_1	MAMs:APOE+	-0.304821	-0.421865	-0.00154787
GCAGCCATCGTCCGTT-1_1	MAMs:APOE+	0.735013	0.273046	0.641092
GCAGTTAAGGATGCGT-1_1	MAMs:APOE+	-0.541114	-0.468107	-0.0328309
GCATGATCAGATGGGT-1_1	cDC2:CD1C+/CLEC10A+	-0.4334	0.572448	0.581524
GCATGCGAGTGGACGT-1_1	MAMs:APOE+	-0.402723	0.630512	0.466186
GCCTCTAAGTGTACCT-1_1	MAMs:APOE+	0.501693	-0.446971	0.873685
GCCTCTAGTCTCTCTG-1_1	MAMs:APOE+	0.112576	-0.00288923	0.520378
GCCTCTATCGGTGTCG-1_1	MAMs:APOE+	-0.564841	-0.47604	-0.0765581
GCGACCAAGGATGTAT-1_1	MAMs:APOE+	0.634718	0.1588	0.540014
GCGAGAAAGCGATTCT-1_1	MAMs:APOE+	-0.370542	-0.351414	-0.0860216
GCGAGAACATTAACCG-1_1	MAMs:APOE+	-0.435082	-0.376826	-0.0688738
GCGAGAAGTAGGCTGA-1_1	MAMs:APOE+	-0.112368	0.026491	-0.0772192
GCGCAACCAAGCCATT-1_1	MAMs:APOE+	-0.459483	-0.477328	-0.0884823
GCGCAGTGTGCCTGGT-1_1	MAMs:APOE+	-0.489103	1.00622	-0.12637
GCGCCAACATGTTCCC-1_1	MAMs:APOE+	-0.521628	-0.404549	1.12066
GCGCGATGTCAGCTAT-1_1	MAMs:APOE+	-0.436202	-0.487966	-0.0616101
GCGGGTTAGCTTATCG-1_1	MAMs:APOE+	0.517928	-0.61573	-0.0788254
GCGGGTTCACGTTGGC-1_1	MAMs:APOE+	-0.431998	1.00385	-0.00195357
GCTCCTACAATCCAAC-1_1	MAMs:APOE+	-0.314343	0.447734	-0.0182304
GCTCCTAGTGGTCTCG-1_1	MAMs:APOE+	0.994961	0.391768	1.01056
GCTCTGTGTGCAGGTA-1_1	MAMs:APOE+	0.571845	-0.0163115	-0.10655
GCTGCAGCACGTTGGC-1_1	MAMs:APOE+	-0.581778	-0.482952	-0.018969
GCTGCAGTCATCGATG-1_1	MAMs:APOE+	-0.363358	-0.391252	-0.151198
GCTGCGAAGATGGCGT-1_1	MAMs:APOE+	0.459105	-0.442268	-0.0233035
GCTGCGATCTCCCTGA-1_1	MAMs:APOE+	-0.526373	-0.534114	-0.0617603
GCTGGGTCAAAGTCAA-1_1	MAMs:S100A8+	0.192161	0.241738	-0.110145
GCTTCCAAGGACGAAA-1_1	MAMs:APOE+	-0.413634	-0.376805	-0.0404469
GCTTGAAGTACCGCTG-1_1	MAMs:APOE+	-0.362437	0.394638	0.648565
GGAAAGCCAATGGACG-1_1	MAMs:APOE+	-0.47071	0.517635	-0.0589386
GGAACTTCACAACGCC-1_1	MAMs:APOE+	-0.359492	0.363474	-0.0720902
GGAACTTGTTACTGAC-1_1	MAMs:APOE+	-0.305081	-0.409974	-0.0419912
GGAATAAAGCAAATCA-1_1	MAMs:APOE+	0.302254	0.26763	0.0141605
GGACATTTCTGTCTCG-1_1	MAMs:APOE+	0.530453	0.238214	-0.053475
GGAGCAATCTAGAGTC-1_1	MAMs:APOE+	-0.47271	0.057071	-0.0498856
GGATTACAGTAGCGGT-1_1	MAMs:APOE+	-0.470546	0.617628	-0.118079
GGATTACTCAAGATCC-1_1	MAMs:APOE+	0.349095	0.356644	-0.0634906
GGCCGATGTCTGCGGT-1_1	MAMs:APOE+	0.686187	-0.550118	-0.0441006
GGCGACTAGGCACATG-1_1	MAMs:APOE+	0.571724	0.629141	-0.0256121
GGCGACTGTAGAGTGC-1_1	MAMs:APOE+	0.27165	-0.495778	-0.0405957
GGCGTGTAGACAATAC-1_1	MAMs:APOE+	-0.374673	-0.381826	-0.0766037
GGGAATGAGAGAGCTC-1_1	MAMs:APOE+	-0.518955	-0.486921	-0.0519132
GGGAATGTCAGTTCGA-1_1	MAMs:APOE+	-0.412327	0.130266	0.0121325
GGGACCTTCCTAAGTG-1_1	MAMs:APOE+	-0.498227	0.263748	-0.0397159
GGGAGATAGGCTAGAC-1_1	MAMs:APOE+	-0.450116	-0.386423	-0.104517
GGGAGATCACATGACT-1_1	MAMs:APOE+	0.380614	-0.45869	-0.101451
GGGATGAAGGCAGGTT-1_1	MAMs:APOE+	0.507695	-0.400605	-0.075705
GGGCACTCATCCTTGC-1_1	MAMs:APOE+	-0.54521	0.356477	-0.136772
GGGTCTGCACGACGAA-1_1	MAMs:APOE+	0.816875	-0.396696	0.903558
GGTGAAGGTAAACACA-1_1	MAMs:APOE+	-0.518631	0.840728	0.00302298
GGTGAAGGTCGCATAT-1_1	MAMs:APOE+	-0.408444	0.434628	0.00272117
GGTGCGTTCTCATTCA-1_1	MAMs:APOE+	-0.422762	-0.342408	-0.0525737
GGTGTTAGTCTGATCA-1_1	MAMs:APOE+	-0.459216	0.641792	0.0179211
GTAACGTAGGACTGGT-1_1	MAMs:APOE+	0.219931	0.226724	0.49743
GTACGTACAAAGGTGC-1_1	MAMs:APOE+	-0.450622	-0.471319	-0.0578381
GTACGTATCGGCTTGG-1_1	MAMs:APOE+	0.217897	-0.525903	-0.0681094
GTACTCCAGTGGTAAT-1_1	MAMs:S100A8+	-0.496959	-0.293994	-0.11128
GTAGTCATCACTCCTG-1_1	MAMs:APOE+	0.181379	0.239955	0.829841
GTCAAGTAGTTTAGGA-1_1	MAMs:APOE+	0.17163	0.153231	-0.0770219
GTCAAGTCAAGTCTGT-1_1	MAMs:APOE+	0.223013	0.577572	-0.185784
GTCACGGGTCGAGTTT-1_1	MAMs:APOE+	-0.494953	-0.448448	-0.100772
GTCATTTCACGAAACG-1_1	MAMs:APOE+	-0.427705	-0.359972	0.0185309
GTCCTCAAGGGAAACA-1_1	MAMs:APOE+	0.578538	0.644026	-0.0387729
GTCGGGTAGATGTTAG-1_1	MAMs:APOE+	-0.497433	-0.435559	-0.0943359
GTCGGGTCACGCATCG-1_1	MAMs:APOE+	-0.272995	-0.381228	0.792247
GTCTCGTCAGGGTATG-1_1	MAMs:APOE+	-0.399613	0.360642	-0.010853
GTCTTCGTCCAGTAGT-1_1	MAMs:APOE+	-0.359267	-0.453028	0.51389
GTGCAGCAGCCACGTC-1_1	MAMs:APOE+	0.696503	-0.491151	-0.0593795
GTGCAGCCAGCGATCC-1_1	MAMs:APOE+	-0.358783	0.39189	-0.043498
GTGCATAGTAAGTGTA-1_1	MAMs:APOE+	0.295951	0.55173	-0.0343467
GTGCATATCATAACCG-1_1	MAMs:APOE+	-0.545477	-0.496112	0.951283
GTGCGGTCAGCTGCAC-1_1	cDC2:CD1C+/CLEC10A+	-0.380657	-0.490679	0.0176458
GTGCTTCAGAGAGCTC-1_1	MAMs:APOE+	-0.267477	0.46939	-0.0980128
GTGTTAGGTTAAGAAC-1_1	MAMs:APOE+	1.30735	0.419342	-0.0914524
GTGTTAGTCTTATCTG-1_1	MAMs:S100A8+	-0.536097	0.590259	-0.0178799
GTTACAGCAAACGTGG-1_1	MAMs:APOE+	-0.404189	-0.383591	-0.112332
GTTACAGGTCTGCAAT-1_1	MAMs:APOE+	0.508607	-0.411581	-0.0699694
GTTACAGTCCTCCTAG-1_1	MAMs:APOE+	-0.431878	-0.495097	-0.0479151
GTTCATTCAACAACCT-1_1	MAMs:APOE+	0.302047	0.214616	0.544747
GTTCATTTCGGCTACG-1_1	MAMs:APOE+	-0.0221931	-0.375624	0.576994
GTTCGGGAGAGACTTA-1_1	MAMs:APOE+	-0.37827	-0.337972	-0.0538159
GTTCGGGCACTGTGTA-1_1	MAMs:APOE+	-0.329973	-0.340949	0.44301
GTTCTCGTCTGCTGCT-1_1	MAMs:APOE+	0.568188	-0.371523	-0.0965138
GTTTCTACATCGGAAG-1_1	MAMs:APOE+	-0.409403	-0.387533	-0.052963
GTTTCTAGTCCTGCTT-1_1	MAMs:APOE+	-0.434492	-0.396084	0.599391
TAAGCGTAGAAACCAT-1_1	MAMs:S100A8+	1.00212	1.04381	0.0148075
TAAGTGCAGAGTCTGG-1_1	MAMs:APOE+	-0.455621	-0.430248	0.00141172
TAAGTGCTCGCGTAGC-1_1	MAMs:APOE+	-0.319681	-0.359652	-0.0387612
TACACGAGTAAGTGGC-1_1	MAMs:APOE+	-0.290648	0.200014	0.463623
TACCTATGTAGCCTCG-1_1	MAMs:APOE+	-0.490922	0.482175	0.0234191
TACCTTAGTCAAACTC-1_1	MAMs:APOE+	0.203712	-0.33609	0.595624
TACGGATTCCTTGACC-1_1	MAMs:APOE+	-0.401604	-0.55322	-0.00426022
TACGGGCCATTAACCG-1_1	MAMs:APOE+	-0.314539	-0.285104	-0.0703377
TACGGGCGTACTCTCC-1_1	MAMs:APOE+	1.00333	0.369517	-0.18037
TACGGTACAGTATCTG-1_1	MAMs:APOE+	1.07864	0.350206	1.53701
TACGGTACATACGCCG-1_1	MAMs:APOE+	0.419465	-0.434322	-0.0573586
TACGGTAGTTAAGACA-1_1	MAMs:APOE+	0.451229	0.162593	0.794706
TACGGTATCGGATGGA-1_1	MAMs:APOE+	-0.371192	0.872293	-0.0683099
TACTCGCCATCACGAT-1_1	MAMs:APOE+	0.358972	-0.486222	0.0499344
TACTTACAGGGAACGG-1_1	MAMs:APOE+	-0.406956	-0.347992	0.710923
TACTTGTCAGAGTGTG-1_1	MAMs:APOE+	-0.289258	0.763225	0.487921
TAGTGGTAGCTACCGC-1_1	MAMs:APOE+	0.454422	0.144994	-0.121133
TAGTGGTTCCCTCTTT-1_1	MAMs:APOE+	-0.373513	-0.479892	0.93035
TATCTCAAGCATGGCA-1_1	MAMs:APOE+	-0.286036	-0.351793	1.22089
TATTACCGTAGCTTGT-1_1	MAMs:APOE+	0.356469	-0.460685	-0.159148
TCAACGAGTACCGGCT-1_1	MAMs:APOE+	0.574512	-0.446849	-0.0827821
TCAATCTTCAATAAGG-1_1	MAMs:APOE+	0.384355	1.46095	-0.115133
TCAATCTTCGGGAGTA-1_1	MAMs:APOE+	0.817188	-0.484972	-0.10783
TCACAAGAGGTGGGTT-1_1	MAMs:APOE+	-0.574686	-0.416476	0.875477
TCACGAAAGCAGCGTA-1_1	MAMs:S100A8+	-0.411507	-0.309897	-0.0594698
TCAGATGGTTTAGGAA-1_1	MAMs:APOE+	-0.374735	-0.297473	0.523151
TCAGCAACATGCCCGA-1_1	MAMs:APOE+	-0.391116	0.203461	-0.129649
TCAGGTACATGCGCAC-1_1	MAMs:APOE+	0.262911	0.310004	0.511707
TCATTTGCACAGGCCT-1_1	MAMs:APOE+	0.0783597	0.190902	0.631989
TCCCGATAGCCACGCT-1_1	MAMs:APOE+	0.100769	0.255035	-0.0499801
TCCCGATAGGCTCTTA-1_1	cDC2:CD1C+/CLEC10A+	-0.414803	-0.529162	0.0560417
TCCCGATCATAAAGGT-1_1	MAMs:APOE+	0.501235	-0.402314	-0.100787
TCCCGATGTGCGATAG-1_1	MAMs:APOE+	-0.435675	-0.36548	0.706195
TCCCGATTCGAATGGG-1_1	MAMs:APOE+	-0.288861	0.360669	-0.127412
TCGCGTTTCTCATTCA-1_1	MAMs:APOE+	0.949265	0.180649	-0.0428523
TCGCGTTTCTCCTATA-1_1	MAMs:APOE+	0.481391	0.318267	1.1495
TCGTACCAGATGTCGG-1_1	MAMs:APOE+	1.03489	-0.50116	-0.0848216
TCGTACCGTCTAGGTT-1_1	MAMs:APOE+	0.573262	-0.493807	-0.137177
TCTATTGAGAGCCTAG-1_1	MAMs:APOE+	0.566243	2.15905	0.438749
TCTATTGTCGGCGCTA-1_1	MAMs:APOE+	-0.37969	-0.415647	-0.177877
TCTCATAAGCCAGAAC-1_1	MAMs:APOE+	-0.546105	-0.445492	-0.141871
TCTGAGAAGGATGTAT-1_1	MAMs:APOE+	-0.33299	0.208816	-0.153457
TCTTCGGAGCCAACAG-1_1	MAMs:APOE+	-0.348611	-0.473187	-0.113432
TCTTCGGCACGCGAAA-1_1	MAMs:APOE+	-0.465787	0.321488	-0.0153289
TCTTCGGCAGCCTTGG-1_1	MAMs:APOE+	-0.349422	1.15465	0.000746793
TCTTTCCAGGGATACC-1_1	MAMs:APOE+	0.332238	0.800964	-0.0600594
TGAAAGAGTCGAGATG-1_1	MAMs:APOE+	0.261608	-0.429517	-0.186107
TGACAACTCACTCTTA-1_1	MAMs:APOE+	-0.329162	0.312233	-0.0537822
TGACAACTCCACGACG-1_1	MAMs:APOE+	0.118268	0.244777	-0.0923387
TGACTAGAGAGCAATT-1_1	MAMs:APOE+	-0.295362	0.0157605	0.586102
TGAGAGGGTCTCATCC-1_1	MAMs:APOE+	0.686879	0.611119	-0.0383042
TGAGCATGTGTAACGG-1_1	MAMs:APOE+	0.927496	0.686032	-0.0277333
TGAGCATTCGCCCTTA-1_1	MAMs:APOE+	0.323356	-0.43942	-0.118652
TGAGCCGAGATGCGAC-1_1	MAMs:APOE+	-0.336542	-0.411335	0.569974
TGATTTCTCAGTTGAC-1_1	MAMs:APOE+	0.233993	0.1942	-0.00261892
TGCACCTCACCAGGTC-1_1	MAMs:APOE+	0.0353431	0.0897056	0.709628
TGCCCATCATGTCGAT-1_1	MAMs:APOE+	-0.432786	-0.546038	-0.0917598
TGCCCATGTCCCTTGT-1_1	MAMs:APOE+	-0.443339	0.0744531	-0.0547719
TGCGCAGAGCCTTGAT-1_1	MAMs:APOE+	0.2617	0.19346	-0.0362944
TGCGCAGCAAACCCAT-1_1	MAMs:APOE+	-0.352721	0.0404544	-0.167531
TGCGCAGTCAACACTG-1_1	MAMs:APOE+	0.449622	-0.443693	-0.0731906
TGCGGGTAGTCAAGGC-1_1	MAMs:APOE+	0.407836	0.444959	-0.0736646
TGCGGGTGTACAGCAG-1_1	MAMs:APOE+	0.187076	0.438634	-0.133365
TGCTACCCATTGCGGC-1_1	MAMs:APOE+	0.527441	0.131812	0.469118
TGCTGCTTCGCATGAT-1_1	MAMs:APOE+	-0.362452	0.350285	0.68073
TGGACGCGTTATCACG-1_1	MAMs:APOE+	0.601965	-0.402839	-0.134337
TGGCCAGTCATTGCCC-1_1	MAMs:APOE+	0.264139	0.187277	-0.169339
TGGCCAGTCGCATGGC-1_1	MAMs:APOE+	-0.569162	0.152359	0.00707136
TGGCGCACAATGGTCT-1_1	MAMs:APOE+	-0.568558	0.616842	0.00326673
TGGCTGGGTGGCTCCA-1_1	MAMs:APOE+	-0.328555	0.12811	-0.15825
TGGGAAGGTCCGAAGA-1_1	MAMs:APOE+	-0.334863	0.555256	-0.0667286
TGGTTAGAGGTGATAT-1_1	MAMs:APOE+	0.383183	0.380038	0.628721
TGGTTCCCATAGAAAC-1_1	MAMs:APOE+	-0.451921	0.437342	0.754419
TGGTTCCTCCTCAATT-1_1	MAMs:APOE+	0.617713	-0.0676087	0.590668
TGGTTCCTCTGTCTCG-1_1	MAMs:APOE+	-0.419505	0.280607	0.575433
TGTATTCGTAGCGTAG-1_1	cDC2:CD1C+/CLEC10A+	-0.596394	0.444436	-0.120752
TGTGGTACACCGAAAG-1_1	MAMs:S100A8+	0.653198	0.483409	-0.0696461
TGTGTTTTCTTAACCT-1_1	MAMs:APOE+	0.192877	0.161927	0.0433888
TGTTCCGAGTGCCATT-1_1	cDC2:CD1C+/CLEC10A+	0.494055	-0.383705	0.0848518
TTAACTCAGTTATCGC-1_1	MAMs:APOE+	0.544683	-0.0298357	0.0334389
TTAACTCCAGGGTTAG-1_1	MAMs:APOE+	0.440144	0.425458	-0.0683643
TTAGGCACAAGCGTAG-1_1	MAMs:APOE+	-0.462494	-0.513518	-0.132187
TTAGGCACACGGCCAT-1_1	MAMs:APOE+	-0.405249	0.760909	-0.0821582
TTAGTTCAGTGCCAGA-1_1	MAMs:APOE+	0.556206	-0.391537	0.0383573
TTCCCAGCAATGACCT-1_1	MAMs:APOE+	0.649588	-0.481266	-0.00556991
TTCGAAGGTCTTCTCG-1_1	MAMs:APOE+	-0.562293	0.91907	0.88372
TTCGAAGTCACCGTAA-1_1	MAMs:APOE+	0.465376	0.509579	-0.082165
TTCTACACAATGGACG-1_1	MAMs:APOE+	-0.415073	0.152486	-0.0458577
TTCTCCTGTGGTTTCA-1_1	MAMs:APOE+	-0.445214	0.531999	-0.131044
TTCTTAGGTTGATTGC-1_1	MAMs:APOE+	0.403082	-0.586302	0.000563756
TTGAACGGTCAGCTAT-1_1	MAMs:APOE+	-0.34643	-0.399878	0.00796191
TTGAACGGTCTCTTTA-1_1	MAMs:APOE+	-0.429526	0.269725	-0.0786985
TTGAACGGTGTGAAAT-1_1	MAMs:APOE+	0.263201	-0.499474	-0.024027
TTGACTTCACTTAACG-1_1	MAMs:APOE+	0.037861	0.09661	-0.0302171
TTGCCGTAGCTAGGCA-1_1	MAMs:APOE+	-0.570874	-0.417532	-0.00111617
TTGCCGTTCTCAAGTG-1_1	MAMs:APOE+	0.362441	-0.417364	-0.0649301
TTGCGTCCAATGGAGC-1_1	MAMs:APOE+	-0.569352	-0.484801	-0.0589542
TTGGCAAAGTACATGA-1_1	MAMs:APOE+	0.61966	1.00231	-0.145918
TTGTAGGCAAACTGCT-1_1	MAMs:APOE+	0.114218	0.599893	-0.0881926
TTGTAGGTCGTCACGG-1_1	MAMs:APOE+	-0.353826	0.3157	-0.198697
TTTATGCTCTGATACG-1_1	MAMs:APOE+	0.226518	0.220129	1.05222
TTTCCTCGTTACTGAC-1_1	MAMs:APOE+	-0.399703	-0.349643	-0.0093239
TTTCCTCTCAACCATG-1_1	MAMs:APOE+	-0.397739	-0.479456	-0.0630359
TTTGGTTCACATTTCT-1_1	cDC2:CD1C+/CLEC10A+	-0.498855	-0.332404	0.0307415
TTTGTCACATTCGACA-1_1	MAMs:APOE+	-0.481727	-0.349711	0.659043
AAGGAGCTCCTCAATT-1_1	T:CD8+:EM	0.767568	-0.729927	-0.0298264
AGCGTATGTCTCTTAT-1_1	T:CD8+:EM	0.623254	-0.736563	1.3864
AGGTCATTCGAACTGT-1_1	T:CD8+:EM	-0.302195	0.273952	-0.0080582
ATAAGAGGTAAGTTCC-1_1	T:CD8+:EM	-0.309088	-0.73609	-0.0171124
CACACTCAGTATCTCG-1_1	T:CD8+:EM	-0.284064	-0.746262	0.00151132
CACATTTAGCTTCGCG-1_1	T:CD4+:CM1	0.830082	0.366686	0.0584547
CACATTTCATCCCATC-1_1	T:CD8+:EM	-0.317159	-0.701012	-0.0175731
CCACTACTCTGCTGTC-1_1	T:CD8+:EM	-0.327467	-0.703477	-0.0332022
CCCATACCAGTCGTGC-1_1	T:CD8+:EM	-0.291202	0.962179	0.752667
CGCGGTATCACGACTA-1_1	T:CD4+:CM1	-0.271998	1.22737	0.0659636
CGGCTAGGTAGAGGAA-1_1	T:CD8+:EM	-0.309748	-0.743512	-0.014953
CGTCTACGTCGTGGCT-1_1	T:CD8+:EM	-0.283459	0.208051	-0.000682081
GCATGCGTCTAGCACA-1_1	T:CD8+:EM	-0.294324	0.153659	0.00411292
GCTGCAGTCGTTACGA-1_1	T:CD8+:EM	-0.29036	0.368492	0.00107107
GTCCTCATCAAGCCTA-1_1	T:CD4+:CM1	-0.269935	-0.736853	0.0672697
GTGCTTCGTCTCTTAT-1_1	T:CD4+:CM1	-0.271747	0.332298	0.0570254
TCAATCTGTCAGTGGA-1_1	T:CD8+:EM	0.695989	-0.669436	1.00739
TGCTGCTAGAGACTAT-1_1	T:CD4+:CM1	1.12302	-0.727699	0.0427086
AACTCTTCAGCCACCA-1_1	MSC-like-c1	2.3046	1.82304	1.80982
AAGGTTCCAAACCCAT-1_1	MAMs:APOE+	0.867344	1.138	1.37721
ACCCACTAGGGTTTCT-1_1	PC-3	1.91693	1.4503	1.28802
ACGGGCTAGGTGTGGT-1_1	MAMs:S100A8+	1.21162	0.900881	1.58283
ACTGATGCACTGTCGG-1_1	MSC-like-c2	4.05901	3.63529	2.95856
ACTGCTCCACCGAATT-1_1	Treg	0.722041	1.62278	0.240286
AGGCCGTAGGTGTGGT-1_1	MAMs:APOE+	1.94546	0.236371	1.03835
ATTACTCTCGGCGCAT-1_1	MAMs:APOE+	1.08515	0.926328	1.12004
CAGATCAAGTACACCT-1_1	MSC-like-c1	2.0619	1.97302	1.4044
CAGCGACCACCATGTA-1_1	PC-1	1.34941	1.10663	0.847255
CCCAGTTTCCCACTTG-1_1	MSC-like-c1	2.04995	2.15991	1.49471
CCTAAAGGTATATGGA-1_1	cDC2:CD1C+/CLEC10A+	-0.193729	1.20841	1.37191
CCTACACGTAAGAGGA-1_1	PC-1	1.50983	1.08095	1.12952
CGAGCCACAGGCTCAC-1_1	PC-3	1.38148	1.8859	1.69136
GCATGTATCACCTCGT-1_1	MSC-like-c1	3.62598	2.75402	2.14256
GCTGCGAGTATAAACG-1_1	PC-3	1.41198	2.11355	1.98933
GGATGTTCAAGGACTG-1_1	MSC-like-c1	2.51495	2.38957	2.3064
GGCGACTCATACGCCG-1_1	PC-3	2.01704	1.71972	1.58572
GGCGACTGTGAGGCTA-1_1	Treg	0.629399	0.615074	1.95963
GTTCATTCACGGACAA-1_1	PC-1	0.637834	0.571043	1.08824
TAAGTGCTCGCGATCG-1_1	MSC-like-c1	1.17558	1.48751	1.85838
TACACGATCATAAAGG-1_1	MSC-like-c1	1.65868	1.28387	1.22415
TATCAGGAGTTATCGC-1_1	PC-1	2.16221	1.83869	1.16257
TCAATCTCATCTCGCT-1_1	cDC2:CD1C+/CLEC10A+	1.25743	0.788812	-0.067498
TCACGAATCTTCGAGA-1_1	vSMCs	-0.515402	1.13465	1.59449
TCATTTGCATCACGAT-1_1	MAMs:APOE+	1.04875	0.898523	0.678936
TCTGAGACAGGGCATA-1_1	vSMCs	0.534821	0.86855	-0.753115
TGACGGCGTCGCTTCT-1_1	PC-3	2.12156	2.19189	1.68787
TGTGGTATCCAAAGTC-1_1	MAMs:S100A8+	1.32023	0.803489	1.30302
TTTGCGCTCCTACAGA-1_1	PC-3	0.99831	2.11943	0.634459
AACTTTCTCAATCTCT-1_1	PC-2	0.980017	1.64797	1.16519
AAGGTTCAGAGAACAG-1_1	PC-1	0.808088	1.68125	1.54667
ACCGTAAAGGCATGGT-1_1	PC-1	1.6698	2.29144	1.72803
ACGATGTAGAGTCGGT-1_1	PC-1	2.85302	1.98976	1.48164
ACGCCGAAGGTGATAT-1_1	PC-3	-0.164374	1.52289	1.10584
ACGTCAATCGCACTCT-1_1	PC-1	-1.35166	1.38117	1.68882
ACTATCTTCATAAAGG-1_1	PC-1	1.47715	0.9486	0.749892
ACTTTCATCCGCAGTG-1_1	PC-1	1.67192	0.832692	1.41297
AGCCTAACAGACTCGC-1_1	PC-1	0.298257	0.91818	1.09086
AGCGTCGCAGTATAAG-1_1	T:CD4+:CM1	2.63997	1.73213	1.72993
AGCGTCGGTTGACGTT-1_1	PC-1	0.14685	1.46458	0.375743
AGCTTGACAGTCGTGC-1_1	vSMCs	-0.321983	0.617222	1.28664
AGGGATGTCCCAGGTG-1_1	PC-1	1.48858	2.17776	2.17143
ATAGACCAGAGTGAGA-1_1	PC-1	0.92656	1.2152	2.12206
ATCACGAGTTCGCTAA-1_1	vSMCs	0.28896	1.54751	0.598168
ATTGGACCAGATGAGC-1_1	PC-3	1.82919	1.4965	1.99894
CAAGTTGCACATTAGC-1_1	T:CD8+:EM	0.986453	1.6291	2.39059
CAGCATAGTAGCGCAA-1_1	PC-1	-0.0605043	0.899403	1.76519
CAGCATATCGGTGTCG-1_1	PC-1	1.34015	1.6649	1.36998
CATCGAAGTAAAGTCA-1_1	PC-1	1.39421	0.343744	1.20984
CCGTGGAAGTTTGCGT-1_1	PC-1	1.24704	1.32583	1.01439
CCTAAAGCAGGAACGT-1_1	PC-1	0.386644	1.69308	-0.0674406
CCTATTAAGAATGTGT-1_1	PC-1	0.695334	1.38958	2.09889
CGATTGACAAAGGTGC-1_1	vSMCs	0.542052	1.01844	0.379193
CGATTGATCGCCGTGA-1_1	PC-1	1.79774	1.98724	1.53746
CGCTTCATCAGTCAGT-1_1	PC-3	1.6096	1.18354	1.41444
CGGAGCTTCAGTACGT-1_1	MSC-like-c1	1.07	1.55473	2.25107
CGGTTAAGTACGACCC-1_1	PC-3	1.8691	1.68813	1.97161
CGTCAGGGTCAATACC-1_1	PC-1	1.94244	2.38987	1.27246
CGTCCATCAAGCTGAG-1_1	T:CD8+:EM	2.02671	1.46807	1.36359
CGTGTCTCAAACCTAC-1_1	PC-3	0.913764	1.37486	1.3665
CGTTAGATCGCTTAGA-1_1	PC-1	0.454845	0.800679	0.474965
CGTTCTGCACATCTTT-1_1	PC-1	1.20935	2.13566	2.01716
CTAACTTCAGGATTGG-1_1	T:CD8+:EM	-0.106116	1.49692	-0.281702
CTAAGACAGATCCCGC-1_1	PC-1	2.7053	2.65628	1.88369
CTAATGGGTGATAAAC-1_1	PC-1	1.63886	1.37131	1.94659
CTCCTAGGTGCACTTA-1_1	PC-1	0.0357002	1.02405	1.6131
CTCGGGATCACCGTAA-1_1	PC-3	0.269597	0.990529	1.24701
CTCTAATCAATAGCAA-1_1	PC-1	-0.322719	0.784056	0.565982
CTGATAGTCTAGAGTC-1_1	PC-1	-1.46016	0.948318	0.9537
CTGCCTAAGGTAAACT-1_1	PC-1	0.91196	1.27816	0.490117
CTGGTCTCACGCATCG-1_1	PC-1	-0.872362	1.15049	0.944633
CTGTGCTAGTGCCAGA-1_1	PC-1	0.45023	0.887708	0.823219
CTGTTTATCGTTACAG-1_1	PC-1	0.914079	0.998998	1.67834
CTTACCGCACACGCTG-1_1	PC-3	-0.757039	1.3394	2.22306
CTTCTCTCAATCGGTT-1_1	PC-1	-0.507235	0.560488	2.17533
CTTCTCTCATTTCACT-1_1	PC-1	-0.486676	1.81803	0.982518
GAGCAGAGTCGAGATG-1_1	PC-1	0.302387	1.87705	1.63611
GATCGATGTTTCCACC-1_1	PC-3	1.10479	0.586203	0.869101
GATGAAACAGGCTGAA-1_1	vSMCs	0.827887	1.48048	1.8977
GATGCTATCCTCCTAG-1_1	PC-3	0.533719	1.83723	1.37548
GCAAACTAGTCGAGTG-1_1	PC-1	0.724403	1.57454	2.13836
GCAGCCAAGTGAACGC-1_1	PC-1	0.577644	1.01597	1.14029
GCATGATCACAACTGT-1_1	PC-1	0.759584	1.45219	2.17946
GCTGCGAGTGTCAATC-1_1	vSMCs	1.19974	1.30186	1.2455
GGAACTTTCGAGAACG-1_1	PC-2	-1.06117	1.71678	1.14714
GGGAATGAGCGTGAGT-1_1	PC-3	1.18147	1.27937	1.75587
GGGTCTGGTGCAACTT-1_1	PC-1	3.72119e-05	0.246602	1.13666
GGTGCGTGTCAGAATA-1_1	Treg	1.6218	0.982247	0.902567
GTCAAGTTCCAGATCA-1_1	vSMCs	1.22593	1.08497	1.25946
GTCATTTGTGATGCCC-1_1	PC-1	0.587854	1.92709	0.44566
GTCTTCGGTCGATTGT-1_1	PC-2	1.04983	1.4751	1.97713
GTGCATAAGCTCCTTC-1_1	PC-3	1.36319	1.8443	2.3325
GTGTGCGAGAGCTGCA-1_1	PC-1	1.68667	1.85708	0.580288
GTGTTAGAGGTCATCT-1_1	PC-1	1.463	1.01797	1.85459
TAAGCGTGTTACCAGT-1_1	PC-1	1.00562	1.65868	0.540291
TAAGCGTGTTCCACGG-1_1	PC-1	0.723789	1.22443	2.09377
TACGGGCAGTCTTGCA-1_1	PC-3	0.996772	2.43862	1.86155
TAGAGCTCATGAACCT-1_1	PC-3	1.5051	1.27642	2.19873
TCAATCTGTAGTAGTA-1_1	PC-1	1.75591	1.3442	0.978402
TCACGAAGTCATTAGC-1_1	PC-3	1.1041	1.26977	0.625667
TCAGATGGTTTCCACC-1_1	PC-3	1.42579	2.11061	1.41152
TCCCGATGTAAGTAGT-1_1	PC-1	1.01649	1.13612	1.49676
TCTCATATCGCGTTTC-1_1	PC-1	0.9297	1.10416	0.300059
TGACGGCTCAGCGATT-1_1	PC-1	0.996676	1.75158	1.72613
TGAGCCGAGGCAAAGA-1_1	PC-3	0.655151	0.871146	0.182016
TGCCCTATCAAAGTAG-1_1	PC-1	1.64247	1.9594	1.15299
TGCCCTATCTCTGTCG-1_1	T:CD4+:CM1	2.66298	0.941446	1.75608
TGCTGCTCAATGTAAG-1_1	PC-1	1.54177	1.28191	0.598021
TGTGGTAAGTTCGCAT-1_1	T:CD4+:CM1	1.66869	0.495708	0.897293
TTATGCTTCAGTTCGA-1_1	vSMCs	-0.916817	1.81588	1.62593
TTCTACACAGCTTAAC-1_1	PC-2	0.718042	1.86955	1.39071
TTCTTAGTCCATTCTA-1_1	PC-1	-0.126364	1.52996	1.45954
TTTATGCTCTGCCAGG-1_1	PC-1	1.62231	1.62132	2.0044
TTTCCTCTCTCAAGTG-1_1	PC-1	1.1513	1.99226	2.00096
AAACGGGGTTCCACGG-1_1	EC-1	0.998356	1.80533	1.21794
AACTCCCAGCTAGTTC-1_1	EC-3	1.07397	1.72486	2.75234
AAGACCTTCCGCAAGC-1_1	Treg	1.37668	1.61981	1.69895
ACACCCTTCTGAAAGA-1_1	EC-2	0.520207	-0.26682	0.287407
ACACCGGAGTGTTAGA-1_1	cDC2:CD1C+/CLEC10A+	0.556515	0.208292	0.943136
ACATACGGTATGAATG-1_1	Treg	0.709346	0.266661	0.759556
ACATACGTCACGCATA-1_1	EC-2	-0.0132697	0.189898	0.032912
ACCGTAACAATCAGAA-1_1	Treg	1.25776	1.10151	0.449253
ACCTTTAAGTGTACGG-1_1	EC-1	0.929667	1.62085	1.76385
ACGCCAGCATCGGGTC-1_1	MSC-like-c2	3.4817	3.47051	2.82231
ACGCCGACACAGTCGC-1_1	Treg	2.10566	2.10007	-0.0713456
ACTATCTCATGCCACG-1_1	Treg	-0.390439	0.493843	0.533009
ACTTACTGTTGGACCC-1_1	EC-2	1.09415	1.3129	1.78993
AGACGTTTCACTATTC-1_1	EC-3	0.652841	0.289919	-0.00628832
AGAGCGATCACAGTAC-1_1	PC-3	2.4591	2.13235	1.52884
AGGCCGTAGTGCCATT-1_1	Treg	0.590966	2.27969	1.64741
AGTTGGTAGACTGGGT-1_1	Treg	0.268095	0.275535	0.0340568
AGTTGGTCAGTAACGG-1_1	Treg	2.03088	1.38967	2.88148
ATAAGAGTCCACGTTC-1_1	EC-1	0.268097	-0.223874	0.0366604
ATCCGAACAAGGACTG-1_1	EC-1	1.52917	1.60623	1.20794
CAACTAGGTTACGACT-1_1	EC-1	1.47456	1.47798	0.927776
CACAAACTCTCAAACG-1_1	EC-1	1.48962	-0.235675	0.838601
CAGCAGCCACCGGAAA-1_1	Treg	0.0344512	0.416075	-0.143483
CAGCTAAGTCCGAGTC-1_1	Treg	0.82811	1.05461	0.87338
CAGCTGGCATCGATGT-1_1	Treg	1.42712	1.67288	0.865672
CAGTCCTAGCGTCAAG-1_1	Treg	1.64373	1.60291	1.24807
CATCGGGGTAGAAAGG-1_1	Treg	2.04911	2.23867	1.7933
CATTATCCATCATCCC-1_1	Treg	0.987101	1.55152	0.82187
CCACGGAGTTAGTGGG-1_1	cDC2:CD1C+/CLEC10A+	0.430143	0.625478	0.765764
CCCAATCCACAACGTT-1_1	EC-2	0.616941	0.376816	0.828412
CCGTGGATCAGTTCGA-1_1	Treg	-0.25581	1.04046	0.768364
CCGTTCATCCGTAGTA-1_1	EC-1	0.335238	0.34856	0.174329
CCTTCCCCACTCTGTC-1_1	EC-1	-0.474051	-0.395893	-0.0166303
CGATGGCAGGTGATTA-1_1	Treg	1.37108	1.66027	0.239271
CGGAGCTGTCAACATC-1_1	EC-2	0.954434	1.08999	0.287445
CGGCTAGTCTGCGTAA-1_1	Treg	1.43489	2.47069	1.55086
CGGGTCAAGTGCCAGA-1_1	Treg	0.915885	0.485572	0.981115
CGTCCATGTTCCCTTG-1_1	Treg	0.737906	0.698648	1.5335
CGTGTCTTCTAGAGTC-1_1	Treg	-0.352363	0.177022	0.0652916
CTAAGACAGTGTGGCA-1_1	vSMCs	-1.04175	1.47478	1.3262
CTAATGGCATCCCACT-1_1	EC-1	1.14528	1.08573	0.916254
CTACCCATCCTAGTGA-1_1	Treg	0.26146	0.204324	0.683978
CTCTAATAGAAGGTGA-1_1	Treg	0.633273	-0.359233	0.505859
CTCTAATCATCGGGTC-1_1	Treg	1.68685	2.14591	2.14295
GAACATCCAGATTGCT-1_1	EC-1	1.0595	1.2176	2.16657
GAACCTAAGCTAGTTC-1_1	EC-1	0.477871	1.19482	1.20262
GACACGCGTGACTCAT-1_1	Treg	1.45392	1.37203	1.62786
GACGTTAAGCCCAACC-1_1	MSC-like-c2	4.07237	4.01739	2.66085
GACGTTAAGCTGCCCA-1_1	Treg	0.982428	1.77358	1.1362
GACGTTAGTTTGTTTC-1_1	Treg	1.299	1.67122	1.17516
GATGAAAAGACTGTAA-1_1	cDC2:CD1C+/CLEC10A+	0.0746949	0.087773	0.0720358
GATGAGGAGCTCCTTC-1_1	EC-1	-0.271142	1.16285	0.90367
GATGAGGTCTGAGGGA-1_1	Treg	1.04076	1.38525	1.40019
GCATGCGGTAGTAGTA-1_1	Treg	2.22168	1.74985	1.5248
GCATGCGTCCTCCTAG-1_1	Treg	-0.248109	0.890962	0.549871
GCTTCCACATTGGTAC-1_1	EC-1	-0.466251	0.127764	0.0219038
GGAAAGCAGAATGTGT-1_1	PC-2	1.59427	1.69174	1.066
GGAAAGCCAAGTTCTG-1_1	Treg	2.52	2.12657	1.29974
GGACAAGCAGCCTGTG-1_1	EC-1	1.01649	0.836992	0.808661
GGCAATTAGAGCTATA-1_1	EC-3	0.0486173	0.210127	0.563842
GGCAATTGTATGAATG-1_1	EC-2	1.83232	1.65614	1.25711
GGGTTGCTCACTTCAT-1_1	Treg	1.24554	1.78784	1.90487
GTATTCTGTAGCGTGA-1_1	Treg	0.961276	1.01021	2.09928
GTATTCTTCTGGTTCC-1_1	Treg	1.68736	1.43279	1.62729
GTCCTCAGTAAGAGAG-1_1	MSC-like-c1	1.18087	2.00036	3.06692
GTTCTCGTCATTATCC-1_1	EC-2	1.31607	0.800226	1.77161
TCGTAGACACGGTAAG-1_1	Treg	1.46948	1.68921	1.15296
TCTATTGTCCAGAGGA-1_1	Treg	1.20264	2.05831	2.31584
TGGCGCAGTCTAAACC-1_1	EC-1	0.921112	1.32209	1.80415
TTAGTTCCAAACCCAT-1_1	Treg	2.87339	1.70328	0.428747
TTATGCTGTCGCATAT-1_1	EC-1	1.13652	0.375968	-0.100224
TTGAACGCAGACGCCT-1_1	EC-3	1.93424	1.88401	0.656905
TTGGAACAGAAACCGC-1_1	Treg	1.81355	1.49049	1.22181
TTTACTGCAAGCCGCT-1_1	Treg	1.0915	1.15975	0.532676
AAACCTGGTCAGCTAT-1_1	MAMs:S100A8+	1.08335	0.738282	0.000412505
AAACCTGGTTAAGGGC-1_1	MAMs:S100A8+	0.798904	-0.651462	-0.00613759
AAACCTGGTTAGATGA-1_1	MAMs:S100A8+	0.555975	-0.378082	-0.118631
AAACGGGAGAGGTAGA-1_1	MAMs:S100A8+	-0.338389	0.648133	-0.0373718
AAACGGGAGTCTCAAC-1_1	MAMs:S100A8+	-0.32786	-0.298628	1.014
AAACGGGCATCGGTTA-1_1	MAMs:S100A8+	-0.313857	-0.413172	0.0218688
AAACGGGGTACACCGC-1_1	MAMs:S100A8+	0.457749	0.561587	-0.0400038
AAAGATGCAGCTCGCA-1_1	MAMs:S100A8+	-0.276907	0.545388	0.027451
AAAGCAAAGATCCCGC-1_1	MAMs:S100A8+	-0.33619	1.39418	0.0045262
AACACGTGTCCCTTGT-1_1	MAMs:S100A8+	0.580361	-0.599089	0.943864
AACCATGCACCTCGTT-1_1	MAMs:S100A8+	-0.271175	-0.544167	-0.00935886
AACTCCCAGAGGTTGC-1_1	MAMs:S100A8+	-0.362513	0.304276	-0.000298607
AAGTCTGCACTTCTGC-1_1	MAMs:S100A8+	-0.427169	-0.319687	-0.0907481
AATCCAGAGATAGTCA-1_1	MAMs:S100A8+	0.67279	1.05046	0.0558844
AATCCAGCAGCTTAAC-1_1	MAMs:S100A8+	-0.381818	0.412394	1.56726
AATCGGTAGTAACCCT-1_1	MAMs:S100A8+	-0.31882	-0.558691	0.0336637
ACACCGGGTAGCGATG-1_1	MAMs:S100A8+	-0.292601	-0.460027	1.18914
ACACCGGGTGTATGGG-1_1	MAMs:S100A8+	-0.37073	1.61931	-0.0106746
ACACTGACATAACCTG-1_1	MAMs:S100A8+	-0.361183	-0.620926	0.116162
ACAGCCGCATGATCCA-1_1	MAMs:S100A8+	-0.374969	-0.710737	0.00803059
ACAGCTATCCTTCAAT-1_1	cDC2:CD1C+/CLEC10A+	-0.347336	-0.310383	0.0144897
ACATCAGGTAGTACCT-1_1	MAMs:S100A8+	-0.35704	0.295514	0.0454276
ACCAGTAAGAATTCCC-1_1	MAMs:S100A8+	0.470049	-0.348372	0.969128
ACCAGTACAGGCAGTA-1_1	MAMs:S100A8+	0.51879	-0.398895	-5.57733e-05
ACCAGTAGTGAACCTT-1_1	MAMs:S100A8+	-0.294232	0.299081	0.0302809
ACCAGTATCGGAATCT-1_1	MAMs:S100A8+	-0.381527	-0.629675	0.00307709
ACCGTAAGTTCGGCAC-1_1	cDC2:CD1C+/CLEC10A+	0.686635	0.536438	-0.0709373
ACGAGCCCAGACAGGT-1_1	MAMs:S100A8+	0.62086	-0.343339	-0.0932738
ACGATACAGTGGCACA-1_1	cDC2:CD1C+/CLEC10A+	-0.387763	-0.317793	0.0123742
ACGATACGTCCGAAGA-1_1	MAMs:S100A8+	0.756117	0.624824	0.0227458
ACGATACTCGCATGGC-1_1	cDC2:CD1C+/CLEC10A+	-0.217658	-0.375807	-0.0389587
ACGCAGCAGTAGCGGT-1_1	MAMs:S100A8+	-0.358314	-0.608952	-0.00530473
ACGCCAGTCTTCAACT-1_1	MAMs:S100A8+	-0.383099	1.23608	-0.049232
ACGCCGACACACCGAC-1_1	MAMs:S100A8+	-0.316744	0.611052	0.0282403
ACGGCCAAGTGACATA-1_1	cDC2:CD1C+/CLEC10A+	-0.207763	0.191558	-0.0113238
ACGGCCACATCTACGA-1_1	MAMs:S100A8+	0.832993	0.825144	-0.0655186
ACGGGCTGTTTGACAC-1_1	MAMs:S100A8+	-0.281207	0.31868	0.0426273
ACTGAGTCAGATGGCA-1_1	MAMs:S100A8+	-0.349702	-0.271777	-0.00659585
ACTGATGTCTCATTCA-1_1	cDC2:CD1C+/CLEC10A+	-0.222356	1.02294	-0.0139732
ACTGCTCAGGCAATTA-1_1	MAMs:S100A8+	0.239214	0.652428	-0.0629094
ACTGCTCTCCGCGGTA-1_1	cDC2:CD1C+/CLEC10A+	0.501195	-0.346147	0.685139
ACTGTCCAGATGTAAC-1_1	MAMs:S100A8+	-0.369004	-0.683952	0.0347739
ACTGTCCCACATTAGC-1_1	MAMs:S100A8+	-0.42808	1.32333	-0.00933314
AGAGCTTGTCGTCTTC-1_1	MAMs:S100A8+	-0.320181	-0.231675	0.0265685
AGATCTGAGTAACCCT-1_1	MAMs:S100A8+	0.765736	-0.642161	0.0316844
AGATTGCCATGGGAAC-1_1	MAMs:S100A8+	0.799654	0.103171	0.063055
AGCAGCCCACGGTTTA-1_1	MAMs:S100A8+	-0.281356	0.471443	0.0559733
AGCATACCACTTCTGC-1_1	cDC2:CD1C+/CLEC10A+	-0.211531	0.18188	-0.0558345
AGCCTAATCGCGCCAA-1_1	cDC2:CD1C+/CLEC10A+	-0.380574	-0.285709	0.0498825
AGCGGTCGTGCCTGTG-1_1	cDC2:CD1C+/CLEC10A+	0.607948	-0.342524	0.0161364
AGCGTATCAGTACACT-1_1	cDC2:CD1C+/CLEC10A+	-0.197623	0.484018	-0.0243971
AGGCCGTTCCCTTGTG-1_1	MAMs:S100A8+	0.866686	-0.413595	0.0397901
AGGGATGTCACAGGCC-1_1	cDC2:CD1C+/CLEC10A+	0.584289	0.275057	0.0207414
AGGTCATTCGGCTACG-1_1	MAMs:S100A8+	0.957134	-0.524364	0.0391222
AGTCTTTAGGATGGTC-1_1	cDC2:CD1C+/CLEC10A+	0.510741	0.88876	0.00814362
AGTCTTTAGTAGGCCA-1_1	MAMs:S100A8+	0.69115	-0.33082	0.377624
AGTGGGAAGCACACAG-1_1	MAMs:S100A8+	-0.348972	1.42845	0.00118327
AGTGGGAAGGACACCA-1_1	cDC2:CD1C+/CLEC10A+	0.862393	1.01835	1.02917
AGTGTCAGTAGCCTCG-1_1	MAMs:S100A8+	0.743988	0.816308	-0.0514369
ATCATCTGTCAGAATA-1_1	MAMs:S100A8+	0.745098	-0.576926	0.0621476
ATCATGGTCCTAAGTG-1_1	cDC2:CD1C+/CLEC10A+	0.604396	-0.301881	0.0171254
ATCCACCTCGTGACAT-1_1	MAMs:S100A8+	-0.30093	-0.534874	0.0395751
ATCCGAATCTTGAGGT-1_1	MAMs:S100A8+	-0.554318	0.348158	0.763095
ATCTACTAGCTGAACG-1_1	MAMs:S100A8+	-0.352128	-0.618282	0.00226423
ATGAGGGAGCCCGAAA-1_1	cDC2:CD1C+/CLEC10A+	-0.360574	0.793209	0.0454304
ATGAGGGAGTACGCGA-1_1	MAMs:S100A8+	0.616682	-0.583346	1.01997
ATGCGATAGTCGCCGT-1_1	MAMs:S100A8+	-0.385419	0.294751	0.0593447
ATGGGAGTCTTAGCCC-1_1	MAMs:S100A8+	-0.283737	0.210895	-0.0236337
ATGTGTGAGCTTTGGT-1_1	MAMs:S100A8+	-0.301744	0.317173	0.00820973
ATGTGTGCACACTGCG-1_1	MAMs:S100A8+	-0.364496	-0.692519	0.992158
ATGTGTGCATTCTTAC-1_1	MAMs:S100A8+	-0.379852	0.245221	0.0107051
ATGTGTGGTTCTCATT-1_1	MAMs:S100A8+	-0.302131	-0.470966	-0.0124317
ATTACTCCATTGCGGC-1_1	MAMs:S100A8+	-0.334313	-0.554334	0.0818325
ATTCTACTCACAGTAC-1_1	MAMs:S100A8+	1.25915	-0.621651	0.023218
ATTGGTGTCATGTAGC-1_1	MAMs:S100A8+	0.756629	0.966893	0.0219506
ATTTCTGTCACGCATA-1_1	MAMs:S100A8+	-0.345342	0.433961	-0.0175708
CAACCTCGTACGACCC-1_1	MAMs:S100A8+	0.181728	0.340272	-0.127401
CAACCTCGTTGGAGGT-1_1	MAMs:S100A8+	-0.320051	-0.397512	0.0280755
CAAGGCCGTCGGCTCA-1_1	MAMs:S100A8+	-0.394838	0.423879	1.13343
CAAGTTGCATGGTCTA-1_1	MAMs:S100A8+	0.516312	-0.509099	-0.00305896
CACAAACCAAGGTGTG-1_1	MAMs:S100A8+	-0.351553	0.385927	0.0161333
CACACAAGTAGAGGAA-1_1	MAMs:S100A8+	0.408908	-0.443139	-0.0700814
CACAGGCCATTCACTT-1_1	MAMs:S100A8+	-0.286623	-0.504613	-0.0290189
CACAGGCGTAAGAGAG-1_1	MAMs:S100A8+	-0.313328	-0.270133	0.0491924
CACAGGCTCGAACGGA-1_1	MAMs:S100A8+	-0.294226	-0.313588	0.957835
CACAGTAAGTCCAGGA-1_1	MAMs:S100A8+	-0.269229	0.799776	1.71249
CACATAGTCGGTCCGA-1_1	MAMs:S100A8+	-0.281452	-0.642287	0.0677929
CACATTTAGCAGCGTA-1_1	MAMs:S100A8+	-0.30056	-0.280579	0.827495
CACCACTCAATTCCTT-1_1	cDC2:CD1C+/CLEC10A+	0.342762	0.425301	0.0300519
CACCTTGGTAAGGGAA-1_1	MAMs:S100A8+	-0.34213	0.875788	0.00570663
CACCTTGTCGCAAACT-1_1	MAMs:S100A8+	-0.318689	-0.336461	0.0663065
CACTCCATCAGTTCGA-1_1	MAMs:S100A8+	1.09555	-0.650315	0.867446
CAGCAGCGTGCCTGTG-1_1	MAMs:S100A8+	0.72532	0.379557	0.0236056
CAGCCGATCCATTCTA-1_1	MAMs:S100A8+	-0.390531	-0.690597	0.00337826
CAGCTAAAGTATCGAA-1_1	cDC2:CD1C+/CLEC10A+	-0.193408	0.326098	-0.0304778
CAGCTAATCCTTGCCA-1_1	MAMs:S100A8+	-0.27352	-0.275063	-0.0500239
CAGCTGGCACTACAGT-1_1	MAMs:S100A8+	-0.320532	0.269651	0.0708788
CAGCTGGTCCTAAGTG-1_1	MAMs:S100A8+	-0.366145	0.410445	0.0313966
CAGGTGCAGAGTGACC-1_1	MAMs:S100A8+	-0.382525	0.866375	-0.0401254
CAGGTGCCACACAGAG-1_1	MAMs:S100A8+	-0.348213	-0.595548	0.895778
CATCAGAGTGCATCTA-1_1	MAMs:S100A8+	-0.226161	0.327719	-0.0289776
CATCGAATCAGGTTCA-1_1	MAMs:S100A8+	-0.265185	0.403213	-0.00736022
CATCGGGTCGGTCTAA-1_1	T:CD4+:CM2	0.158184	-0.548555	0.0499926
CATGACAAGGCTCATT-1_1	MAMs:S100A8+	-0.314659	-0.245972	0.0151429
CATGACACAGGTCCAC-1_1	MAMs:S100A8+	0.365231	0.107083	-0.0509031
CATGACACATAAGACA-1_1	MAMs:S100A8+	1.25441	0.830631	0.007944
CATGCCTAGGTTCCTA-1_1	MAMs:S100A8+	-0.380776	0.369277	1.07601
CATTATCCATGGATGG-1_1	MAMs:S100A8+	-0.324386	-0.215755	0.0245627
CATTATCGTCTCTTTA-1_1	cDC2:CD1C+/CLEC10A+	-0.231067	0.146832	0.427352
CCAATCCAGACAGAGA-1_1	MAMs:S100A8+	-0.355781	0.720652	-0.0495941
CCAATCCAGGATGGAA-1_1	cDC2:CD1C+/CLEC10A+	-0.246233	-0.358021	-0.0475798
CCAATCCTCTTGTACT-1_1	cDC2:CD1C+/CLEC10A+	-0.221318	-0.371834	0.70219
CCACGGAAGCAAATCA-1_1	MAMs:S100A8+	-0.288013	-0.27471	1.04474
CCACGGATCAATAAGG-1_1	MAMs:S100A8+	-0.292987	-0.472037	0.0183802
CCATGTCTCAAAGACA-1_1	MAMs:S100A8+	-0.345135	0.38291	-0.0626215
CCATTCGTCTGGCGTG-1_1	MAMs:S100A8+	0.685932	0.411808	1.11419
CCCAATCCATTCGACA-1_1	cDC2:CD1C+/CLEC10A+	-0.35554	-0.284876	0.0135087
CCCAGTTAGCTGCGAA-1_1	cDC2:CD1C+/CLEC10A+	-0.2092	0.423489	-0.00224686
CCCATACTCAGCTTAG-1_1	MAMs:S100A8+	-0.299929	0.290255	1.22441
CCCTCCTAGCTGGAAC-1_1	MAMs:S100A8+	0.954876	0.567125	-0.000981068
CCGTTCAGTATCTGCA-1_1	MAMs:S100A8+	-0.379198	0.936702	0.0086891
CCGTTCATCTTGGGTA-1_1	MAMs:S100A8+	-0.330773	-0.618795	-0.0180086
CCTAAAGAGAGGTTGC-1_1	MAMs:S100A8+	-0.387589	-0.652183	0.0512089
CCTACACTCGCCAAAT-1_1	cDC2:CD1C+/CLEC10A+	1.31044	-0.3482	-0.0213421
CCTACCAGTCTTCGTC-1_1	MAMs:S100A8+	-0.237093	-0.521607	-0.0743789
CCTATTACAGGCAGTA-1_1	MAMs:S100A8+	1.20461	0.762751	-0.111051
CCTATTACATTATCTC-1_1	cDC2:CD1C+/CLEC10A+	-0.178677	0.811188	0.0200787
CCTCAGTAGAGCTGCA-1_1	MAMs:S100A8+	1.08582	-0.455565	-0.00369551
CCTCAGTTCGTCTGAA-1_1	MAMs:S100A8+	0.429589	0.320369	0.0542194
CCTTCCCGTTGCGCAC-1_1	cDC2:CD1C+/CLEC10A+	-0.222105	0.505302	-0.0279159
CCTTCCCTCGCCTGTT-1_1	MAMs:S100A8+	-0.328427	-0.62501	0.0114701
CCTTCGAAGTTCGCGC-1_1	MAMs:S100A8+	-0.314995	0.395995	0.852099
CGAATGTAGAGAACAG-1_1	MAMs:S100A8+	-0.271566	-0.345676	-0.0396664
CGAATGTCATACTACG-1_1	MAMs:S100A8+	-0.309421	0.23618	0.0229121
CGACCTTCAGGGTTAG-1_1	MAMs:S100A8+	-0.291688	-0.574177	-0.028758
CGACCTTCAGGTCTCG-1_1	MAMs:S100A8+	-0.328305	-0.464444	-0.00655463
CGAGAAGTCCAATGGT-1_1	MAMs:S100A8+	-0.31116	-0.27559	0.00981653
CGAGAAGTCTTTCCTC-1_1	cDC2:CD1C+/CLEC10A+	0.588091	0.275779	0.520763
CGAGCCAGTATGGTTC-1_1	MAMs:S100A8+	-0.284396	-0.221548	0.0235515
CGAGCCAGTCTGATTG-1_1	MAMs:S100A8+	1.28809	-0.560128	-0.0118727
CGATGGCTCACCCTCA-1_1	MAMs:S100A8+	0.739881	-0.338131	0.00611939
CGATGTAGTGTCGCTG-1_1	MAMs:S100A8+	1.27678	-0.234271	0.00178686
CGATTGAAGACTCGGA-1_1	MAMs:S100A8+	-0.401151	1.25223	0.769262
CGATTGAGTACATCCA-1_1	cDC2:CD1C+/CLEC10A+	0.935828	-0.316527	0.722033
CGATTGATCACTTCAT-1_1	cDC2:CD1C+/CLEC10A+	-0.199148	-0.324492	-0.0335536
CGCGTTTCATGCTAGT-1_1	MAMs:S100A8+	-0.280795	0.757256	0.017437
CGCTATCGTCTTGTCC-1_1	MAMs:S100A8+	-0.350913	-0.644153	-0.0175983
CGCTGGAGTGCTAGCC-1_1	MAMs:S100A8+	-0.325364	0.717641	-0.00167602
CGCTGGATCTTTACAC-1_1	MAMs:S100A8+	0.761316	-0.255104	1.03869
CGCTTCAGTTCGAATC-1_1	MAMs:S100A8+	0.751774	0.655046	0.033294
CGGACGTAGACGCTTT-1_1	MAMs:S100A8+	-0.353591	-0.21709	-0.0276112
CGGACGTAGATACACA-1_1	MAMs:S100A8+	0.615015	-0.304471	1.00048
CGGACTGAGGATTCGG-1_1	MAMs:S100A8+	-0.400429	-0.666237	1.04522
CGGAGCTGTGACGCCT-1_1	MAMs:S100A8+	-0.288984	-0.628944	-0.0379428
CGGAGCTTCCGATATG-1_1	cDC2:CD1C+/CLEC10A+	-0.264455	-0.332505	0.0327957
CGGAGTCAGGTGTGGT-1_1	MAMs:S100A8+	-0.327747	-0.2358	-0.00764701
CGGGTCATCACTATTC-1_1	MAMs:S100A8+	-0.329009	-0.198916	0.00265902
CGGGTCATCATGTCTT-1_1	MAMs:S100A8+	-0.358982	0.315718	0.0584431
CGGTTAAAGTGTACGG-1_1	cDC2:CD1C+/CLEC10A+	0.454958	0.315349	-0.0251291
CGGTTAAGTCGGCTCA-1_1	MAMs:S100A8+	0.766599	0.442876	-0.00263416
CGGTTAAGTGTCAATC-1_1	MAMs:S100A8+	-0.48978	-0.323929	0.0637362
CGGTTAATCAACACTG-1_1	MAMs:S100A8+	0.518814	-0.226497	-0.00899205
CGTAGGCCACGCTTTC-1_1	cDC2:CD1C+/CLEC10A+	0.329406	-0.276402	0.0203283
CGTAGGCCATGACATC-1_1	MAMs:S100A8+	0.690633	-0.305689	-0.00335737
CGTCACTAGAGACGAA-1_1	MAMs:S100A8+	-0.310506	-0.264555	-0.00961767
CGTCACTGTGGTAACG-1_1	cDC2:CD1C+/CLEC10A+	-0.183503	-0.367741	-0.0403495
CGTCACTTCACTTCAT-1_1	MAMs:S100A8+	-0.326103	-0.440149	-0.00583344
CGTCAGGGTACCGTAT-1_1	MAMs:APOE+	0.683628	-0.338159	-0.0605503
CGTCCATGTCCGTCAG-1_1	cDC2:CD1C+/CLEC10A+	-0.176966	0.340023	0.0087419
CGTGTCTTCCTCCTAG-1_1	cDC2:CD1C+/CLEC10A+	0.381122	0.262297	-0.0344238
CGTTGGGAGTCGATAA-1_1	MAMs:S100A8+	0.75563	-0.569596	-0.0576422
CGTTGGGTCTTGCCGT-1_1	MAMs:S100A8+	-0.315235	-0.289448	0.00131318
CTAACTTGTCCATGAT-1_1	MAMs:S100A8+	-0.260452	-0.518761	-0.0308779
CTAAGACGTCAACTGT-1_1	MAMs:S100A8+	0.911488	0.131368	1.29163
CTAATGGTCTGACCTC-1_1	cDC2:CD1C+/CLEC10A+	0.637572	0.518859	0.837039
CTACACCTCATCTGCC-1_1	MAMs:S100A8+	0.429482	-0.433495	-0.0674337
CTACACCTCCGTAGTA-1_1	MAMs:S100A8+	-0.25624	0.529133	1.12737
CTACGTCCATCCCATC-1_1	MAMs:S100A8+	0.545062	-0.642772	0.0324606
CTAGAGTCATTTCACT-1_1	MAMs:S100A8+	1.00903	-0.543122	-0.00827686
CTAGCCTAGCCACCTG-1_1	MAMs:S100A8+	-0.317786	0.790735	0.057487
CTAGTGATCAATCACG-1_1	MAMs:S100A8+	0.699415	0.420395	0.0809289
CTCACACAGTGCTGCC-1_1	cDC2:CD1C+/CLEC10A+	-0.217118	0.272829	-0.0472594
CTCACACTCTGTCTAT-1_1	MAMs:S100A8+	0.554156	0.316123	0.752408
CTCAGAAAGCGTTGCC-1_1	MAMs:S100A8+	0.563322	-0.668829	0.0122282
CTCAGAAAGGATGGAA-1_1	MAMs:S100A8+	0.853362	-0.258865	0.0201068
CTCATTATCTTTAGGG-1_1	MAMs:S100A8+	-0.292427	-0.265613	-0.0172032
CTCCTAGGTGCTCTTC-1_1	MAMs:S100A8+	0.640556	-0.677505	1.04959
CTCGGAGTCATACGGT-1_1	cDC2:CD1C+/CLEC10A+	-0.240734	0.420593	0.771301
CTCGTACTCAAGATCC-1_1	MAMs:S100A8+	1.2391	-0.687799	0.0170436
CTCGTCACACAACGCC-1_1	MAMs:S100A8+	0.691444	0.586852	0.0632245
CTGAAACTCTCCGGTT-1_1	cDC2:CD1C+/CLEC10A+	0.484058	0.34103	-0.0286626
CTGAAGTAGCCGGTAA-1_1	cDC2:CD1C+/CLEC10A+	0.743268	0.23896	-0.0300575
CTGAAGTTCTTGCCGT-1_1	MAMs:S100A8+	-0.363812	0.414816	-0.0404659
CTGATCCGTTACTGAC-1_1	MAMs:S100A8+	-0.269507	-0.565291	0.015666
CTGATCCTCGCTTGTC-1_1	MAMs:S100A8+	-0.373703	-0.706047	0.0408362
CTGCGGACAGACGTAG-1_1	MAMs:S100A8+	-0.348266	-0.602463	0.114828
CTGCTGTTCTAACTTC-1_1	MAMs:S100A8+	-0.27062	1.42452	1.14426
CTGGTCTAGTTAAGTG-1_1	MAMs:S100A8+	1.90317	0.4803	0.014256
CTGTGCTAGGGAAACA-1_1	MAMs:S100A8+	-0.319961	-0.214821	0.00764285
CTGTGCTAGTGAACAT-1_1	MAMs:S100A8+	-0.354222	-0.63983	0.00138634
CTGTTTAGTGACTACT-1_1	cDC2:CD1C+/CLEC10A+	0.863858	-0.289881	-0.00506436
CTTAACTCAATGGACG-1_1	MAMs:S100A8+	0.617259	0.297386	0.0306846
CTTAACTGTCGGCATC-1_1	MAMs:S100A8+	0.623011	-0.248844	0.0332422
CTTACCGCAAGAGTCG-1_1	MAMs:S100A8+	-0.287825	-0.519284	0.965457
CTTCTCTCATTACGAC-1_1	MAMs:S100A8+	-0.252539	-0.475046	0.888536
CTTCTCTGTGTGAATA-1_1	MAMs:S100A8+	0.636639	-0.674128	0.00217939
GAAATGAGTTAAGATG-1_1	MAMs:S100A8+	-0.372272	-0.68851	0.00499355
GAACATCGTGACGCCT-1_1	MAMs:S100A8+	-0.36278	0.242115	0.0311049
GAACCTAAGGATGGAA-1_1	MAMs:S100A8+	-0.281261	-0.37861	1.17997
GAACCTAAGGTACTCT-1_1	MAMs:S100A8+	-0.322359	-0.256798	-0.000593842
GAACCTATCGCCAGCA-1_1	MAMs:S100A8+	-0.293051	-0.328101	0.0282905
GAACGGATCCAGAAGG-1_1	cDC2:CD1C+/CLEC10A+	-0.262232	-0.320106	0.0265679
GAATAAGCAGACAAAT-1_1	MAMs:S100A8+	-0.396147	-0.650622	0.0351516
GAATAAGCAGACACTT-1_1	MAMs:S100A8+	-0.302635	-0.559129	0.11331
GAATGAAAGGCCGAAT-1_1	cDC2:CD1C+/CLEC10A+	-0.207843	0.419053	-0.0511794
GAATGAAGTCACCTAA-1_1	MAMs:S100A8+	-0.391101	-0.666584	0.0388964
GACAGAGCAGGTCGTC-1_1	MAMs:S100A8+	0.679613	0.765787	0.01913
GACGCGTAGTCAATAG-1_1	MAMs:S100A8+	0.59021	0.383643	0.86458
GACGCGTTCTACTATC-1_1	MAMs:S100A8+	-0.222782	0.305454	-0.0232417
GACGTGCAGCAGGTCA-1_1	MAMs:S100A8+	-0.254914	-0.561146	-0.0163603
GACTACACAAGCTGGA-1_1	MAMs:S100A8+	-0.311943	-0.233773	1.15272
GACTGCGTCCGGGTGT-1_1	MAMs:S100A8+	0.404902	-0.282405	0.658831
GAGGTGAAGTGGGTTG-1_1	MAMs:S100A8+	0.734377	0.460284	-0.00955457
GAGGTGAGTAGCTTGT-1_1	MAMs:S100A8+	-0.413945	0.380298	0.0124611
GAGGTGATCTCCAACC-1_1	MAMs:S100A8+	-0.468808	-0.298167	-0.00238067
GATCAGTAGCCAGAAC-1_1	cDC2:CD1C+/CLEC10A+	0.689657	-0.315519	0.00666444
GATCAGTGTGTGAAAT-1_1	cDC2:CD1C+/CLEC10A+	0.618614	-0.355115	-0.0502007
GATCGTATCTGAGTGT-1_1	MAMs:S100A8+	0.831803	0.308401	0.70704
GATCTAGCAATAGCAA-1_1	MAMs:S100A8+	-0.322053	-0.259787	1.10309
GATCTAGGTACGACCC-1_1	cDC2:CD1C+/CLEC10A+	0.662518	-0.303603	0.887002
GATGAAAGTTGTCTTT-1_1	MAMs:S100A8+	0.691748	-0.688515	0.0115755
GATGAGGTCGTCCGTT-1_1	MAMs:S100A8+	0.504294	0.366494	0.00658083
GATGCTATCAGCATGT-1_1	MAMs:S100A8+	-0.356331	-0.420358	-0.00180714
GCAAACTAGATACACA-1_1	MAMs:S100A8+	-0.327369	0.780214	-0.0219382
GCAATCAAGCAGGTCA-1_1	cDC2:CD1C+/CLEC10A+	0.619156	-0.278551	0.02894
GCACATAAGTTCGATC-1_1	MAMs:S100A8+	-0.283377	0.207339	0.0276873
GCACTCTCAATGGATA-1_1	MAMs:S100A8+	0.819825	-0.243354	0.00795401
GCAGTTAAGAGTAAGG-1_1	MAMs:S100A8+	1.52481	0.761945	0.0342735
GCAGTTAGTTCCCTTG-1_1	MAMs:S100A8+	-0.291483	0.494531	0.0858237
GCATGCGAGCGATATA-1_1	MAMs:S100A8+	-0.354404	0.254552	0.0202736
GCCTCTACAATCCGAT-1_1	MAMs:S100A8+	-0.312469	-0.269264	-0.009018
GCGACCACACATGACT-1_1	MAMs:S100A8+	0.746971	0.93558	-0.00414026
GCGCAACCACATGTGT-1_1	MAMs:S100A8+	0.610191	-0.550182	-0.0288159
GCGCAGTTCAGTTTGG-1_1	MAMs:S100A8+	-0.494155	-0.462053	0.0129789
GCGCGATCAGTCAGCC-1_1	MAMs:S100A8+	-0.348788	-0.668102	-0.00871984
GCGGGTTCAAGCCCAC-1_1	MAMs:S100A8+	0.511888	0.294587	0.711278
GCTCTGTAGTATCTCG-1_1	MAMs:S100A8+	-0.357253	-0.634063	0.0360884
GCTCTGTGTAATAGCA-1_1	MAMs:S100A8+	1.00449	0.575033	0.0120836
GCTGCGAAGGGATGGG-1_1	MAMs:S100A8+	-0.388953	-0.672659	0.0249903
GCTGCGACAAATACAG-1_1	MAMs:S100A8+	0.587801	-0.267639	0.0172865
GCTGGGTTCGATCCCT-1_1	MAMs:S100A8+	-0.252863	0.466106	-0.0363061
GCTTGAAGTCTGATCA-1_1	cDC2:CD1C+/CLEC10A+	-0.376775	0.295761	1.01643
GGAAAGCAGTACGTTC-1_1	cDC2:CD1C+/CLEC10A+	-0.253706	0.653303	0.00191469
GGAATAAGTATAGGTA-1_1	MAMs:S100A8+	-0.523379	-0.376473	0.0718448
GGACAGAAGATGTTAG-1_1	MAMs:S100A8+	0.733658	0.438795	0.0790147
GGACAGAAGTAATCCC-1_1	MAMs:S100A8+	-0.246033	-0.21259	1.61234
GGACAGACACGGCCAT-1_1	MAMs:S100A8+	-0.343234	0.755607	-0.0725399
GGACAGAGTACATGTC-1_1	MAMs:S100A8+	0.772286	-0.366871	0.0302785
GGACAGATCATCATTC-1_1	MAMs:S100A8+	-0.334766	-0.683449	-0.00642667
GGAGCAAAGACTCGGA-1_1	MAMs:S100A8+	0.762625	0.480253	-0.0311983
GGAGCAAAGGAGTTGC-1_1	MAMs:S100A8+	1.18901	0.402079	0.0749982
GGAGCAACACATGACT-1_1	MAMs:S100A8+	-0.328464	0.704448	0.0364448
GGAGCAACATGCCACG-1_1	cDC2:CD1C+/CLEC10A+	0.571052	0.980029	-0.00273597
GGCAATTTCCTCCTAG-1_1	cDC2:CD1C+/CLEC10A+	0.367212	0.207975	-0.0414119
GGCCGATCACCGGAAA-1_1	MAMs:S100A8+	-0.284196	-0.527211	1.07205
GGCGACTAGCGTCAAG-1_1	cDC2:CD1C+/CLEC10A+	0.68819	-0.308448	-0.0117271
GGCGTGTCAATTCCTT-1_1	MAMs:S100A8+	-0.316443	-0.346962	0.941104
GGCTGGTGTCCGAAGA-1_1	cDC2:CD1C+/CLEC10A+	-0.397178	-0.325498	0.0883841
GGGAATGGTACAAGTA-1_1	MAMs:S100A8+	0.450439	-0.287004	-0.0178704
GGGACCTCAAACGCGA-1_1	MAMs:S100A8+	-0.409066	-0.664048	-0.0151393
GGGACCTGTGACTACT-1_1	MAMs:S100A8+	-0.34819	-0.238008	0.0067803
GGGCACTTCACGATGT-1_1	MAMs:S100A8+	0.488889	-0.655618	0.0389039
GGTATTGGTTCATGGT-1_1	cDC2:CD1C+/CLEC10A+	0.358089	0.749087	0.0146806
GGTGAAGTCCTCATTA-1_1	MAMs:S100A8+	-0.349019	0.46322	0.0185833
GGTGAAGTCTTCAACT-1_1	MAMs:S100A8+	0.741554	1.31292	1.08693
GGTGTTATCCAGTAGT-1_1	cDC2:CD1C+/CLEC10A+	-0.203818	-0.370075	0.70007
GTAACTGTCTGCTTGC-1_1	MAMs:S100A8+	-0.37213	-0.261799	-0.0651353
GTACGTATCCAAGCCG-1_1	MAMs:S100A8+	-0.353159	0.296769	-0.0173207
GTAGGCCCATTGGGCC-1_1	MAMs:S100A8+	-0.26779	-0.469994	-0.0905111
GTAGTCAAGTGAACGC-1_1	MAMs:S100A8+	0.459226	0.172485	0.00475309
GTATTCTGTTGGTAAA-1_1	MAMs:S100A8+	-0.370908	-0.689541	0.000912211
GTCGTAAAGAAAGTGG-1_1	MAMs:S100A8+	-0.37926	0.731713	-0.0346023
GTCTCGTAGGATTCGG-1_1	MAMs:S100A8+	0.544174	-0.587017	0.997487
GTCTCGTTCTGGTTCC-1_1	MAMs:S100A8+	-0.346636	0.87893	0.00647596
GTCTTCGGTCATGCCG-1_1	MAMs:S100A8+	-0.345269	-0.247353	0.0117878
GTGCAGCAGTCCCACG-1_1	MAMs:S100A8+	0.639173	-0.371245	-0.0394708
GTGCAGCCATTGAGCT-1_1	MAMs:S100A8+	0.265862	0.695819	2.10311
GTGCATAGTTATTCTC-1_1	MAMs:S100A8+	0.742628	-0.503405	1.00291
GTGCGGTCAGACAAGC-1_1	MAMs:S100A8+	-0.234287	-0.451646	-0.0367081
GTGCTTCTCTCGATGA-1_1	MAMs:S100A8+	-0.247576	0.613445	0.0256217
GTGGGTCCAGCCTATA-1_1	MAMs:S100A8+	-0.337863	-0.391471	1.65713
GTGGGTCCAGGGAGAG-1_1	cDC2:CD1C+/CLEC10A+	0.731477	-0.277012	0.0104553
GTGTTAGAGAGCTATA-1_1	MAMs:S100A8+	-0.294917	0.440217	0.00612902
GTGTTAGAGAGTCTGG-1_1	MAMs:S100A8+	-0.366841	0.612232	-0.0718761
GTTACAGAGTACGCCC-1_1	cDC2:CD1C+/CLEC10A+	-0.370508	0.703663	0.0536319
GTTCATTAGACTTGAA-1_1	MAMs:S100A8+	-0.267538	-0.567992	0.892947
GTTCATTAGCGCCTTG-1_1	MAMs:S100A8+	0.592669	0.785345	0.0323038
GTTCATTGTGTTCGAT-1_1	MAMs:S100A8+	0.506885	-0.620724	-0.01402
GTTCGGGAGCTAACAA-1_1	MAMs:S100A8+	0.95021	-0.679757	0.0532243
GTTCTCGGTATATCCG-1_1	cDC2:CD1C+/CLEC10A+	-0.207873	0.746482	0.0511892
TAAACCGCACAGACTT-1_1	MAMs:S100A8+	-0.261525	-0.358654	0.0470194
TAAGAGATCTTAGAGC-1_1	MAMs:S100A8+	-0.381076	-0.62786	0.0287229
TAAGCGTTCTCCGGTT-1_1	cDC2:CD1C+/CLEC10A+	0.535334	-0.303269	-0.0182438
TAAGTGCTCCACGACG-1_1	cDC2:CD1C+/CLEC10A+	0.550156	0.296196	-0.017378
TACAGTGCAGCTCCGA-1_1	MAMs:S100A8+	-0.327848	1.39315	0.0216234
TACAGTGCAGTTCATG-1_1	MAMs:S100A8+	0.482691	0.43623	1.24558
TACCTTATCTAGCACA-1_1	cDC2:CD1C+/CLEC10A+	-0.203743	-0.323015	0.569694
TACTCGCAGGGCTTCC-1_1	MAMs:S100A8+	-0.303579	-0.602483	0.0693694
TACTTACTCGTTGCCT-1_1	cDC2:CD1C+/CLEC10A+	-0.266982	-0.28785	0.946667
TACTTACTCTATCCTA-1_1	MAMs:S100A8+	-0.397395	0.339889	0.0288281
TACTTGTCAGTTCCCT-1_1	cDC2:CD1C+/CLEC10A+	0.256397	0.337342	-0.00557246
TAGACCAGTATAGGGC-1_1	cDC2:CD1C+/CLEC10A+	0.676601	-0.322728	-0.0105462
TAGCCGGCATGGGACA-1_1	MAMs:S100A8+	-0.305845	-0.257229	0.0404921
TAGCCGGGTTCTGTTT-1_1	MAMs:S100A8+	-0.29171	0.420408	1.01712
TAGGCATGTACCGCTG-1_1	MAMs:S100A8+	1.08822	1.30403	0.0373883
TAGGCATTCAAACCGT-1_1	MAMs:S100A8+	0.630795	0.836828	0.046308
TAGTGGTTCCTTGACC-1_1	MAMs:S100A8+	-0.379712	-0.727389	-0.0133454
TATCAGGAGTCATGCT-1_1	MAMs:S100A8+	0.646848	-0.256726	-0.0103753
TATCAGGGTTGCCTCT-1_1	MAMs:S100A8+	-0.344017	-0.262235	0.0388502
TATCTCAAGCGTTTAC-1_1	MAMs:S100A8+	0.517678	-0.253649	0.0056849
TATCTCATCTGTCTCG-1_1	MAMs:S100A8+	0.605335	-0.243353	-0.0124912
TATTACCGTAGCTGCC-1_1	MAMs:S100A8+	-0.344954	-0.664019	0.0380147
TATTACCTCAGCTCGG-1_1	cDC2:CD1C+/CLEC10A+	-0.30583	-0.289933	0.0596932
TCAACGAAGTCCCACG-1_1	cDC2:CD1C+/CLEC10A+	0.808114	-0.323985	0.0403387
TCAATCTAGATACACA-1_1	MAMs:S100A8+	-0.303073	1.04684	0.093677
TCACAAGAGTCAATAG-1_1	MAMs:S100A8+	-0.287263	0.66826	0.0617402
TCACGAAAGCGATATA-1_1	MAMs:S100A8+	-0.340154	0.264575	-0.0155771
TCACGAAGTCACCCAG-1_1	cDC2:CD1C+/CLEC10A+	-0.340705	-0.302624	-0.0132396
TCAGCAACAGTAACGG-1_1	MAMs:S100A8+	0.772736	-0.540621	-0.00257547
TCAGCTCCAGTGGAGT-1_1	MAMs:S100A8+	-0.417337	-0.291437	0.0159491
TCAGGATAGCTGAAAT-1_1	MAMs:S100A8+	0.535361	-0.48546	-0.00817104
TCAGGATCATAGACTC-1_1	MAMs:S100A8+	-0.260246	-0.535575	-0.0318495
TCAGGATTCACGAAGG-1_1	MAMs:S100A8+	-0.274582	-0.542962	-0.00885492
TCAGGATTCTTTCCTC-1_1	MAMs:S100A8+	-0.28365	-0.361495	-0.00800061
TCAGGTATCCTGCCAT-1_1	MAMs:S100A8+	0.485105	-0.40845	-0.0460199
TCCCGATCAGGTCGTC-1_1	MAMs:S100A8+	-0.304956	0.870383	0.0120637
TCGGTAACAAGCGTAG-1_1	MAMs:S100A8+	-0.321594	-0.614142	0.0689143
TCGGTAAGTCGTTGTA-1_1	MAMs:S100A8+	-0.328968	-0.326936	1.54554
TCTATTGTCAAGGCTT-1_1	MAMs:S100A8+	-0.357171	-0.300698	0.915891
TCTCATAAGGTTCCTA-1_1	MAMs:S100A8+	-0.280275	0.203782	0.767641
TCTCATACACGAAGCA-1_1	cDC2:CD1C+/CLEC10A+	-0.342169	0.459439	0.027107
TCTCTAATCGGATGTT-1_1	MAMs:S100A8+	-0.34484	-0.273829	-0.0181341
TCTGGAACACTAAGTC-1_1	MAMs:S100A8+	0.630146	-0.37884	-0.0240017
TCTGGAACATACGCCG-1_1	cDC2:CD1C+/CLEC10A+	-0.299911	-0.285811	0.0355196
TGACAACAGATATACG-1_1	MAMs:S100A8+	-0.296637	0.978533	-0.0318559
TGACAACCACCAGGTC-1_1	MAMs:S100A8+	-0.389033	0.722246	-0.0509153
TGACGGCTCACGCGGT-1_1	MAMs:S100A8+	0.929781	0.579317	-0.0253841
TGACGGCTCGGCCGAT-1_1	MAMs:S100A8+	0.745159	-0.442397	0.0417522
TGAGCATCAAACCCAT-1_1	MAMs:S100A8+	0.889818	0.373004	-0.0476802
TGAGCATCATCCTTGC-1_1	MAMs:S100A8+	-0.403213	0.461337	-0.106801
TGAGCATGTGGTTTCA-1_1	cDC2:CD1C+/CLEC10A+	0.406897	-0.348071	0.642127
TGAGCATTCAAGAAGT-1_1	MAMs:S100A8+	0.678391	-0.412731	0.675166
TGAGCCGAGAAGATTC-1_1	MAMs:S100A8+	-0.401382	-0.324469	-0.102092
TGCCAAAGTATGCTTG-1_1	cDC2:CD1C+/CLEC10A+	-0.282652	0.490798	0.017714
TGCCAAATCGGCGCTA-1_1	MAMs:S100A8+	0.63603	-0.52817	0.0366998
TGCCCATGTGGAAAGA-1_1	MAMs:S100A8+	0.648026	-0.352998	-0.0814772
TGCCCATTCCGTCATC-1_1	MAMs:S100A8+	-0.315856	-0.605195	0.0334679
TGCGCAGGTCCATGAT-1_1	MAMs:S100A8+	-0.391771	0.943312	0.0386674
TGCGGGTAGCGCTTAT-1_1	MAMs:S100A8+	-0.384666	-0.630443	0.0357375
TGCTGCTTCAACGAAA-1_1	MAMs:S100A8+	-0.415948	-0.424939	-0.132772
TGGACGCGTCAAAGAT-1_1	cDC2:CD1C+/CLEC10A+	-0.332855	-0.298268	-0.0292825
TGGCGCAAGAGTGACC-1_1	MAMs:S100A8+	-0.32604	0.707816	0.045466
TGGCGCATCGGATGTT-1_1	MAMs:S100A8+	0.730277	-0.232023	-0.00795211
TGGCTGGTCTGCGGCA-1_1	MAMs:S100A8+	-0.248005	-0.352546	-0.0150351
TGGTTAGCACGCGAAA-1_1	MAMs:S100A8+	-0.340279	0.368522	0.578368
TGGTTCCCAGTCAGCC-1_1	MAMs:S100A8+	0.647815	-0.326827	0.0310732
TGTATTCGTTCTGTTT-1_1	MAMs:S100A8+	-0.508711	0.632921	-0.133112
TTAGTTCGTTCAGGCC-1_1	cDC2:CD1C+/CLEC10A+	-0.461266	-0.347005	-0.101839
TTAGTTCTCGGCTACG-1_1	MAMs:S100A8+	-0.326188	-0.230484	0.00648208
TTATGCTCATCCGCGA-1_1	MAMs:S100A8+	-0.343902	0.423266	0.104925
TTCGAAGTCCTGCAGG-1_1	MAMs:S100A8+	-0.342689	0.921269	-0.0760113
TTCTCAAGTCCTAGCG-1_1	MAMs:S100A8+	-0.382171	-0.66549	0.0266804
TTCTCCTGTTACGTCA-1_1	MAMs:S100A8+	0.944874	0.267823	-0.00362632
TTGACTTAGATATACG-1_1	cDC2:CD1C+/CLEC10A+	0.397498	-0.366086	-0.0474605
TTGACTTTCTTGACGA-1_1	MAMs:S100A8+	-0.315538	-0.314647	-0.000787477
TTGCCGTGTATATGGA-1_1	MAMs:S100A8+	1.05186	0.712586	0.0242535
TTGCGTCAGTGCGATG-1_1	MAMs:S100A8+	-0.376943	0.422374	0.0165734
TTGCGTCTCGTAGGAG-1_1	cDC2:CD1C+/CLEC10A+	0.477691	0.431366	-0.0217254
TTGTAGGTCAGTTAGC-1_1	MAMs:S100A8+	0.791886	-0.27827	0.022215
TTTCCTCGTCTTCAAG-1_1	MAMs:S100A8+	-0.371295	1.30625	-0.0522151
TTTCCTCTCAGCTCGG-1_1	MAMs:S100A8+	-0.391576	0.849598	0.0147743
TTTGCGCTCAGCGACC-1_1	MAMs:S100A8+	-0.467778	-0.296186	0.0021
TTTGGTTGTCTAGCCG-1_1	cDC2:CD1C+/CLEC10A+	1.04871	-0.340503	1.37431
TTTGGTTTCAGGTTCA-1_1	MAMs:S100A8+	-0.336369	-0.455039	0.0222121
TTTGTCAAGCAGCCTC-1_1	cDC2:CD1C+/CLEC10A+	-0.231727	0.357692	-0.0383502
TTTGTCATCCGTCAAA-1_1	MAMs:APOE+	0.411014	-0.236138	-0.0322531
TTTGTCATCTCTGAGA-1_1	MAMs:S100A8+	-0.423922	-0.399571	1.03924
AACGTTGGTAAGGATT-1_1	Astrocytes	-0.376008	-0.534452	-0.00820756
AAGGAGCTCAAGGTAA-1_1	Astrocytes	-0.361458	-0.558858	0.0129583
ACACCAACACTGAAGG-1_1	Astrocytes	-0.385981	0.433645	0.0460807
ACACCCTTCCGTAGGC-1_1	T:CD4+:CM2	1.41497	0.801753	2.01291
ACATGGTAGACTCGGA-1_1	Astrocytes	0.488024	0.716585	0.0553333
ACCGTAAAGCGATCCC-1_1	T:CD4+:CM2	1.29845	0.435628	-0.178357
ACTTACTTCACCATAG-1_1	Astrocytes	-0.369519	0.369204	0.0290661
AGAATAGTCGTAGGTT-1_1	T:CD4+:CM2	0.637341	0.508837	-0.220557
ATCATGGTCCCTAACC-1_1	Astrocytes	0.508728	-0.43646	-0.0486789
CACCACTCACATTAGC-1_1	Astrocytes	-0.36247	1.29821	-0.0211123
CACCAGGCAAGTCTAC-1_1	Astrocytes	0.359661	-0.599311	0.0483228
CAGTCCTCACGAAGCA-1_1	Astrocytes	0.232815	0.0694919	-0.00542569
CCATTCGTCAAACGGG-1_1	Astrocytes	-0.367817	-0.548431	0.0154746
CCCTCCTTCGTTTAGG-1_1	Astrocytes	0.593453	0.399689	0.0129001
CCTCAGTTCCTGCTTG-1_1	T:CD4+:CM2	-0.393517	-0.345692	-0.260346
CGATTGATCTCATTCA-1_1	Astrocytes	-0.371688	-0.555863	-0.00550725
CGTAGCGTCACGACTA-1_1	Astrocytes	-0.342227	-0.463464	-0.0386904
CGTCAGGTCGGTGTTA-1_1	Astrocytes	-0.341133	0.632368	-0.0401356
CGTTGGGGTCCTCCAT-1_1	T:CD4+:CM2	1.05214	0.897652	0.37822
CTAGAGTGTCTCGTTC-1_1	Astrocytes	0.710598	0.211633	0.619893
CTGATCCCAGCTGTTA-1_1	T:CD4+:CM2	0.134189	-0.418265	0.451207
GACAGAGCACGACTCG-1_1	Astrocytes	-0.364875	0.794612	0.644636
GACTAACCATTATCTC-1_1	Astrocytes	0.773514	-0.564398	0.00788399
GATCTAGCAAAGCGGT-1_1	Astrocytes	-0.374536	-0.560059	1.47391
GCCAAATAGGCAGGTT-1_1	Astrocytes	-0.368504	-0.565293	0.995812
GCTGCTTCAGACTCGC-1_1	T:CD4+:CM2	0.609417	2.05644	0.176751
GGAACTTCAGGGTTAG-1_1	Astrocytes	-0.388845	0.488486	0.011717
GTCTTCGTCACTCCTG-1_1	Astrocytes	0.660746	0.47032	0.00985798
GTGCATACAGCTCGAC-1_1	Astrocytes	-0.382458	-0.54525	0.00715725
GTGGGTCGTGGTGTAG-1_1	T:CD4+:CM2	0.803517	1.30938	0.980749
TACTTACCACAGGCCT-1_1	Astrocytes	-0.378927	-0.549693	1.0673
TAGACCACAAGTCATC-1_1	Astrocytes	-0.354991	0.546862	-0.00227513
TATGCCCCAGTGAGTG-1_1	Astrocytes	0.621657	-0.494899	1.73089
TGCACCTAGATGCCTT-1_1	T:CD4+:CM2	-0.492486	0.630953	-0.219125
TGGGCGTAGGTGACCA-1_1	Astrocytes	0.980048	0.346705	0.0265047
TTGAACGAGGATATAC-1_1	Astrocytes	0.370098	-0.440234	-0.0615886
AAACCTGCACATGACT-1_1	MSC-like-c1	0.0283997	0.412517	2.07018
AAACGGGCATGCCTTC-1_1	MSC-like-c1	3.24178	3.35691	0.282518
AAAGCAACAAAGAATC-1_1	MSC-like-c1	2.64562	2.37059	3.42098
AAAGCAAGTTGAGGTG-1_1	MSC-like-c1	1.15328	2.71824	2.82026
AAAGCAATCGCTTAGA-1_1	MSC-like-c1	1.71145	2.33446	2.10354
AAAGTAGAGATCGGGT-1_1	MSC-like-c1	0.931315	1.62942	2.17104
AACCATGAGGATATAC-1_1	MSC-like-c1	1.96014	0.971479	2.38459
AACCATGCACTGCCAG-1_1	MSC-like-c2	4.64788	4.2233	3.50422
AACCGCGGTATGAAAC-1_1	MSC-like-c2	4.57082	3.96243	3.41869
AACGTTGCATGTCGAT-1_1	MSC-like-c1	2.40972	1.85058	1.16615
AACGTTGGTCCGAATT-1_1	MSC-like-c1	1.707	1.78145	1.83645
AACGTTGTCCAGAAGG-1_1	MSC-like-c1	1.72242	0.381532	2.69691
AACTCAGTCAGTTGAC-1_1	MSC-like-c1	3.32785	2.58027	2.25699
AACTCCCGTCATGCCG-1_1	MSC-like-c1	3.66456	2.5348	1.95759
AACTCCCTCGCTTGTC-1_1	MSC-like-c1	2.16984	2.56002	2.92554
AACTCTTCAAAGCAAT-1_1	MSC-like-c1	2.84116	1.94548	2.33069
AACTCTTTCAAACGGG-1_1	MSC-like-c1	3.7797	3.19775	2.48632
AACTGGTAGCCAGTAG-1_1	MSC-like-c1	1.73267	2.05497	2.36733
AACTTTCCATCCCATC-1_1	MSC-like-c1	1.35773	1.84294	2.5463
AACTTTCGTCATACTG-1_1	MSC-like-c1	3.84216	3.51295	3.82172
AACTTTCGTGTCAATC-1_1	MSC-like-c1	1.25279	1.77968	2.53576
AACTTTCTCAATAAGG-1_1	MSC-like-c2	3.64624	3.32107	3.20001
AAGACCTAGGCCCTTG-1_1	MSC-like-c1	3.37796	3.16426	3.3525
AAGACCTAGGGCATGT-1_1	MSC-like-c1	1.84133	1.40267	0.809937
AAGCCGCCACGCGAAA-1_1	PC-2	2.80125	2.88903	1.90048
AAGCCGCCATAGACTC-1_1	MSC-like-c1	3.3796	3.05756	3.1045
AAGGAGCCAGGCGATA-1_1	MSC-like-c1	3.67137	3.46805	2.86212
AATCCAGCACAAGTAA-1_1	MSC-like-c1	2.42393	2.70885	2.58682
AATCCAGCACGGCCAT-1_1	MSC-like-c1	0.321535	1.23987	2.76625
AATCCAGTCTTCGGTC-1_1	MSC-like-c1	2.59058	2.01208	2.71705
AATCGGTTCCCAAGAT-1_1	MSC-like-c1	2.36836	1.98835	1.28651
ACACCAAAGTCCATAC-1_1	MSC-like-c1	4.79843	3.9907	3.5777
ACACCAACAAGGACTG-1_1	MSC-like-c1	2.94388	2.61333	1.15684
ACACCAATCTCACATT-1_1	MSC-like-c1	1.28085	1.49132	3.15991
ACACCCTGTTGTCTTT-1_1	MSC-like-c1	3.02594	1.87244	2.37034
ACACCGGAGGACCACA-1_1	MSC-like-c1	2.45385	2.38428	3.72048
ACACTGACACCAGGCT-1_1	MSC-like-c1	3.67033	3.32194	3.12735
ACACTGACAGACGCAA-1_1	MSC-like-c1	2.42751	2.45617	3.23612
ACACTGATCTGGCGTG-1_1	MSC-like-c1	1.27976	1.47674	1.32739
ACAGCCGTCCCTGACT-1_1	MSC-like-c1	2.51144	2.58642	3.38508
ACAGCCGTCCGTCATC-1_1	MSC-like-c1	1.64168	1.76021	2.22374
ACAGCTACAAGGACTG-1_1	MSC-like-c1	2.85366	1.80836	2.94022
ACAGCTATCCCATTAT-1_1	MSC-like-c1	2.16959	1.72167	1.2885
ACATACGCAAGCCTAT-1_1	MSC-like-c1	3.70422	3.3085	2.54817
ACATACGGTCATACTG-1_1	MSC-like-c1	0.106452	1.95471	1.39025
ACATACGTCTACTTAC-1_1	MSC-like-c1	2.72543	2.29416	0.430053
ACATACGTCTGGCGTG-1_1	MSC-like-c1	4.86502	4.16492	2.98586
ACATCAGAGTGCTGCC-1_1	MSC-like-c2	3.62342	3.7276	2.36882
ACATCAGCAAACGTGG-1_1	MSC-like-c1	2.02652	1.66841	2.82922
ACATGGTAGGGCTTCC-1_1	MSC-like-c1	2.39039	2.24687	3.41521
ACATGGTCAGGAATCG-1_1	MSC-like-c1	3.797	3.3014	1.33806
ACCGTAATCGCATGAT-1_1	MSC-like-c1	3.56208	2.40934	2.61191
ACGAGCCAGCGCTTAT-1_1	MSC-like-c1	1.38861	1.98275	3.1423
ACGAGCCTCTTGTCAT-1_1	PC-2	0.418515	1.2711	1.67166
ACGATGTAGAGTCTGG-1_1	MSC-like-c1	4.07164	3.00356	2.62814
ACGATGTTCAGAGACG-1_1	MSC-like-c1	0.804622	0.588495	2.19448
ACGCAGCCAATGTTGC-1_1	MSC-like-c1	1.15435	1.10672	1.94402
ACGCAGCCACATTCGA-1_1	MSC-like-c1	4.65052	4.1894	2.83447
ACGCAGCTCAGTGCAT-1_1	MSC-like-c1	3.39454	2.25186	2.98363
ACGCAGCTCGCCAGCA-1_1	MSC-like-c1	3.78636	3.5064	3.34816
ACGCAGCTCTGTTTGT-1_1	MSC-like-c1	3.31621	2.36176	2.54946
ACGCCAGCATTTCAGG-1_1	MSC-like-c1	4.01962	3.65602	3.68476
ACGCCAGTCTACTTAC-1_1	MSC-like-c1	1.86492	1.96887	2.87761
ACGGGCTAGAAGCCCA-1_1	MSC-like-c1	2.97708	2.04883	2.55063
ACGGGCTCATCACGTA-1_1	MSC-like-c1	0.0899211	0.823077	1.99782
ACGGGCTTCATGTCCC-1_1	MSC-like-c1	1.89358	1.732	1.86698
ACGGGTCAGGGATCTG-1_1	MSC-like-c1	1.37662	2.06218	1.41001
ACGGGTCGTGATAAAC-1_1	MSC-like-c1	1.50537	0.84482	2.4647
ACGGGTCGTGTTCTTT-1_1	MSC-like-c1	2.37703	1.23184	3.30169
ACGTCAAAGATATACG-1_1	MSC-like-c1	2.36761	1.74994	3.63325
ACGTCAACACCGGAAA-1_1	MSC-like-c2	1.80675	2.14227	2.87946
ACGTCAAGTCATCCCT-1_1	MSC-like-c1	2.29751	2.66166	3.18695
ACGTCAAGTTCAGGCC-1_1	MSC-like-c2	4.34886	3.6323	1.93791
ACTATCTGTGTGACCC-1_1	MSC-like-c1	3.11587	1.898	0.153283
ACTGAACCAGATCGGA-1_1	MSC-like-c1	1.24729	1.60487	1.41025
ACTGAGTCAGAAGCAC-1_1	PC-2	2.25624	2.2915	2.59114
ACTGAGTGTTCTGGTA-1_1	MSC-like-c1	2.2737	2.83469	2.95062
ACTGAGTTCCACGACG-1_1	MSC-like-c1	1.3234	0.181867	2.49377
ACTGATGCATAAGACA-1_1	MSC-like-c1	3.34269	2.56837	2.78956
ACTGATGTCATCATTC-1_1	MSC-like-c1	2.57183	2.42236	2.72373
ACTGATGTCCAAGTAC-1_1	MSC-like-c1	0.874027	1.51855	1.4052
ACTGATGTCGAGCCCA-1_1	MSC-like-c1	1.77963	1.38168	2.07668
ACTGATGTCTTGCCGT-1_1	MSC-like-c1	3.72428	2.90777	2.63736
ACTGCTCAGCCACTAT-1_1	MSC-like-c1	0.730399	1.15106	3.37566
ACTGCTCCAATGGAAT-1_1	MSC-like-c1	1.53197	1.54768	2.33689
ACTGCTCTCACCTTAT-1_1	MSC-like-c1	1.96236	2.16313	3.21576
ACTGTCCCAAGTTAAG-1_1	MSC-like-c1	2.72306	2.09555	2.26799
ACTGTCCCATACTACG-1_1	MSC-like-c1	3.48771	2.11528	3.392
ACTGTCCTCTTTACGT-1_1	MSC-like-c1	4.20582	2.935	2.62382
ACTTACTAGGTTCCTA-1_1	MSC-like-c1	2.37601	2.6791	1.57374
ACTTACTCACGTAAGG-1_1	MSC-like-c1	4.76925	3.45575	3.18447
ACTTACTGTCGCATCG-1_1	MSC-like-c1	2.6753	0.513882	2.82705
ACTTGTTGTCTAACGT-1_1	MSC-like-c1	3.38066	2.67836	3.58475
ACTTGTTGTCTCCCTA-1_1	MSC-like-c1	4.11425	3.37861	2.48005
ACTTTCAAGTGAACAT-1_1	MSC-like-c1	1.62187	1.63481	2.10802
ACTTTCAAGTGCAAGC-1_1	MSC-like-c1	2.4504	3.36528	2.5757
AGACGTTTCCATGCTC-1_1	MSC-like-c1	2.73955	1.03414	3.29019
AGAGCGACAGATGAGC-1_1	MSC-like-c1	1.43289	2.87891	3.74898
AGAGCGAGTACAGTGG-1_1	MSC-like-c1	3.2318	2.46488	2.79548
AGAGCTTAGGCGATAC-1_1	MSC-like-c1	2.06652	2.60585	2.67327
AGAGTGGAGGGATCTG-1_1	MSC-like-c1	3.24348	2.20546	1.05442
AGAGTGGTCGCCAGCA-1_1	MSC-like-c1	3.24883	2.7949	2.86395
AGCAGCCAGTCAATAG-1_1	MSC-like-c1	1.7258	2.20335	2.78015
AGCAGCCCAACGCACC-1_1	MSC-like-c1	2.00546	1.17764	1.40574
AGCAGCCCATAAAGGT-1_1	MSC-like-c1	2.65794	2.49684	2.965
AGCAGCCTCACCGGGT-1_1	MSC-like-c1	3.31053	1.76725	3.17834
AGCATACAGCGCCTCA-1_1	MSC-like-c1	2.35775	1.68146	2.61673
AGCCTAAAGGCAAAGA-1_1	MSC-like-c1	5.12365	4.42176	3.68432
AGCCTAAGTCGGCTCA-1_1	MSC-like-c1	4.02422	3.72195	1.42529
AGCCTAATCCCTCAGT-1_1	MSC-like-c1	3.33395	2.31231	0.382202
AGCCTAATCGCAAGCC-1_1	MSC-like-c1	3.33326	2.95084	2.62013
AGCGGTCGTCCAGTTA-1_1	PC-2	1.26538	2.06933	1.96008
AGCGTATCATCTACGA-1_1	MSC-like-c1	1.29575	1.03282	2.45458
AGCGTCGAGTTGCAGG-1_1	MSC-like-c1	2.70927	3.12931	3.2571
AGCGTCGCACGGACAA-1_1	MSC-like-c1	3.52451	3.32883	3.47225
AGCTCCTAGATCCCGC-1_1	MSC-like-c1	3.28759	2.87335	2.57904
AGCTCCTAGGGTCGAT-1_1	MSC-like-c1	2.55632	1.41154	2.75204
AGCTCCTAGTGCCATT-1_1	MSC-like-c1	3.20742	2.8583	3.46357
AGCTCCTCAACAACCT-1_1	MSC-like-c1	1.48328	2.05405	2.63251
AGCTCCTCAATTCCTT-1_1	MSC-like-c1	4.22857	4.00242	2.50598
AGCTCCTCACGGTGTC-1_1	MSC-like-c1	4.04575	3.39744	1.69792
AGCTTGAAGTAACCCT-1_1	MSC-like-c1	1.87615	0.959732	2.17947
AGGCCACCACTACAGT-1_1	MSC-like-c1	2.4937	1.78413	3.49343
AGGCCACTCTGCGACG-1_1	MSC-like-c1	0.284109	1.80082	2.28215
AGGCCGTCAATCACAC-1_1	MSC-like-c1	3.9079	3.76701	2.41252
AGGCCGTCAGTATCTG-1_1	MSC-like-c1	-0.642868	1.78937	2.81955
AGGCCGTTCACTTATC-1_1	MSC-like-c1	1.21189	1.66031	2.45926
AGGGAGTAGCTAGCCC-1_1	MSC-like-c1	2.23328	2.69446	3.26428
AGGGAGTGTACAAGTA-1_1	MSC-like-c1	3.52632	3.09796	0.774248
AGGGAGTTCTGGCGAC-1_1	MSC-like-c1	2.36434	2.125	2.75378
AGGGTGACATGGTAGG-1_1	MSC-like-c1	3.69684	3.06842	2.06058
AGGGTGATCGAGCCCA-1_1	MSC-like-c1	0.0248633	1.97311	2.07098
AGGTCATTCTGCCCTA-1_1	MSC-like-c1	3.44029	2.72612	2.30176
AGGTCCGCAAGGGTCA-1_1	MSC-like-c1	3.24773	2.1816	2.61144
AGGTCCGGTAAACGCG-1_1	MSC-like-c1	1.92897	1.31785	2.64464
AGTAGTCAGTGGTAAT-1_1	MSC-like-c1	4.18404	3.59412	3.0033
AGTAGTCGTGATGTCT-1_1	MSC-like-c1	1.15041	1.7838	0.72248
AGTCTTTTCGCCAAAT-1_1	MSC-like-c1	1.39232	1.99458	2.2936
AGTCTTTTCGGTGTCG-1_1	MSC-like-c1	1.80797	1.44778	3.46359
AGTGAGGGTCACTTCC-1_1	MSC-like-c1	2.56751	1.55647	2.85123
AGTGAGGGTGATAAAC-1_1	MSC-like-c1	0.826327	0.0739106	1.7148
AGTGGGAAGATGCGAC-1_1	MSC-like-c1	-0.0199627	1.55932	2.44659
AGTGGGAGTAGGGTAC-1_1	MSC-like-c1	2.55147	2.10035	2.985
AGTGGGAGTCTAGGTT-1_1	MSC-like-c1	2.08628	1.76019	2.84488
AGTGGGATCTGCGTAA-1_1	MSC-like-c1	2.51745	1.99591	2.60659
AGTGTCAAGGTGGGTT-1_1	MSC-like-c1	2.94629	2.87223	2.98932
AGTGTCATCATTTGGG-1_1	MSC-like-c2	2.62404	2.51873	3.68892
AGTGTCATCGGAATCT-1_1	MSC-like-c1	2.62667	2.97692	2.82949
AGTTGGTAGACAAGCC-1_1	PC-2	0.745688	1.66817	1.54137
AGTTGGTCAGACACTT-1_1	MSC-like-c1	0.39065	1.84543	2.99071
ATAACGCCATGCGCAC-1_1	MSC-like-c1	1.97572	2.13361	2.64346
ATAACGCGTCCATGAT-1_1	MSC-like-c1	1.86703	2.43468	2.43799
ATAACGCTCTGGCGAC-1_1	MSC-like-c1	3.21761	2.84843	4.13747
ATAAGAGAGGATGCGT-1_1	MSC-like-c1	1.95037	-0.924168	2.69127
ATAAGAGGTTGTGGAG-1_1	MSC-like-c1	1.96793	2.21678	2.98982
ATAGACCCAGCTGGCT-1_1	MSC-like-c1	1.22647	1.58684	2.23219
ATAGACCCAGGATTGG-1_1	MSC-like-c1	2.01298	1.81917	2.48911
ATCACGACACATGACT-1_1	MSC-like-c1	3.60541	3.13988	3.04979
ATCACGATCAACCAAC-1_1	MSC-like-c1	2.18945	1.99372	1.75124
ATCATCTAGCCAACAG-1_1	MSC-like-c1	1.53449	-0.802146	2.5695
ATCATCTCATTGGGCC-1_1	MSC-like-c1	4.35464	3.3085	1.70719
ATCATGGCAGACGCAA-1_1	MSC-like-c1	2.55209	2.25936	3.40409
ATCCGAACATGCAATC-1_1	MSC-like-c1	3.7627	2.96024	3.61217
ATCCGAAGTCTAGTGT-1_1	MSC-like-c1	1.86832	2.20594	2.37011
ATCCGAATCGTAGGTT-1_1	MSC-like-c1	2.58055	2.485	2.09051
ATCGAGTGTCAACTGT-1_1	MSC-like-c1	2.41303	1.38867	1.98579
ATCGAGTTCAAACCAC-1_1	MSC-like-c1	3.11519	3.02405	3.8913
ATCGAGTTCATGGTCA-1_1	MSC-like-c1	-0.171016	2.40945	2.68422
ATCGAGTTCCATGAAC-1_1	MSC-like-c1	1.05315	1.33422	1.19523
ATCTACTAGAGGGCTT-1_1	MSC-like-c1	3.87144	3.16364	2.81825
ATCTACTAGTAACCCT-1_1	MSC-like-c1	1.2268	0.532134	1.6001
ATCTACTGTTGCTCCT-1_1	MSC-like-c1	2.36527	2.71631	2.58967
ATCTGCCGTTACCGAT-1_1	MSC-like-c1	2.19641	0.852605	3.08802
ATGAGGGCATGCCTTC-1_1	MSC-like-c1	1.22772	1.26708	2.32505
ATGCGATCATGGTAGG-1_1	MSC-like-c1	3.11932	1.59608	3.50778
ATGCGATGTCGTCTTC-1_1	MSC-like-c1	1.90242	2.11234	2.00221
ATGTGTGGTTCAGGCC-1_1	MSC-like-c1	1.80864	1.41493	2.8559
ATGTGTGTCCTATGTT-1_1	MSC-like-c1	3.04667	2.70456	3.63574
ATTACTCCAGGTCCAC-1_1	MSC-like-c1	3.99223	3.54398	2.2835
ATTACTCCATGAACCT-1_1	MSC-like-c1	1.79352	1.28971	2.98712
ATTACTCGTGCAACTT-1_1	MSC-like-c1	1.87771	1.92428	2.58496
ATTACTCGTGCTCTTC-1_1	MSC-like-c1	4.00381	3.27531	3.02057
ATTACTCGTTGTGGAG-1_1	MSC-like-c1	1.76643	0.975653	2.46726
ATTACTCTCTGGCGTG-1_1	MSC-like-c1	2.68184	2.33129	3.36103
ATTATCCAGGCTCTTA-1_1	MSC-like-c1	1.72283	1.80389	2.76983
ATTATCCAGTTAAGTG-1_1	MSC-like-c1	4.23214	3.31399	2.94739
ATTATCCGTCCGACGT-1_1	MSC-like-c1	2.70379	3.01081	3.27859
ATTATCCGTTCCCTTG-1_1	MSC-like-c1	2.55757	1.30338	3.08091
ATTATCCTCCACGACG-1_1	MSC-like-c1	1.26982	1.82972	2.20848
ATTATCCTCGTGGTCG-1_1	MSC-like-c1	0.97122	0.752079	1.75771
ATTGGACCAGCTGTGC-1_1	MSC-like-c1	2.63902	2.47393	2.5521
ATTGGACGTACTTCTT-1_1	MSC-like-c1	2.94618	2.54704	3.44606
ATTGGTGAGCGTCTAT-1_1	MSC-like-c1	1.93998	2.13914	2.37181
ATTGGTGTCCTTTCGG-1_1	PC-2	2.15564	2.97711	2.03694
ATTTCTGAGCGTTCCG-1_1	MSC-like-c2	2.74616	2.38318	3.47033
CAACCAAAGACTTTCG-1_1	MSC-like-c1	2.76453	2.56655	3.33073
CAACCAAGTAGAGTGC-1_1	MSC-like-c2	3.86736	3.44006	3.55224
CAACCAATCTTCATGT-1_1	MSC-like-c1	1.89365	1.6057	1.12444
CAACCTCCACATCTTT-1_1	PC-2	1.21058	-1.25541	2.34742
CAACCTCTCGTATCAG-1_1	MSC-like-c1	-0.327533	2.1606	3.15094
CAACTAGAGTGAATTG-1_1	MSC-like-c1	4.44025	3.15918	2.59529
CAACTAGTCAGCTGGC-1_1	MSC-like-c1	1.65509	1.93784	3.17679
CAACTAGTCGCCATAA-1_1	MSC-like-c1	0.23628	0.990432	1.42361
CAACTAGTCGTGACAT-1_1	MSC-like-c1	2.79689	2.90725	2.89207
CAAGAAAAGATCCTGT-1_1	MSC-like-c1	4.5463	3.55802	2.97174
CAAGATCCAGTATGCT-1_1	MSC-like-c1	1.57322	1.78984	3.13015
CAAGATCGTACCTACA-1_1	MSC-like-c1	1.70907	2.83554	2.70645
CAAGATCTCCTGCCAT-1_1	MSC-like-c1	2.40758	1.97917	2.8135
CAAGGCCAGACTGGGT-1_1	MSC-like-c1	4.16065	3.27511	2.1367
CAAGGCCGTGTGGCTC-1_1	MSC-like-c1	1.99622	0.343168	2.18446
CAAGTTGGTAGAAAGG-1_1	MSC-like-c1	1.74607	1.81309	2.12083
CACAAACGTAGCTTGT-1_1	MSC-like-c1	3.79423	3.4698	3.00266
CACAAACTCAGTGCAT-1_1	MSC-like-c1	2.55976	3.21307	3.14956
CACACAACAGCTCGAC-1_1	MSC-like-c1	2.49363	1.88823	2.0568
CACACAACATTCTCAT-1_1	MSC-like-c1	2.08921	2.74028	2.61099
CACACAAGTCAGCTAT-1_1	MSC-like-c1	0.359196	1.63549	2.46719
CACACTCTCAGGTTCA-1_1	MSC-like-c1	4.14106	1.82376	2.31471
CACAGGCTCACAGTAC-1_1	MSC-like-c1	1.78465	0.337515	2.08397
CACAGTACACTTCTGC-1_1	MSC-like-c1	1.92149	2.24657	1.47626
CACATAGCACCGTTGG-1_1	MSC-like-c1	4.8671	4.01014	3.01153
CACATAGTCAGGTAAA-1_1	MSC-like-c1	0.979568	0.293692	1.2219
CACATAGTCCACGTTC-1_1	PC-2	2.79262	2.82972	2.48292
CACATAGTCTGTCTAT-1_1	MSC-like-c2	3.96024	3.73101	3.16835
CACATTTCATAGGATA-1_1	MSC-like-c1	4.05188	3.75771	2.5393
CACCACTCATAGACTC-1_1	MSC-like-c1	1.55765	2.05232	2.35489
CACCACTGTGGAAAGA-1_1	MSC-like-c1	2.2762	2.32217	0.871572
CACCAGGCAAGCTGTT-1_1	MSC-like-c1	3.14153	1.28458	2.61857
CACTCCACAGATCGGA-1_1	MSC-like-c1	2.90921	2.00074	0.213263
CACTCCACATTTCAGG-1_1	MSC-like-c1	2.84604	2.45036	3.15922
CACTCCATCCGTTGCT-1_1	MSC-like-c1	2.26312	1.87406	1.62054
CAGAATCAGTTCGCGC-1_1	MSC-like-c1	2.40854	2.12317	2.84277
CAGAATCGTGACAAAT-1_1	MSC-like-c1	2.50062	2.47823	3.24207
CAGAATCTCTCTGCTG-1_1	MSC-like-c1	1.43405	1.87535	3.07419
CAGAGAGCAATGTTGC-1_1	MSC-like-c1	1.53173	2.42151	2.79164
CAGAGAGCACCGGAAA-1_1	MSC-like-c1	3.02561	3.37251	3.58868
CAGAGAGCATCAGTCA-1_1	MSC-like-c1	1.71083	2.26254	3.00948
CAGAGAGGTCTCTTTA-1_1	MSC-like-c1	3.12173	3.02081	2.16987
CAGATCAGTTCAGGCC-1_1	MSC-like-c1	1.27063	1.50058	2.79468
CAGCATAAGGCAGGTT-1_1	MSC-like-c1	3.42566	2.99435	3.46599
CAGCGACGTGCGGTAA-1_1	MSC-like-c1	4.3842	3.0864	2.43666
CAGCGACGTGTGCCTG-1_1	MSC-like-c1	1.93289	2.16478	3.01038
CAGCTGGAGGACCACA-1_1	MSC-like-c1	1.39692	1.53718	2.93474
CAGCTGGAGGGCTTGA-1_1	MSC-like-c1	1.57929	2.11036	3.65027
CAGGTGCTCAATACCG-1_1	MSC-like-c1	2.06243	2.37344	1.88273
CAGTAACGTCTTGATG-1_1	MSC-like-c1	1.68055	1.97142	1.71962
CAGTAACTCATCGATG-1_1	MSC-like-c1	1.8327	1.18276	2.48148
CAGTCCTTCACCAGGC-1_1	MSC-like-c1	2.79512	1.92224	2.47014
CATATGGCACTGTGTA-1_1	MSC-like-c2	3.25538	3.08001	3.61393
CATATGGGTGGCCCTA-1_1	MSC-like-c1	3.79362	3.29875	2.82733
CATATTCGTTCACGGC-1_1	PC-2	1.49845	2.57673	2.65629
CATATTCTCACAAACC-1_1	MSC-like-c1	1.30617	0.567342	2.48568
CATATTCTCATTGCGA-1_1	MSC-like-c1	2.86506	2.98469	2.83678
CATATTCTCCTTTCGG-1_1	MSC-like-c1	1.2097	1.44984	1.63899
CATCAAGGTCGAACAG-1_1	MSC-like-c1	-0.0721529	0.727838	1.06538
CATCAAGTCAGGCCCA-1_1	MSC-like-c1	1.71065	1.85707	1.91566
CATCAGACAATAAGCA-1_1	MSC-like-c1	1.96565	2.15593	2.45159
CATCAGACAGACGCCT-1_1	MSC-like-c1	3.54106	2.95755	3.01319
CATCAGACAGCATGAG-1_1	PC-2	1.14303	2.43246	1.97695
CATCAGAGTCATTAGC-1_1	MSC-like-c1	2.21733	1.89368	3.26667
CATCGGGAGATGCCTT-1_1	MSC-like-c1	1.5836	1.3665	-0.271728
CATCGGGGTCATACTG-1_1	MSC-like-c1	0.924971	0.253803	2.32068
CATCGGGTCGCTGATA-1_1	MSC-like-c1	1.71096	1.91213	2.1968
CATGACAAGAGCTGGT-1_1	PC-2	1.18154	1.69355	2.13454
CATGACAAGCACACAG-1_1	MSC-like-c1	4.29428	2.50963	2.64893
CATGACACATCGGACC-1_1	MSC-like-c1	3.43065	2.47722	3.13606
CATGACATCTCCCTGA-1_1	MSC-like-c1	3.06819	2.58096	2.71311
CATGCCTAGGCCATAG-1_1	MSC-like-c1	3.63437	3.71043	2.70985
CATGCCTTCACTTACT-1_1	MSC-like-c1	1.17188	1.61898	1.27723
CATGGCGCACACCGAC-1_1	MSC-like-c1	1.67422	2.07667	2.78011
CATGGCGGTCCGAGTC-1_1	MSC-like-c1	0.955515	0.92264	1.72014
CATGGCGTCGGAGCAA-1_1	MSC-like-c1	3.36131	1.84698	1.15539
CATGGCGTCTTAGCCC-1_1	MSC-like-c1	3.70219	3.06429	2.4527
CATTATCAGTGATCGG-1_1	MSC-like-c1	1.03793	1.82849	2.4205
CATTCGCTCGAATGGG-1_1	MSC-like-c1	3.01532	2.19278	2.08318
CCACCTAAGCGGCTTC-1_1	MSC-like-c1	3.17828	2.49251	3.08858
CCACCTATCAGGCAAG-1_1	MSC-like-c1	1.39467	1.92395	1.23246
CCACCTATCAGTTTGG-1_1	MSC-like-c1	2.12858	2.54065	2.06481
CCACCTATCTGCTGCT-1_1	MSC-like-c1	4.19771	3.33262	3.81499
CCACGGAAGATATGCA-1_1	MSC-like-c1	0.596605	1.22754	2.55452
CCACGGACAGAGCCAA-1_1	MSC-like-c1	1.75286	1.2783	2.32492
CCACGGAGTTCGGGCT-1_1	MSC-like-c2	2.93709	2.87604	0.73589
CCACGGATCAGAAATG-1_1	MSC-like-c1	2.30436	2.40638	2.80934
CCACGGATCTCTGCTG-1_1	MSC-like-c1	2.95809	3.04442	2.77232
CCACTACTCTACCAGA-1_1	MSC-like-c1	1.36013	1.85483	2.23196
CCAGCGAGTCCAAGTT-1_1	MSC-like-c1	3.05814	2.19724	2.59631
CCAGCGAGTGCAGTAG-1_1	MSC-like-c1	3.14774	2.61111	1.7883
CCATGTCAGTCTTGCA-1_1	MSC-like-c1	3.08362	2.61599	3.51385
CCATGTCCACGGCCAT-1_1	MSC-like-c1	4.29022	3.91083	2.62654
CCATGTCTCCCACTTG-1_1	MSC-like-c2	3.48526	2.92089	2.6493
CCATGTCTCGCGCCAA-1_1	MSC-like-c1	0.907198	1.70878	2.42078
CCATTCGAGGGATGGG-1_1	MSC-like-c1	1.4367	2.65659	2.29139
CCATTCGCATTGGTAC-1_1	MSC-like-c1	0.950985	2.71203	1.92867
CCATTCGGTTGAGTTC-1_1	MSC-like-c1	2.43643	2.77704	2.75226
CCCAATCCACGTTGGC-1_1	MSC-like-c1	2.39125	2.60481	3.54222
CCCAGTTAGCCATCGC-1_1	MSC-like-c1	2.62513	2.20884	2.70668
CCCAGTTCAGACAGGT-1_1	MSC-like-c1	4.23108	3.06195	3.26521
CCCAGTTCAGGACCCT-1_1	MSC-like-c1	2.72027	2.44254	2.66336
CCCAGTTTCAGAGGTG-1_1	MSC-like-c1	3.8216	2.39647	2.79687
CCCATACAGAATTGTG-1_1	MSC-like-c1	3.00135	3.22351	3.18706
CCCATACAGTCTTGCA-1_1	MSC-like-c2	3.52381	3.00505	3.77971
CCCATACGTTAAGGGC-1_1	MSC-like-c2	4.17188	3.47027	2.13749
CCCTCCTAGCGATCCC-1_1	MSC-like-c1	1.68822	1.2268	2.14709
CCCTCCTTCGCCGTGA-1_1	MSC-like-c1	2.71678	1.41902	1.38105
CCGGGATAGACCTAGG-1_1	MSC-like-c1	2.01659	1.70585	2.41131
CCGGGATAGGCGACAT-1_1	MSC-like-c1	2.97281	2.32453	2.84597
CCGGGATCAAGGTGTG-1_1	MSC-like-c1	3.29878	2.62056	3.36484
CCGGGATGTGCTTCTC-1_1	MSC-like-c1	2.88569	2.45902	2.29456
CCGGGATTCCGCAAGC-1_1	MSC-like-c1	4.67589	3.92369	3.55513
CCGGGATTCCTATGTT-1_1	MSC-like-c1	3.55631	3.15113	2.61019
CCGGTAGGTGATGATA-1_1	MSC-like-c1	2.56481	1.33249	2.94815
CCGTACTAGTGACATA-1_1	MSC-like-c1	2.85555	2.51402	2.98357
CCGTACTCACCACGTG-1_1	MSC-like-c1	2.67531	2.2002	2.01677
CCGTACTGTTAAGACA-1_1	MSC-like-c1	4.06107	3.24572	2.87703
CCGTGGAAGCTATGCT-1_1	MSC-like-c1	2.71367	1.30628	2.86829
CCGTGGACAGATGGGT-1_1	MSC-like-c1	2.46424	2.07516	1.37221
CCGTTCACACGAAGCA-1_1	MSC-like-c1	1.84995	1.61174	2.70044
CCGTTCACAGCTGTTA-1_1	MSC-like-c1	2.74533	2.52453	3.06834
CCGTTCAGTCTAAACC-1_1	MSC-like-c1	4.14021	2.94629	2.29922
CCGTTCATCCCATTAT-1_1	MSC-like-c1	4.34651	3.33897	2.43946
CCTAAAGTCTGGAGCC-1_1	MSC-like-c1	4.34319	3.8534	2.96057
CCTACACCAAGCGATG-1_1	MSC-like-c2	5.3289	4.17361	3.25279
CCTACCACAAACGCGA-1_1	MSC-like-c1	2.36516	1.47773	2.7683
CCTACCACAAGCTGAG-1_1	MSC-like-c1	1.81701	1.89573	2.21923
CCTACCACACACCGCA-1_1	MSC-like-c1	3.53603	3.07197	3.10577
CCTAGCTAGGCTAGCA-1_1	MSC-like-c1	2.24843	1.79534	2.45813
CCTAGCTCACGTTGGC-1_1	MSC-like-c1	4.13587	3.75269	3.62931
CCTATTAAGTACGATA-1_1	MSC-like-c1	3.77709	2.87284	2.80476
CCTCAGTTCACTCTTA-1_1	MSC-like-c1	3.18467	2.74876	3.47825
CCTTACGAGTACCGGA-1_1	MSC-like-c1	3.46202	2.09662	2.21042
CCTTCCCAGACGCTTT-1_1	MSC-like-c1	0.385833	2.40917	1.47219
CCTTCGACAGGCGATA-1_1	MSC-like-c1	3.11528	3.34829	2.84684
CCTTTCTTCCAAAGTC-1_1	MSC-like-c1	2.69798	2.93114	2.9981
CGAACATAGTACGATA-1_1	MSC-like-c1	4.15672	3.52169	1.89428
CGAATGTCACCGCTAG-1_1	MSC-like-c1	3.82395	3.27565	3.39773
CGAATGTGTGGTTTCA-1_1	MSC-like-c1	3.23512	3.32318	3.41968
CGAATGTGTTACCAGT-1_1	MSC-like-c1	2.45447	2.24312	2.09303
CGACCTTAGTGTGAAT-1_1	MSC-like-c1	0.708785	1.26991	1.07263
CGACCTTGTCATCGGC-1_1	MSC-like-c1	3.51355	2.30018	2.40449
CGACCTTGTCCGAATT-1_1	MSC-like-c1	0.905847	0.744635	1.09352
CGACCTTTCGTAGGTT-1_1	MSC-like-c1	1.06814	1.36561	2.65692
CGACCTTTCTAACTTC-1_1	MSC-like-c1	3.6982	3.20038	3.15681
CGACTTCAGCTTCGCG-1_1	MSC-like-c1	0.531852	0.858977	2.31089
CGACTTCCACCTGGTG-1_1	MSC-like-c1	4.52761	4.052	2.08116
CGACTTCCATGCCACG-1_1	MSC-like-c1	1.79279	1.59931	2.04488
CGACTTCTCCTACAGA-1_1	MSC-like-c1	1.87407	1.39869	3.00164
CGAGAAGGTTCAGACT-1_1	MSC-like-c1	1.95821	1.97562	2.09547
CGAGCACAGCGTGTCC-1_1	MSC-like-c1	3.74494	2.87807	1.89299
CGAGCACAGGATGGAA-1_1	MSC-like-c1	1.22326	1.04827	1.95854
CGAGCACCAACTGCTA-1_1	MSC-like-c2	2.50492	2.64777	3.51208
CGAGCACCAGGACCCT-1_1	MSC-like-c1	1.05263	1.92939	2.29688
CGAGCACTCACATGCA-1_1	MSC-like-c1	0.49074	1.9018	2.76168
CGAGCCACAGCGTTCG-1_1	MSC-like-c1	-0.00778689	0.971007	1.94339
CGAGCCACATTCTTAC-1_1	MSC-like-c1	3.01567	2.74395	2.59053
CGATCGGAGACAATAC-1_1	MSC-like-c1	1.90777	3.1673	3.28662
CGATCGGAGGGTGTTG-1_1	MSC-like-c1	4.58881	4.00054	2.50204
CGATCGGCAAGTACCT-1_1	MSC-like-c1	1.21981	1.19716	1.69474
CGATCGGCAGTACACT-1_1	MSC-like-c1	2.04827	1.83368	2.35627
CGATCGGGTAGCCTCG-1_1	MSC-like-c1	0.657417	1.43853	2.85476
CGATGGCAGCACCGCT-1_1	MSC-like-c1	4.96946	3.72017	0.483862
CGATGGCGTTCTGTTT-1_1	MSC-like-c2	4.25941	4.07575	3.73297
CGATGGCGTTGGAGGT-1_1	MSC-like-c1	2.47257	0.806706	2.77826
CGCCAAGCATATGCTG-1_1	PC-2	1.69279	2.13138	1.07675
CGCCAAGGTGCCTTGG-1_1	MSC-like-c1	0.910128	1.56544	2.22252
CGCGGTATCCTGCTTG-1_1	MSC-like-c1	1.31203	1.98708	1.6161
CGCGTTTCATGCATGT-1_1	MSC-like-c1	1.41436	2.02828	2.90326
CGCTATCAGCGGATCA-1_1	MSC-like-c1	2.95712	2.26809	2.89426
CGCTGGAAGTATTGGA-1_1	MSC-like-c2	4.68895	3.9239	3.75246
CGCTGGAAGTCCATAC-1_1	MSC-like-c2	3.88538	3.40976	3.58497
CGCTTCACAGCGTAAG-1_1	MSC-like-c1	2.27735	1.86842	2.78167
CGCTTCATCAAGAAGT-1_1	MSC-like-c2	3.51241	3.60654	1.49363
CGCTTCATCTCGGACG-1_1	MSC-like-c1	3.04707	3.01509	2.93114
CGGACGTAGATATACG-1_1	PC-2	2.16317	2.26641	1.91409
CGGACGTAGCTCAACT-1_1	MSC-like-c1	2.15745	2.0534	1.95388
CGGACGTGTCTGCCAG-1_1	MSC-like-c1	3.74017	2.73087	3.36073
CGGACGTGTTTAGCTG-1_1	MSC-like-c1	2.85842	2.04013	3.5431
CGGACTGAGCCACGTC-1_1	MSC-like-c1	0.465106	2.87232	2.31489
CGGACTGCACGGTAGA-1_1	MSC-like-c1	2.42938	2.84286	3.16513
CGGAGCTAGCAACGGT-1_1	MSC-like-c1	1.98961	1.57122	1.097
CGGGTCACAAAGTCAA-1_1	MSC-like-c1	2.28459	1.64974	2.46223
CGGGTCATCATTGCCC-1_1	MSC-like-c1	1.6851	1.56001	3.01038
CGGTTAAAGACAAGCC-1_1	MSC-like-c1	2.81619	1.12974	2.1509
CGGTTAAAGTAGGCCA-1_1	MSC-like-c1	1.00885	2.1557	2.41379
CGGTTAACATTCCTGC-1_1	MSC-like-c1	1.84686	1.7793	2.99952
CGGTTAATCACAATGC-1_1	MSC-like-c1	0.782507	2.09743	0.179155
CGGTTAATCGGAAATA-1_1	MSC-like-c1	3.52855	3.40391	2.38411
CGTAGCGAGTAACCCT-1_1	MSC-like-c1	2.90658	2.69714	2.87174
CGTAGGCAGACCTTTG-1_1	MSC-like-c1	2.43309	1.46669	2.8525
CGTAGGCTCAGGCGAA-1_1	MSC-like-c1	2.33525	1.98764	2.84983
CGTCAGGCAAGCCTAT-1_1	MSC-like-c1	3.69432	3.40606	1.95832
CGTCAGGTCAGGCAAG-1_1	MSC-like-c1	2.63931	2.09739	2.50123
CGTCCATAGACTAGGC-1_1	MSC-like-c1	3.72816	3.16482	2.63426
CGTCTACAGAGTGACC-1_1	MSC-like-c1	1.01333	2.59449	2.61663
CGTCTACAGCCGATTT-1_1	MSC-like-c1	2.18553	0.994008	3.42399
CGTCTACCACAGGTTT-1_1	MSC-like-c1	3.13811	1.71454	2.98927
CGTCTACTCAGAAATG-1_1	MSC-like-c1	1.85568	2.19245	2.13558
CGTGAGCAGTAGCCGA-1_1	MSC-like-c1	-0.916563	1.10632	1.91865
CGTGAGCTCTGACCTC-1_1	MSC-like-c1	2.35728	3.265	2.88437
CGTGTAACAGCATGAG-1_1	MSC-like-c1	3.35602	2.86852	3.0907
CGTTAGAAGATGGCGT-1_1	MSC-like-c1	1.84508	1.75771	2.18305
CGTTAGATCTTCATGT-1_1	MSC-like-c1	0.722861	1.84479	1.63812
CGTTCTGCATGGTCAT-1_1	MSC-like-c1	3.61709	2.31119	1.9925
CGTTGGGAGACAAGCC-1_1	MSC-like-c1	1.6057	1.55618	2.56383
CGTTGGGCATCCGGGT-1_1	PC-2	0.397998	1.55398	2.10437
CTAACTTAGAAGGCCT-1_1	MSC-like-c1	3.40988	2.31445	2.39106
CTAACTTGTAAGTGGC-1_1	MSC-like-c1	2.31391	2.24656	2.20341
CTAACTTGTCTCGTTC-1_1	MSC-like-c1	3.08536	2.86191	3.06514
CTAAGACAGGAGTTTA-1_1	MSC-like-c1	3.42944	2.46383	1.3335
CTAAGACAGGTGGGTT-1_1	PC-2	0.0531501	1.10322	1.60555
CTAAGACAGTCCGGTC-1_1	MSC-like-c1	2.07563	1.46597	2.96686
CTAATGGCATCGGACC-1_1	MSC-like-c1	2.51474	2.28388	2.34997
CTAATGGTCCCAACGG-1_1	MSC-like-c1	3.10163	2.35568	3.08522
CTACACCAGAGACGAA-1_1	MSC-like-c1	0.742385	1.51467	2.38329
CTACACCGTTACGACT-1_1	MSC-like-c1	2.60072	2.27816	2.7412
CTACATTCAAGTTCTG-1_1	MSC-like-c1	2.7922	2.473	2.72694
CTACATTGTACTCAAC-1_1	MSC-like-c1	0.817423	0.285782	1.50641
CTACATTTCATCTGTT-1_1	MSC-like-c1	2.37165	2.37779	2.64195
CTACATTTCCTGTACC-1_1	MSC-like-c1	3.10761	2.77045	3.02388
CTACCCACATGGGACA-1_1	MSC-like-c1	2.8636	2.65362	3.64348
CTACCCATCAAACCAC-1_1	MSC-like-c1	0.985258	1.57418	2.35501
CTACCCATCACGATGT-1_1	MSC-like-c1	3.63528	2.82636	2.92352
CTAGCCTAGACAGACC-1_1	PC-2	0.914877	2.09534	2.5771
CTAGCCTTCAGCTTAG-1_1	MSC-like-c1	0.882801	1.46068	1.85394
CTAGTGAAGATCACGG-1_1	MSC-like-c2	4.67971	3.85527	2.82383
CTAGTGACATTATCTC-1_1	MSC-like-c1	1.26384	0.783102	1.72913
CTAGTGATCCGTCAAA-1_1	MSC-like-c1	1.15335	1.30312	2.50081
CTAGTGATCTGTCAAG-1_1	MSC-like-c1	4.48251	3.77383	2.44456
CTCACACAGGACATTA-1_1	MSC-like-c2	4.51038	3.79157	2.60592
CTCACACTCGGGAGTA-1_1	MSC-like-c1	3.41307	2.13239	3.12527
CTCATTAAGTCCCACG-1_1	MSC-like-c2	3.49072	3.37294	3.80816
CTCCTAGAGATATGGT-1_1	MSC-like-c1	-0.117632	0.698807	2.3476
CTCCTAGAGGGATACC-1_1	MSC-like-c1	2.70849	2.27952	2.52198
CTCCTAGCACACAGAG-1_1	MSC-like-c1	2.20992	2.94727	3.20036
CTCCTAGGTACTTAGC-1_1	MSC-like-c1	1.64858	2.22789	3.46882
CTCCTAGTCGTAGGAG-1_1	MSC-like-c1	0.0449818	1.03687	1.63694
CTCGAAATCTTGAGGT-1_1	MSC-like-c1	0.235008	1.55208	0.899969
CTCGAGGAGGTACTCT-1_1	MSC-like-c1	3.47461	3.32414	3.3481
CTCGAGGAGTGGAGTC-1_1	MSC-like-c1	2.95306	1.32836	2.95301
CTCGAGGCAGCCTTTC-1_1	MSC-like-c1	2.86495	2.63361	2.7619
CTCGAGGTCGGATGGA-1_1	MSC-like-c1	0.633825	1.42841	2.32082
CTCGGAGCACTATCTT-1_1	MSC-like-c1	0.393052	1.68321	2.73346
CTCGGAGGTTACGTCA-1_1	MSC-like-c1	1.32563	1.15831	2.53848
CTCGGAGTCAAGAAGT-1_1	MSC-like-c1	3.24615	3.23333	2.81214
CTCGGAGTCCGATATG-1_1	MSC-like-c1	3.02159	2.44758	2.8632
CTCGGGAAGGAACTGC-1_1	MSC-like-c1	2.13594	2.01167	2.30914
CTCGGGAAGGACCACA-1_1	MSC-like-c1	2.09193	1.49828	2.8682
CTCGGGAGTCAAAGAT-1_1	MSC-like-c1	1.39453	1.71616	2.72017
CTCGTACGTATGAAAC-1_1	MSC-like-c1	1.54083	1.038	2.13639
CTCGTACTCCTATTCA-1_1	MSC-like-c1	2.26478	2.1382	1.87406
CTCGTCACATCACCCT-1_1	MSC-like-c1	3.8595	3.25882	2.72189
CTCGTCACATGGTCTA-1_1	MSC-like-c1	1.32178	0.933419	2.81118
CTCTACGGTAATTGGA-1_1	MSC-like-c1	1.37932	1.43027	3.59747
CTCTACGTCCTGCAGG-1_1	MSC-like-c1	-0.722045	2.39593	2.18515
CTCTGGTCATCCTAGA-1_1	MSC-like-c1	3.18267	2.83214	1.42892
CTGAAACAGACAATAC-1_1	MSC-like-c2	3.64083	3.19162	3.15533
CTGAAACGTAATCGTC-1_1	MSC-like-c1	2.61731	2.39425	3.08067
CTGAAGTCAATACGCT-1_1	MSC-like-c1	1.46433	2.25658	2.06234
CTGATAGAGCCCAATT-1_1	MSC-like-c1	3.02823	2.77132	2.81649
CTGATAGCACATCCGG-1_1	PC-2	1.43544	1.59968	1.89887
CTGATAGTCCGAAGAG-1_1	MSC-like-c1	2.19095	2.25144	2.2783
CTGATCCGTATCACCA-1_1	MSC-like-c1	3.4187	2.93493	2.86034
CTGCCTACACAGAGGT-1_1	MSC-like-c1	3.2542	2.64338	3.85949
CTGCGGACACAGACAG-1_1	MSC-like-c1	3.30559	2.59912	2.98447
CTGCTGTAGAACTGTA-1_1	MSC-like-c1	2.40701	2.42683	3.3407
CTGCTGTTCCACTCCA-1_1	MSC-like-c1	1.83564	1.60263	2.21707
CTGTGCTGTTCGGGCT-1_1	MSC-like-c1	2.60145	2.52354	2.14928
CTGTTTATCATACGGT-1_1	MSC-like-c1	3.78781	3.57507	3.56167
CTGTTTATCCACGCAG-1_1	MSC-like-c1	3.31159	2.5814	3.33826
CTTAACTCAGGGATTG-1_1	MSC-like-c1	4.0642	3.61299	2.63694
CTTAACTTCAGCTGGC-1_1	MSC-like-c1	2.81262	2.89205	2.80877
CTTAGGAGTAGAAAGG-1_1	MSC-like-c1	2.70841	1.9141	2.74397
CTTAGGATCCCAGGTG-1_1	MSC-like-c1	2.31036	2.05364	2.99783
CTTGGCTTCAAACAAG-1_1	MSC-like-c1	-0.00988784	1.30556	1.25026
CTTTGCGCAGTAAGAT-1_1	MSC-like-c1	1.80775	1.05442	1.21812
GAAATGAGTGGTCCGT-1_1	MSC-like-c1	0.581291	2.54155	2.98054
GAAATGATCTCGGACG-1_1	MSC-like-c1	1.71848	3.58388	3.30201
GAACATCCACAGGCCT-1_1	MSC-like-c1	3.33628	3.37148	3.575
GAACATCGTTCAGCGC-1_1	MSC-like-c2	5.21312	4.3231	2.35916
GAACCTAGTAATCGTC-1_1	MSC-like-c1	3.41819	3.00656	3.15048
GAACCTAGTTCGAATC-1_1	MSC-like-c1	2.74549	2.41847	2.90725
GAACGGAAGCCTTGAT-1_1	MSC-like-c1	2.96494	3.27027	1.46726
GAAGCAGAGATCTGCT-1_1	MSC-like-c1	3.21657	3.0652	3.43558
GAAGCAGCAGTCTTCC-1_1	MSC-like-c1	1.6756	1.25691	2.35137
GAATAAGAGTGTCTCA-1_1	MSC-like-c1	2.90168	2.43738	3.21046
GAATAAGTCACATAGC-1_1	MSC-like-c1	2.57202	2.55296	3.54181
GAATGAAGTCTGCCAG-1_1	MSC-like-c1	2.68628	1.8899	3.69011
GAATGAATCAGCAACT-1_1	MSC-like-c1	4.11249	3.44775	2.47418
GACACGCGTACTCAAC-1_1	MSC-like-c1	1.72867	1.89589	2.55274
GACAGAGAGAGAGCTC-1_1	MSC-like-c1	1.28696	2.09141	2.20473
GACCAATAGTTTCCTT-1_1	MSC-like-c1	3.45343	3.36125	2.09042
GACCAATGTACCAGTT-1_1	MSC-like-c1	1.28963	2.03631	2.11542
GACCAATGTATGGTTC-1_1	MSC-like-c1	2.38464	1.96004	2.93729
GACCAATGTTAGTGGG-1_1	MSC-like-c1	1.37347	1.51317	1.55927
GACGCGTAGTACGTTC-1_1	MSC-like-c2	4.40082	3.46694	2.51744
GACGCGTGTAAGTTCC-1_1	MSC-like-c1	1.32	1.76834	3.09671
GACGGCTAGTGTCCCG-1_1	MSC-like-c1	3.29529	3.71321	2.32421
GACGGCTGTCACTGGC-1_1	MSC-like-c1	1.38946	1.76367	3.7199
GACGTGCGTAGCCTCG-1_1	MSC-like-c1	4.4116	3.54676	3.26305
GACGTTAGTGAAATCA-1_1	MSC-like-c2	3.81635	3.4725	1.2927
GACGTTATCCTGCTTG-1_1	MSC-like-c2	3.80165	3.23327	3.15875
GACTAACGTTACGACT-1_1	MSC-like-c1	1.68015	2.07236	2.5103
GACTACACAGTATAAG-1_1	MSC-like-c1	3.48726	3.50332	3.33504
GACTACACATTATCTC-1_1	MSC-like-c1	3.90966	2.76209	2.88424
GACTACAGTACAGTTC-1_1	MSC-like-c1	0.91679	2.01129	2.65001
GACTGCGAGCCCAACC-1_1	MSC-like-c1	1.12597	1.94194	2.37278
[truncated: 39,520 more rows]

[truncated: 1 more sheets: source data_Fig.7a]
